# Supplementary material for: Trm9-Catalyzed tRNA Modifications Regulate Global Protein Expression by Codon-Biased Translation
Source: PLoS Genet. 2015 Dec 15;11(12):e1005706. doi: 10.1371/journal.pgen.1005706 (PMC4689569; doi:10.1371/journal.pgen.1005706)
Supplement: S1 Table — (XLSX) [file pgen.1005706.s009.xlsx]

## Sheet: Table S1
Table S1. Proteins quantified in the SILAC proteomics analysis of wild-type and trm9Δ yeast
Accession #	Gene Symbol	Gene Name	Codon Usage						Quantitative Peptides	Relative protein abundance (light/heavy)				Expression change (trm9Δ vs Wild-type)
			ArgAGA			GluGAA								Normal condition			MMS treatment
			Usage	Hypergeomitric Distribution (p < 0.01)	Enrichment	Usage	Hypergeomitric Distribution (p < 0.01)	Enrichment		Wild-type	trm9Δ	Wild-type MMS	trm9Δ MMS	Fold-change	Significance (Student's t-test)	Expression change	Fold-change	Significance (Student's t-test)	Expression change
YAL001C	TFC3	Largest of six subunits of the RNA polymerase III transcription initiation factor complex (TFIIIC)	20.69	0.485112	No	43.966	0.586742	No	7	-1.317	-0.699	NA	2.295	1.534	0.732982	---	NA	NA	NA
YAL003W	EFB1	Translation elongation factor 1 beta	9.709	0.811514	No	106.796	8.46232e-05	Yes	6	-0.189	-1.362	-0.113	-1.289	0.444	0.0305649	Down	0.443	0.00056929	Down
YAL005C	SSA1	ATPase involved in protein folding and nuclear localization signal (NLS)-directed nuclear transport	35.826	0.00589717	Yes	73.209	0.000773366	Yes	20	0.303	-0.391	0.15	-0.302	0.618	5.61778e-07	Down	0.731	0.000349339	Down
YAL007C	ERP2	Protein that forms a heterotrimeric complex with Erp1p, Emp24p, and Erv25p	18.605	0.47595	No	37.209	0.656425	No	1	NA	NA	NA	-0.4	NA	NA	NA	NA	NA	NA
YAL010C	MDM10	Subunit of both the ERMES complex that links the ER to mitochondria, and of the mitochondrial sorting and assembly machinery (SAM complex) that functions in import and assembly of outer membrane beta-barrel proteins	20.284	0.467778	No	34.483	0.866532	No	3	0.442	NA	NA	NA	NA	NA	NA	NA	NA	NA
YAL012W	CYS3	Cystathionine gamma-lyase, catalyzes one of the two reactions involved in the transsulfuration pathway that yields cysteine from homocysteine with the intermediary formation of cystathionine	25.381	0.214508	No	40.609	0.635531	No	7	1.57	0.393	1.188	0.585	0.443	0.00016244	Down	0.658	0.0103535	Down
YAL015C	NTG1	DNA N-glycosylase and apurinic/apyrimidinic (AP) lyase involved in base excision repair	20.05	0.466412	No	50.125	0.290316	No	5	0.355	NA	NA	0.015	NA	NA	NA	NA	NA	NA
YAL016W	TPD3	Regulatory subunit A of the heterotrimeric protein phosphatase 2A (PP2A), which also contains regulatory subunit Cdc55p and either catalytic subunit Pph21p or Pph22p	20.472	0.471241	No	42.52	0.61102	No	4	0.099	0.325	0.437	-0.071	1.17	0.744984	---	0.703	0.0161838	Down
YAL017W	PSK1	One of two (see also PSK2) PAS domain containing S/T protein kinases	15.487	0.91523	No	46.46	0.425239	No	11	1.102	NA	-1.837	-1.393	NA	NA	NA	1.36	0.845798	---
YAL019W	FUN30	Conserved member of the Snf2p family with ATP-dependent chromatin remodeling activity	21.22	0.434974	No	48.63	0.297672	No	7	0.804	0.91	NA	0.766	1.076	0.955219	---	NA	NA	NA
YAL022C	FUN26	Nucleoside transporter with broad nucleoside selectivity	9.671	0.961875	No	27.079	0.979659	No	1	NA	NA	NA	-3.462	NA	NA	NA	NA	NA	NA
YAL023C	PMT2	Protein O-mannosyltransferase, transfers mannose residues from dolichyl phosphate-D-mannose to protein Ser/Thr residues	27.668	0.0876072	No	23.715	0.998926	No	3	0.05	-3.029	NA	-2.751	0.118	0.0713289	---	NA	NA	NA
YAL024C	LTE1	Protein similar to GDP/GTP exchange factors but without detectable GEF activity	20.906	0.47223	No	49.477	0.233766	No	6	-0.148	-3.598	NA	0.735	0.091	0.122278	---	NA	NA	NA
YAL026C	DRS2	Aminophospholipid translocase (flippase) that maintains membrane lipid asymmetry in post-Golgi secretory vesicles	26.568	0.0716814	No	48.708	0.281463	No	10	0.986	NA	-2.873	0.012	NA	NA	NA	7.386	0.0141514	Up
YAL027W	SAW1	Protein involved in Rad1p/Rad10p-dependent removal of 3'-nonhomologous tails during double-strand break repair via single-strand annealing	19.157	0.473288	No	34.483	0.761226	No	1	NA	4.285	9.518	9.937	NA	NA	NA	1.337	0.832223	---
YAL029C	MYO4	One of two type V myosin motors (along with MYO2) involved in actin-based transport of cargos	23.114	0.259326	No	51.666	0.131013	No	9	NA	-0.397	NA	0.22	NA	NA	NA	NA	NA	NA
YAL030W	SNC1	Vesicle membrane receptor protein (v-SNARE) involved in the fusion between Golgi-derived secretory vesicles with the plasma membrane	34.188	0.102545	No	59.829	0.169706	No	2	NA	NA	NA	0.45	NA	NA	NA	NA	NA	NA
YAL031C	GIP4	Cytoplasmic Glc7-interacting protein whose overexpression relocalizes Glc7p from the nucleus and prevents chromosome segregation	25	0.188089	No	30.263	0.980327	No	6	-2.912	-0.688	NA	-0.677	4.67	0.120114	---	NA	NA	NA
YAL032C	PRP45	Protein required for pre-mRNA splicing	29.024	0.109411	No	63.325	0.0459885	No	4	NA	0.217	NA	-0.469	NA	NA	NA	NA	NA	NA
YAL035W	FUN12	GTPase, required for general translation initiation by promoting Met-tRNAiMet binding to ribosomes and ribosomal subunit joining	22.954	0.293342	No	102.794	2.38698e-14	Yes	12	0.647	-0.829	0.803	-0.475	0.36	0.0614452	---	0.412	0.122555	---
YAL036C	RBG1	Member of the DRG family of GTP-binding proteins	35.23	0.0268413	No	35.23	0.800306	No	2	-0.295	NA	-0.64	NA	NA	NA	NA	NA	NA	NA
YAL038W	CDC19	Pyruvate kinase, functions as a homotetramer in glycolysis to convert phosphoenolpyruvate to pyruvate, the input for aerobic (TCA cycle) or anaerobic (glucose fermentation) respiration	44	0.000519117	Yes	56	0.119069	No	13	0.034	-0.713	-0.174	-0.648	0.596	2.2134e-05	Down	0.72	0.000316509	Down
YAL041W	CDC24	Guanine nucleotide exchange factor (GEF or GDP-release factor) for Cdc42p	18.735	0.628696	No	44.496	0.533864	No	6	-0.116	0.251	0.181	0.062	1.29	0.278458	---	0.921	0.714704	---
YAL043C	PTA1	Subunit of holo-CPF, a multiprotein complex and functional homolog of mammalian CPSF, required for the cleavage and polyadenylation of mRNA and snoRNA 3' ends	15.287	0.844418	No	39.49	0.775867	No	9	-2.91	NA	NA	1.2	NA	NA	NA	NA	NA	NA
YAL044C	GCV3	H subunit of the mitochondrial glycine decarboxylase complex, required for the catabolism of glycine to 5,10-methylene-THF	11.765	0.698007	No	41.176	0.521085	No	1	-0.24	NA	NA	NA	NA	NA	NA	NA	NA	NA
YAL044W-A	YAL044W-A	Putative protein of unknown function	18.182	0.410465	No	27.273	0.747887	No	2	NA	NA	NA	-0.109	NA	NA	NA	NA	NA	NA
YAL051W	OAF1	Oleate-activated transcription factor, acts alone and as a heterodimer with Pip2p	28.653	0.0406484	No	45.845	0.463004	No	5	0.441	NA	NA	NA	NA	NA	NA	NA	NA	NA
YAL054C	ACS1	Acetyl-coA synthetase isoform which, along with Acs2p, is the nuclear source of acetyl-coA for histone acetlyation	22.44	0.339229	No	37.868	0.823473	No	6	NA	-3.172	0.233	-0.46	NA	NA	NA	0.618	0.565169	---
YAL060W	BDH1	NAD-dependent (R,R)-butanediol dehydrogenase, catalyzes oxidation of (R,R)-2,3-butanediol to (3R)-acetoin, oxidation of meso-butanediol to (3S)-acetoin, and reduction of acetoin	7.853	0.960802	No	36.649	0.764893	No	8	0.08	-0.651	-0.331	-1.676	0.603	0.398996	---	0.394	0.0337069	Down
YAL061W	BDH2	Putative medium-chain alcohol dehydrogenase with similarity to BDH1	28.777	0.107778	No	40.767	0.636753	No	3	4.604	NA	NA	0.218	NA	NA	NA	NA	NA	NA
YAL062W	GDH3	NADP(+)-dependent glutamate dehydrogenase, synthesizes glutamate from ammonia and alpha-ketoglutarate	6.565	0.987278	No	37.199	0.776549	No	7	-0.325	-0.197	-0.313	-0.139	1.092	0.115854	---	1.128	0.0995683	---
YAL067C	SEO1	Putative permease, member of the allantoate transporter subfamily of the major facilitator superfamily	15.177	0.80245	No	42.159	0.620462	No	5	2.668	NA	NA	0.12	NA	NA	NA	NA	NA	NA
YAR002C-A	ERP1	Protein that forms a heterotrimeric complex with Erp2p, Emp24p, and Erv25p	22.831	0.317189	No	45.662	0.422667	No	3	0.201	NA	NA	-1.365	NA	NA	NA	NA	NA	NA
YAR002W	NUP60	Subunit of the nuclear pore complex (NPC), functions to anchor Nup2p to the NPC in a process controlled by the nucleoplasmic concentration of Gsp1p-GTP	16.698	0.701204	No	50.093	0.276597	No	10	0.342	-2.425	NA	-0.387	0.147	0.15957	---	NA	NA	NA
YAR007C	RFA1	Subunit of heterotrimeric Replication Protein A (RPA), which is a highly conserved single-stranded DNA binding protein involved in DNA replication, repair, and recombination	24.155	0.243815	No	43.478	0.563674	No	5	-0.189	-0.119	-0.703	-0.134	1.05	0.762166	---	1.483	0.595913	---
YAR008W	SEN34	Subunit of the tRNA splicing endonuclease, which is composed of Sen2p, Sen15p, Sen34p, and Sen54p	25.455	0.22764	No	32.727	0.813376	No	2	NA	NA	NA	4.403	NA	NA	NA	NA	NA	NA
YAR009C	YAR009C	Retrotransposon TYA Gag and TYB Pol genes	21.739	0.388187	No	41.806	0.722011	No	15	-0.585	-0.53	-0.325	-0.909	1.038	0.903131	---	0.667	0.546127	---
YAR010C	YAR010C	Retrotransposon TYA Gag gene co-transcribed with TYB Pol	11.364	0.902971	No	29.545	0.942846	No	9	-0.57	-1.164	-0.394	-1.016	0.662	0.00315083	Down	0.65	8.93588e-05	Down
YAR014C	BUD14	Protein involved in bud-site selection, Bud14p-Glc7p complex is a cortical regulator of dynein	14.104	0.882244	No	59.238	0.0409003	No	3	0.303	-0.122	NA	-0.344	0.745	0.74334	---	NA	NA	NA
YAR015W	ADE1	N-succinyl-5-aminoimidazole-4-carboxamide ribotide (SAICAR) synthetase, required for 'de novo' purine nucleotide biosynthesis	19.608	0.467468	No	58.824	0.11408	No	9	1.165	-0.278	0.766	-0.292	0.368	0.000782443	Down	0.481	0.000173667	Down
YAR018C	KIN3	Nonessential protein kinase with unknown cellular role	27.586	0.135303	No	59.77	0.0714686	No	3	-0.207	-0.223	NA	-0.146	0.989	0.867863	---	NA	NA	NA
YAR019C	CDC15	Protein kinase of the Mitotic Exit Network that is localized to the spindle pole bodies at late anaphase	5.133	0.999959	No	25.667	0.999211	No	4	NA	-2.804	NA	-0.408	NA	NA	NA	NA	NA	NA
YAR033W	MST28	Putative integral membrane protein, involved in vesicle formation	4.274	0.958894	No	42.735	0.509951	No	2	NA	NA	NA	-2.733	NA	NA	NA	NA	NA	NA
YAR042W	SWH1	Protein similar to mammalian oxysterol-binding protein	16.835	0.820853	No	56.397	0.0389728	No	6	NA	1.762	-0.594	-2.07	NA	NA	NA	0.36	0.436367	---
YBL001C	ECM15	Non-essential protein of unknown function, likely exists as tetramer, may be regulated by the binding of small-molecule ligands (possibly sulfate ions), may have a role in yeast cell-wall biogenesis	28.846	0.177869	No	48.077	0.342785	No	2	NA	-0.227	NA	-0.157	NA	NA	NA	NA	NA	NA
YBL002W	HTB2	Histone H2B, core histone protein required for chromatin assembly and chromosome function	38.168	0.0600137	No	53.435	0.253915	No	4	-0.379	NA	NA	-0.124	NA	NA	NA	NA	NA	NA
YBL003C	HTA2	Histone H2A, core histone protein required for chromatin assembly and chromosome function	75.758	0.000122888	Yes	37.879	0.566966	No	2	-0.439	-0.079	-0.545	-0.889	1.284	0.00611927	Up	0.788	0.0681633	---
YBL004W	UTP20	Component of the small-subunit (SSU) processome, which is involved in the biogenesis of the 18S rRNA	25.271	0.0677103	No	53.349	0.0356808	No	17	-2.058	-1.202	1.33	-0.526	1.81	0.71442	---	0.276	0.536165	---
YBL005W-A	YBL005W-A	Retrotransposon TYA Gag gene co-transcribed with TYB Pol	15.909	0.711055	No	25	0.982477	No	1	NA	NA	-1.278	NA	NA	NA	NA	NA	NA	NA
YBL005W-B	YBL005W-B	Retrotransposon TYA Gag and TYB Pol genes	19.373	0.654954	No	37.037	0.959825	No	3	-1.067	-1.095	-0.82	NA	0.981	0.964042	---	NA	NA	NA
YBL007C	SLA1	Cytoskeletal protein binding protein required for assembly of the cortical actin cytoskeleton	24.116	0.198059	No	46.624	0.414813	No	12	-0.682	0.089	-0.219	-0.211	1.706	0.0713625	---	1.006	0.846431	---
YBL013W	FMT1	Methionyl-tRNA formyltransferase, catalyzes the formylation of initiator Met-tRNA in mitochondria	22.444	0.341293	No	19.95	0.995181	No	1	NA	NA	NA	-0.138	NA	NA	NA	NA	NA	NA
YBL015W	ACH1	Protein with CoA transferase activity, particularly for CoASH transfer from succinyl-CoA to acetate	30.418	0.057638	No	34.221	0.88252	No	6	-2.172	-0.008	NA	-0.107	4.482	0.311465	---	NA	NA	NA
YBL017C	PEP1	Type I transmembrane sorting receptor for multiple vacuolar hydrolases	17.733	0.798548	No	49.398	0.229712	No	4	NA	-0.293	-0.151	-0.487	NA	NA	NA	0.792	0.453207	---
YBL019W	APN2	Class II abasic (AP) endonuclease involved in repair of DNA damage	32.692	0.0300483	No	36.538	0.817963	No	6	-1.331	0.265	NA	NA	3.022	0.510043	---	NA	NA	NA
YBL022C	PIM1	ATP-dependent Lon protease, involved in degradation of misfolded proteins in mitochondria	23.831	0.22427	No	71.492	4.68897e-05	Yes	11	-1.083	-1.642	-0.101	0.229	0.679	0.763851	---	1.258	0.37725	---
YBL023C	MCM2	Protein involved in DNA replication	48.387	4.34713e-07	Yes	73.733	0.000102778	Yes	3	2.363	NA	NA	1.191	NA	NA	NA	NA	NA	NA
YBL024W	NCL1	S-adenosyl-L-methionine-dependent tRNA: m5C-methyltransferase, methylates cytosine to m5C at several positions in tRNAs and intron-containing pre-tRNAs	38.012	0.00176501	Yes	68.713	0.0027676	Yes	12	0.068	0.165	-0.064	-0.281	1.069	0.505643	---	0.861	0.183507	---
YBL026W	LSM2	Lsm (Like Sm) protein	31.579	0.141773	No	42.105	0.442216	No	2	NA	NA	NA	-0.083	NA	NA	NA	NA	NA	NA
YBL027W	RPL19B	Protein component of the large (60S) ribosomal subunit, nearly identical to Rpl19Ap and has similarity to rat L19 ribosomal protein	111.111	1.37843e-10	Yes	63.492	0.096401	No	7	0.268	-0.256	0.171	-0.418	0.696	9.7958e-05	Down	0.665	0.000722858	Down
YBL030C	PET9	Major ADP/ATP carrier of the mitochondrial inner membrane, exchanges cytosolic ADP for mitochondrially synthesized ATP	37.736	0.0189412	No	25.157	0.957223	No	8	-0.53	0.459	-0.388	0.495	1.984	4.51638e-05	Up	1.844	0.000440793	Up
YBL034C	STU1	Component of the mitotic spindle that binds to interpolar microtubules via its association with beta-tubulin (Tub2p)	9.914	0.99938	No	40.978	0.800286	No	10	-0.246	NA	2.191	-1.353	NA	NA	NA	0.086	0.476052	---
YBL036C	YBL036C	Putative non-specific single-domain racemase based on structural similarity	19.455	0.458627	No	66.148	0.0509471	No	5	1.598	-0.307	-0.034	0.076	0.267	0.229764	---	1.079	0.775448	---
YBL037W	APL3	Alpha-adaptin, large subunit of the clathrin associated protein complex (AP-2)	14.634	0.913956	No	34.146	0.961659	No	7	-1.688	NA	-0.149	-0.376	NA	NA	NA	0.855	0.242423	---
YBL039C	URA7	Major CTP synthase isozyme (see also URA8), catalyzes the ATP-dependent transfer of the amide nitrogen from glutamine to UTP, forming CTP, the final step in de novo biosynthesis of pyrimidines	20.725	0.449179	No	74.266	0.000899908	Yes	10	-0.559	-0.776	0.313	0.034	0.86	0.705797	---	0.824	0.760467	---
YBL041W	PRE7	Beta 6 subunit of the 20S proteasome	29.046	0.140222	No	49.793	0.314709	No	2	0.22	-0.185	0.215	-0.438	0.755	0.00206217	Down	0.636	0.148519	---
YBL045C	COR1	Core subunit of the ubiquinol-cytochrome c reductase complex (bc1 complex), which is a component of the mitochondrial inner membrane electron transport chain	28.446	0.108596	No	39.387	0.700654	No	10	-0.263	0.71	-0.169	-0.026	1.963	0.00014406	Up	1.104	0.335822	---
YBL047C	EDE1	Key endocytic protein involved in a network of interactions with other endocytic proteins, binds membranes in a ubiquitin-dependent manner, may also bind ubiquitinated membrane-associated proteins	15.93	0.896812	No	57.929	0.0161412	No	14	-0.208	0.064	0.382	0.512	1.208	0.592581	---	1.094	0.846283	---
YBL050W	SEC17	Peripheral membrane protein required for vesicular transport between ER and Golgi, the 'priming' step in homotypic vacuole fusion, and autophagy	20.548	0.419908	No	34.247	0.786756	No	6	0.122	0.664	0.062	0.371	1.456	0.624172	---	1.239	0.596807	---
YBL052C	SAS3	Histone acetyltransferase catalytic subunit of NuA3 complex that acetylates histone H3, involved in transcriptional silencing	38.508	0.000541098	Yes	63.779	0.00745389	Yes	4	NA	NA	NA	-1.659	NA	NA	NA	NA	NA	NA
YBL055C	YBL055C	3'-->5' exonuclease and endonuclease with a possible role in apoptosis	14.354	0.779285	No	23.923	0.985048	No	5	NA	NA	NA	2.563	NA	NA	NA	NA	NA	NA
YBL058W	SHP1	UBX (ubiquitin regulatory X) domain-containing protein that regulates Glc7p phosphatase activity and interacts with Cdc48p	35.461	0.019443	No	54.374	0.169189	No	2	0.016	NA	NA	NA	NA	NA	NA	NA	NA	NA
YBL060W	YEL1	Guanine nucleotide exchange factor specific for Arf3p	14.556	0.857709	No	56.769	0.0762529	No	3	-0.301	-0.231	NA	-2.752	1.05	0.909902	---	NA	NA	NA
YBL064C	PRX1	Mitochondrial peroxiredoxin (1-Cys Prx) with thioredoxin peroxidase activity, has a role in reduction of hydroperoxides	30.651	0.103999	No	30.651	0.84921	No	2	NA	NA	NA	0.741	NA	NA	NA	NA	NA	NA
YBL067C	UBP13	Putative ubiquitin carboxyl-terminal hydrolase, ubiquitin-specific protease that cleaves ubiquitin-protein fusions	25.435	0.169201	No	52.209	0.178484	No	3	-2.52	NA	-0.441	NA	NA	NA	NA	NA	NA	NA
YBL068W	PRS4	5-phospho-ribosyl-1(alpha)-pyrophosphate synthetase, synthesizes PRPP, which is required for nucleotide, histidine, and tryptophan biosynthesis	30.675	0.087906	No	36.81	0.734252	No	4	-0.913	-0.317	NA	-1.551	1.511	0.572952	---	NA	NA	NA
YBL069W	AST1	Peripheral membrane protein that interacts with the plasma membrane ATPase Pma1p and has a role in its targeting to the plasma membrane, possibly by influencing its incorporation into lipid rafts	16.317	0.684767	No	30.303	0.92928	No	3	0.585	NA	0.685	-1.036	NA	NA	NA	0.303	0.269071	---
YBL072C	RPS8A	Protein component of the small (40S) ribosomal subunit	90	6.74202e-08	Yes	70	0.0433726	No	4	-0.208	-0.183	0.09	-0.378	1.018	0.911846	---	0.723	0.0440287	Down
YBL075C	SSA3	ATPase involved in protein folding and the response to stress	27.735	0.0988287	No	52.388	0.185436	No	7	0.163	0.282	0.075	1.179	1.086	0.96675	---	2.148	0.509717	---
YBL076C	ILS1	Cytoplasmic isoleucine-tRNA synthetase, target of the G1-specific inhibitor reveromycin A	26.119	0.108526	No	55.037	0.0689441	No	25	0.334	-0.25	0.158	-0.216	0.667	3.56968e-05	Down	0.772	0.0160891	Down
YBL085W	BOI1	Protein implicated in polar growth, functionally redundant with Boi2p	21.429	0.414225	No	50	0.23976	No	11	-2.13	-0.575	NA	0.285	2.939	0.402825	---	NA	NA	NA
YBL086C	YBL086C	Protein of unknown function	23.605	0.283012	No	34.335	0.861555	No	2	2.646	-1.839	NA	-0.238	0.045	0.336976	---	NA	NA	NA
YBL087C	RPL23A	Protein component of the large (60S) ribosomal subunit, identical to Rpl23Bp and has similarity to E. coli L14 and rat L23 ribosomal proteins	65.693	0.000705412	Yes	29.197	0.757621	No	3	-0.281	-0.525	1.403	-0.251	0.845	0.142639	---	0.318	0.523038	---
YBL088C	TEL1	Protein kinase primarily involved in telomere length regulation	17.94	0.864535	No	42.339	0.799934	No	19	-0.847	-0.944	NA	0.234	0.935	0.973639	---	NA	NA	NA
YBL091C	MAP2	Methionine aminopeptidase, catalyzes the cotranslational removal of N-terminal methionine from nascent polypeptides	23.753	0.278896	No	64.133	0.033504	No	6	-0.544	-0.744	NA	-0.442	0.871	0.66872	---	NA	NA	NA
YBL092W	RPL32	Protein component of the large (60S) ribosomal subunit, has similarity to rat L32 ribosomal protein	61.538	0.00185042	Yes	30.769	0.716161	No	6	-0.091	-0.266	-0.258	-0.025	0.886	0.0218131	---	1.175	0.31461	---
YBL098W	BNA4	Kynurenine 3-mono oxygenase, required for the de novo biosynthesis of NAD from tryptophan via kynurenine	21.739	0.37991	No	45.652	0.451045	No	3	NA	-0.166	-0.143	1.494	NA	NA	NA	3.108	0.495546	---
YBL099W	ATP1	Alpha subunit of the F1 sector of mitochondrial F1F0 ATP synthase, which is a large, evolutionarily conserved enzyme complex required for ATP synthesis	47.706	5.41784e-05	Yes	55.046	0.131198	No	10	-0.579	0.267	-0.635	0.256	1.797	0.00250706	Up	1.853	0.0405885	Up
YBL100W-B	YBL100W-B	Retrotransposon TYA Gag and TYB Pol genes	20.339	0.54557	No	40.113	0.865402	No	6	NA	-0.279	-0.849	-0.083	NA	NA	NA	1.7	0.415863	---
YBL101C	ECM21	Protein involved in regulating the endocytosis of plasma membrane proteins	27.753	0.0544628	No	42.077	0.697898	No	4	-0.299	3.34	NA	-1.761	12.457	0.0278131	Up	NA	NA	NA
YBL104C	YBL104C	Putative protein of unknown function, promoter contains multiple GCN4 binding sites	31.792	0.00918612	Yes	46.243	0.43872	No	4	-1.858	-0.915	0.837	-1.341	1.922	0.642851	---	0.221	0.0698741	---
YBL105C	PKC1	Protein serine/threonine kinase essential for cell wall remodeling during growth	17.376	0.777639	No	52.997	0.111637	No	7	1.471	0.758	-1.794	0.681	0.61	0.624424	---	5.561	0.300669	---
YBL106C	SRO77	Protein with roles in exocytosis and cation homeostasis	19.802	0.557107	No	33.663	0.966821	No	10	-3.42	NA	1.063	NA	NA	NA	NA	NA	NA	NA
YBL111C	YBL111C	Helicase-like protein encoded within the telomeric Y' element	11.994	0.94209	No	40.48	0.71002	No	6	-0.552	0.715	-0.091	NA	2.406	0.139532	---	NA	NA	NA
YBR001C	NTH2	Putative neutral trehalase, required for thermotolerance and may mediate resistance to other cellular stresses	30.769	0.0282649	No	47.436	0.374976	No	2	0.418	0.923	NA	1.09	1.419	0.00169554	Up	NA	NA	NA
YBR003W	COQ1	Hexaprenyl pyrophosphate synthetase, catalyzes the first step in ubiquinone (coenzyme Q) biosynthesis	31.712	0.0462392	No	38.055	0.753428	No	6	NA	NA	NA	0.878	NA	NA	NA	NA	NA	NA
YBR009C	HHF1	Histone H4, core histone protein required for chromatin assembly and chromosome function	116.505	2.98912e-07	Yes	38.835	0.513003	No	3	-0.543	0.032	-0.526	-0.1	1.49	5.34222e-05	Up	1.344	0.00346647	Up
YBR010W	HHT1	Histone H3, core histone protein required for chromatin assembly, part of heterochromatin-mediated telomeric and HM silencing	117.647	5.52773e-09	Yes	51.471	0.286751	No	1	-0.141	NA	-0.412	NA	NA	NA	NA	NA	NA	NA
YBR011C	IPP1	Cytoplasmic inorganic pyrophosphatase (PPase), homodimer that catalyzes the rapid exchange of oxygens from Pi with water, highly expressed and essential for viability, active-site residues show identity to those from E. coli PPase	13.937	0.725274	No	55.749	0.171473	No	9	0.096	-0.343	-0.06	-0.577	0.738	0.000357243	Down	0.699	0.000189067	Down
YBR015C	MNN2	Alpha-1,2-mannosyltransferase, responsible for addition of the first alpha-1,2-linked mannose to form the branches on the mannan backbone of oligosaccharides, localizes to an early Golgi compartment	8.375	0.986791	No	36.851	0.829885	No	4	0.233	NA	NA	-0.138	NA	NA	NA	NA	NA	NA
YBR017C	KAP104	Transportin or cytosolic karyopherin beta 2	13.072	0.950188	No	46.841	0.404109	No	4	5.705	2.177	5.667	-0.257	0.087	0.38113	---	0.016	0.14755	---
YBR020W	GAL1	Galactokinase, phosphorylates alpha-D-galactose to alpha-D-galactose-1-phosphate in the first step of galactose catabolism	17.045	0.677086	No	45.455	0.464045	No	5	-0.049	-0.31	1.966	-0.394	0.835	0.162471	---	0.195	0.383851	---
YBR023C	CHS3	Chitin synthase III, catalyzes the transfer of N-acetylglucosamine (GlcNAc) to chitin	18.884	0.654541	No	36.91	0.921345	No	4	NA	-0.579	0.002	-2.346	NA	NA	NA	0.196	0.0556216	---
YBR025C	OLA1	P-loop ATPase with similarity to human OLA1 and bacterial YchF	35.533	0.0219494	No	78.68	0.00148199	Yes	13	-0.026	-0.495	0.007	-0.278	0.722	0.000577131	Down	0.821	0.135831	---
YBR026C	ETR1	2-enoyl thioester reductase, member of the medium chain dehydrogenase/reductase family	5.263	0.987113	No	36.842	0.758137	No	5	-0.519	-0.097	-0.199	-0.023	1.34	0.27142	---	1.13	0.608006	---
YBR029C	CDS1	Phosphatidate cytidylyltransferase (CDP-diglyceride synthetase)	13.129	0.848543	No	30.635	0.931921	No	3	0.35	NA	0.252	-0.35	NA	NA	NA	0.659	0.154192	---
YBR031W	RPL4A	N-terminally acetylated protein component of the large (60S) ribosomal subunit, nearly identical to Rpl4Bp and has similarity to E. coli L4 and rat L4 ribosomal proteins	46.961	0.000834839	Yes	44.199	0.495099	No	6	0.033	-0.237	-0.085	-0.576	0.83	0.106232	---	0.712	0.0156802	Down
YBR033W	EDS1	Putative zinc cluster protein	15.234	0.87205	No	47.878	0.347931	No	5	NA	NA	NA	-2.393	NA	NA	NA	NA	NA	NA
YBR034C	HMT1	Nuclear SAM-dependent mono- and asymmetric arginine dimethylating methyltransferase that modifies hnRNPs, including Npl3p and Hrp1p, affecting their activity and nuclear export	25.862	0.203967	No	43.103	0.531689	No	5	NA	-1.107	-1.191	0.004	NA	NA	NA	2.289	0.234895	---
YBR035C	PDX3	Pyridoxine (pyridoxamine) phosphate oxidase, has homologs in E. coli and Myxococcus xanthus	61.404	0.00012091	Yes	65.789	0.0619371	No	2	NA	-0.596	-0.054	-0.259	NA	NA	NA	0.868	0.0910589	---
YBR039W	ATP3	Gamma subunit of the F1 sector of mitochondrial F1F0 ATP synthase, which is a large, evolutionarily conserved enzyme complex required for ATP synthesis	35.37	0.0343628	No	41.801	0.566398	No	8	-1.146	0.051	NA	0.092	2.293	0.0104166	Up	NA	NA	NA
YBR042C	CST26	Protein required for incorporation of stearic acid into phosphatidylinositol	17.632	0.600302	No	27.708	0.953775	No	3	NA	-4.652	-6.046	NA	NA	NA	NA	NA	NA	NA
YBR045C	GIP1	Meiosis-specific regulatory subunit of the Glc7p protein phosphatase, regulates spore wall formation and septin organization, required for expression of some late meiotic genes and for normal localization of Glc7p	28.169	0.088557	No	62.598	0.0210546	No	1	-0.198	NA	-0.239	0.135	NA	NA	NA	1.296	0.00760652	Up
YBR046C	ZTA1	NADPH-dependent quinone reductase, GFP-tagged protein localizes to the cytoplasm and nucleus	17.964	0.559059	No	50.898	0.275216	No	4	NA	-6.045	NA	0.604	NA	NA	NA	NA	NA	NA
YBR048W	RPS11B	Protein component of the small (40S) ribosomal subunit	57.692	0.0018844	Yes	25.641	0.846972	No	6	-0.59	-0.038	-0.47	-0.685	1.467	0.133602	---	0.862	0.801608	---
YBR049C	REB1	RNA polymerase I enhancer binding protein	20.988	0.444937	No	51.852	0.183023	No	5	NA	NA	-3.038	-5.554	NA	NA	NA	0.175	0.632489	---
YBR052C	RFS1	Protein of unknown function	14.286	0.648622	No	38.095	0.628897	No	4	-0.01	1.348	0.279	-0.516	2.563	0.6096	---	0.576	0.158241	---
YBR053C	YBR053C	Putative protein of unknown function	13.966	0.767387	No	53.073	0.213628	No	4	NA	NA	-0.265	NA	NA	NA	NA	NA	NA	NA
YBR055C	PRP6	Splicing factor, component of the U4/U6-U5 snRNP complex	30.033	0.0292891	No	45.606	0.473468	No	9	0.024	-1.637	-1.831	-0.25	0.316	0.289509	---	2.992	0.521286	---
YBR056W	YBR056W	Putative cytoplasmic protein of unknown function	13.972	0.829817	No	51.896	0.22171	No	7	0.208	NA	NA	0.229	NA	NA	NA	NA	NA	NA
YBR059C	AKL1	Ser-Thr protein kinase, member (with Ark1p and Prk1p) of the Ark kinase family	25.271	0.142849	No	46.029	0.45256	No	5	-0.183	-0.26	NA	NA	0.948	0.538198	---	NA	NA	NA
YBR065C	ECM2	Pre-mRNA splicing factor, facilitates the cooperative formation of U2/U6 helix II in association with stem II in the spliceosome, function may be regulated by Slu7p	16.484	0.648497	No	30.22	0.909131	No	4	-1.917	-1.269	NA	0.095	1.567	0.822341	---	NA	NA	NA
YBR072W	HSP26	Small heat shock protein (sHSP) with chaperone activity	32.71	0.0856734	No	32.71	0.768978	No	6	2.338	2.878	2.249	3.61	1.454	0.0789007	---	2.568	0.000235569	Up
YBR073W	RDH54	DNA-dependent ATPase, stimulates strand exchange by modifying the topology of double-stranded DNA	25.052	0.166629	No	37.578	0.876629	No	9	0.371	NA	NA	-0.112	NA	NA	NA	NA	NA	NA
YBR078W	ECM33	GPI-anchored protein of unknown function, has a possible role in apical bud growth	6.993	0.980471	No	20.979	0.994798	No	5	-0.389	0.23	0.263	-0.249	1.536	0.00114463	Up	0.701	0.412672	---
YBR079C	RPG1	eIF3a subunit of the core complex of translation initiation factor 3 (eIF3), essential for translation	28.008	0.0596445	No	100.622	4.4198e-13	Yes	22	0.02	-0.281	-0.054	0.32	0.812	0.358448	---	1.296	0.125505	---
YBR080C	SEC18	ATPase required for vesicular transport between ER and Golgi, the 'priming' step in homotypic vacuole fusion, autophagy, and protein secretion	25.066	0.185116	No	34.301	0.928979	No	10	1.081	-2.349	-0.216	0.456	0.093	0.0311789	Down	1.593	0.271505	---
YBR081C	SPT7	Subunit of the SAGA transcriptional regulatory complex, involved in proper assembly of the complex	15.766	0.900016	No	78.078	9.79557e-08	Yes	8	4.42	NA	NA	-2.625	NA	NA	NA	NA	NA	NA
YBR082C	UBC4	Ubiquitin-conjugating enzyme (E2), mediates degradation of abnormal or excess proteins, including calmodulin and histone H3	20.27	0.38059	No	33.784	0.677131	No	4	0.33	0.081	0.16	-0.097	0.841	0.370422	---	0.837	0.0788674	---
YBR084W	MIS1	Mitochondrial C1-tetrahydrofolate synthase, involved in interconversion between different oxidation states of tetrahydrofolate (THF)	25.641	0.137154	No	46.154	0.443424	No	17	-0.322	-0.157	-0.847	-0.578	1.121	0.58898	---	1.204	0.590406	---
YBR085C-A	YBR085C-A	Putative protein of unknown function	0	0.836809	No	35.294	0.550715	No	4	0.97	0.989	1.376	1.122	1.013	0.960329	---	0.838	0.257222	---
YBR085W	AAC3	Mitochondrial inner membrane ADP/ATP translocator, exchanges cytosolic ADP for mitochondrially synthesized ATP	32.573	0.0635502	No	16.287	0.995474	No	2	NA	0.396	-0.176	0.584	NA	NA	NA	1.694	0.00413931	Up
YBR086C	IST2	Plasma membrane protein that may be involved in osmotolerance, localizes to the mother cell in small-budded cells and to the bud in medium- and large-budded cells	9.514	0.995235	No	33.827	0.959384	No	8	-6.493	-2.894	-2.684	-4.47	12.115	0.0525453	---	0.29	0.0543577	---
YBR088C	POL30	Proliferating cell nuclear antigen (PCNA), functions as the sliding clamp for DNA polymerase delta	15.504	0.636162	No	69.767	0.0300106	No	7	-0.197	-0.164	-0.07	-0.177	1.023	0.76307	---	0.928	0.519345	---
YBR089C-A	NHP6B	High-mobility group (HMG) protein that binds to and remodels nucleosomes	40.404	0.059036	No	90.909	0.015613	No	1	-0.235	0.657	0.099	0.605	1.855	0.00425371	Up	1.42	0.00178786	Up
YBR092C	PHO3	Constitutively expressed acid phosphatase similar to Pho5p	17.131	0.652853	No	44.968	0.479496	No	4	-0.936	-0.642	NA	-0.577	1.226	0.598489	---	NA	NA	NA
YBR093C	PHO5	Repressible acid phosphatase (1 of 3) that also mediates extracellular nucleotide-derived phosphate hydrolysis	19.272	0.524884	No	40.685	0.654193	No	3	NA	NA	-0.188	0.797	NA	NA	NA	1.979	0.0192059	Up
YBR094W	PBY1	Putative tubulin tyrosine ligase associated with P-bodies	15.936	0.802308	No	50.465	0.240623	No	1	NA	NA	NA	-0.191	NA	NA	NA	NA	NA	NA
YBR095C	RXT2	Subunit of the histone deacetylase Rpd3L complex	37.209	0.0110911	No	69.767	0.00964635	Yes	3	NA	NA	NA	1.169	NA	NA	NA	NA	NA	NA
YBR097W	VPS15	Myristoylated serine/threonine protein kinase involved in vacuolar protein sorting	21.32	0.429419	No	39.89	0.848164	No	6	NA	NA	NA	-1.959	NA	NA	NA	NA	NA	NA
YBR098W	MMS4	Subunit of the structure-specific Mms4p-Mus81p endonuclease that cleaves branched DNA	21.708	0.388612	No	47.757	0.362063	No	6	-1.044	NA	NA	0.893	NA	NA	NA	NA	NA	NA
YBR101C	FES1	Hsp70 (Ssa1p) nucleotide exchange factor, cytosolic homolog of Sil1p, which is the nucleotide exchange factor for BiP (Kar2p) in the endoplasmic reticulum	20.69	0.413067	No	55.172	0.181983	No	5	-0.75	NA	NA	-0.903	NA	NA	NA	NA	NA	NA
YBR102C	EXO84	Essential protein with dual roles in spliceosome assembly and exocytosis	31.873	0.0195974	No	37.185	0.854518	No	3	-1.403	1.839	NA	NA	9.461	0.302091	---	NA	NA	NA
YBR106W	PHO88	Probable membrane protein, involved in phosphate transport	31.915	0.105034	No	47.872	0.36184	No	5	-0.091	-0.491	-0.286	-0.057	0.758	0.0305416	Down	1.173	0.282108	---
YBR108W	AIM3	Protein interacting with Rvs167p	19.007	0.61896	No	31.679	0.981864	No	4	7.667	NA	NA	-0.227	NA	NA	NA	NA	NA	NA
YBR109C	CMD1	Calmodulin	6.803	0.818684	No	102.041	0.00124227	Yes	4	-0.273	-0.779	-0.035	-0.975	0.704	0.0253187	Down	0.521	0.010141	Down
YBR111C	YSA1	Nudix hydrolase family member with ADP-ribose pyrophosphatase activity	25.974	0.217964	No	64.935	0.0678931	No	3	0.164	NA	NA	NA	NA	NA	NA	NA	NA	NA
YBR112C	CYC8	General transcriptional co-repressor, acts together with Tup1p	23.81	0.236891	No	52.795	0.135131	No	4	NA	0.664	-0.897	-0.521	NA	NA	NA	1.298	0.714633	---
YBR115C	LYS2	Alpha aminoadipate reductase, catalyzes the reduction of alpha-aminoadipate to alpha-aminoadipate 6-semialdehyde, which is the fifth step in biosynthesis of lysine	19.397	0.626618	No	38.793	0.886365	No	23	0.09	-0.217	0.067	-0.132	0.808	0.00226787	Down	0.872	0.346461	---
YBR118W	TEF2	Translational elongation factor EF-1 alpha	39.301	0.00464054	Yes	65.502	0.0215123	No	11	0.24	-0.262	-0.197	-0.059	0.706	0.0175378	Down	1.1	0.0418713	---
YBR120C	CBP6	Mitochondrial translational activator of the COB mRNA	30.864	0.129628	No	30.864	0.757243	No	4	NA	NA	NA	0.04	NA	NA	NA	NA	NA	NA
YBR121C	GRS1	Cytoplasmic and mitochondrial glycyl-tRNA synthase that ligates glycine to the cognate anticodon bearing tRNA	38.981	0.00123902	Yes	77.961	9.9312e-05	Yes	18	0.141	-0.214	-0.261	-0.216	0.782	0.00125607	Down	1.032	0.719408	---
YBR123C	TFC1	One of six subunits of the RNA polymerase III transcription initiation factor complex (TFIIIC)	20.031	0.50369	No	52.388	0.185436	No	6	-0.891	NA	-1.752	1.099	NA	NA	NA	7.214	0.137184	---
YBR126C	TPS1	Synthase subunit of trehalose-6-phosphate synthase/phosphatase complex, which synthesizes the storage carbohydrate trehalose	18.182	0.598234	No	40.404	0.672865	No	5	0.017	0.421	0.112	0.58	1.323	0.00356106	Up	1.383	0.00103999	Up
YBR127C	VMA2	Subunit B of the eight-subunit V1 peripheral membrane domain of the vacuolar H+-ATPase (V-ATPase), an electrogenic proton pump found throughout the endomembrane system	54.159	2.91468e-06	Yes	69.632	0.00572788	Yes	6	-0.022	-0.398	-0.192	-0.655	0.771	0.000235068	Down	0.726	0.000323135	Down
YBR136W	MEC1	Genome integrity checkpoint protein and PI kinase superfamily member	19.003	0.734199	No	41.385	0.839848	No	10	-1.182	-3.923	0.884	-1.434	0.15	0.231041	---	0.2	0.30755	---
YBR137W	YBR137W	Protein of unknown function	22.346	0.327244	No	72.626	0.0370971	No	1	NA	NA	0.854	NA	NA	NA	NA	NA	NA	NA
YBR138C	YBR138C	Cytoplasmic protein of unknown function, potentially phosphorylated by Cdc28p	20.992	0.42762	No	62.977	0.0287118	No	1	0.075	0.282	-0.305	0.397	1.155	0.158053	---	1.627	0.00512107	Up
YBR139W	YBR139W	Putative serine type carboxypeptidase with a role in phytochelatin synthesis	13.78	0.840598	No	43.307	0.554947	No	1	NA	NA	NA	0.129	NA	NA	NA	NA	NA	NA
YBR140C	IRA1	GTPase-activating protein that negatively regulates RAS by converting it from the GTP- to the GDP-bound inactive form, required for reducing cAMP levels under nutrient limiting conditions, mediates membrane association of adenylate cyclase	18.758	0.799266	No	37.193	0.989901	No	12	-1.413	-0.069	-0.163	-1.587	2.539	0.778461	---	0.373	0.289403	---
YBR142W	MAK5	Essential nucleolar protein, putative DEAD-box RNA helicase required for maintenance of M1 dsRNA virus	32.342	0.0152384	No	43.984	0.555132	No	4	NA	NA	3.147	1.393	NA	NA	NA	0.297	0.497682	---
YBR143C	SUP45	Polypeptide release factor (eRF1) in translation termination	18.307	0.574811	No	75.515	0.0021904	Yes	15	-0.522	-0.481	-0.291	-0.22	1.029	0.949443	---	1.05	0.72168	---
YBR145W	ADH5	Alcohol dehydrogenase isoenzyme V	11.396	0.863745	No	48.433	0.347905	No	4	0.343	-0.466	1.106	-0.462	0.57	0.0328071	Down	0.337	0.211183	---
YBR146W	MRPS9	Mitochondrial ribosomal protein of the small subunit	39.568	0.0161543	No	35.971	0.732195	No	4	-0.584	-0.15	NA	-1.196	1.35	0.795136	---	NA	NA	NA
YBR149W	ARA1	NADP+ dependent arabinose dehydrogenase, involved in carbohydrate metabolism	20.349	0.440206	No	61.047	0.0752488	No	6	0.272	0.502	0.063	0.388	1.173	0.172366	---	1.253	0.131202	---
YBR150C	TBS1	Putative protein of unknown function	22.852	0.297028	No	48.446	0.309605	No	6	-2.577	NA	NA	NA	NA	NA	NA	NA	NA	NA
YBR154C	RPB5	RNA polymerase subunit ABC27, common to RNA polymerases I, II, and III	60.465	0.000222843	Yes	74.419	0.0213611	No	2	-0.28	NA	NA	NA	NA	NA	NA	NA	NA	NA
YBR156C	SLI15	Subunit of the conserved chromosomal passenger complex (CPC	18.625	0.612241	No	47.278	0.38435	No	5	-3.82	-0.478	-5.973	NA	10.141	0.0591896	---	NA	NA	NA
YBR158W	AMN1	Protein required for daughter cell separation, multiple mitotic checkpoints, and chromosome stability	30.965	0.0465512	No	40.073	0.700187	No	4	NA	NA	4.228	-1.005	NA	NA	NA	0.027	0.151863	---
YBR159W	IFA38	Microsomal beta-keto-reductase	37.464	0.0169452	No	43.228	0.527018	No	4	0.563	NA	NA	-0.873	NA	NA	NA	NA	NA	NA
YBR162C	TOS1	Covalently-bound cell wall protein of unknown function	13.187	0.845473	No	37.363	0.770543	No	3	-0.153	-2.036	-0.195	NA	0.271	0.414048	---	NA	NA	NA
YBR162W-A	YSY6	Protein whose expression suppresses a secretory pathway mutation in E. coli	46.154	0.0486732	No	15.385	0.805027	No	1	NA	-0.117	-0.009	NA	NA	NA	NA	NA	NA	NA
YBR163W	EXO5	Mitochondrial 5'-3' exonuclease and sliding exonuclease, required for mitochondrial genome maintenance	20.513	0.463767	No	30.769	0.956254	No	3	NA	0.144	NA	-0.172	NA	NA	NA	NA	NA	NA
YBR166C	TYR1	Prephenate dehydrogenase involved in tyrosine biosynthesis, expression is dependent on phenylalanine levels	13.274	0.840776	No	44.248	0.507129	No	4	-1.847	-0.3	NA	NA	2.924	0.380186	---	NA	NA	NA
YBR169C	SSE2	Member of the heat shock protein 70 (HSP70) family	20.202	0.496025	No	56.277	0.0840381	No	11	0.3	0.201	-0.243	-0.276	0.934	0.682671	---	0.978	0.926216	---
YBR171W	SEC66	Non-essential subunit of Sec63 complex (Sec63p, Sec62p, Sec66p and Sec72p)	33.981	0.0723748	No	82.524	0.00706531	Yes	2	-1.971	NA	NA	NA	NA	NA	NA	NA	NA	NA
YBR175W	SWD3	Essential subunit of the COMPASS (Set1C) complex, which methylates histone H3 on lysine 4 and is required in transcriptional silencing near telomeres	15.873	0.654431	No	22.222	0.977693	No	4	-4.061	-0.272	NA	NA	13.819	0.212065	---	NA	NA	NA
YBR177C	EHT1	Acyl-coenzymeA:ethanol O-acyltransferase that plays a minor role in medium-chain fatty acid ethyl ester biosynthesis	24.39	0.248079	No	37.694	0.75821	No	10	0.415	0.181	0.3	0.602	0.85	0.366376	---	1.233	0.00630557	Up
YBR179C	FZO1	Mitofusin, mitochondrial integral membrane protein involved in mitochondrial fusion and mitochondrial genome maintenance	12.865	0.947943	No	52.632	0.152181	No	4	-2.359	NA	NA	0.652	NA	NA	NA	NA	NA	NA
YBR181C	RPS6B	Protein component of the small (40S) ribosomal subunit	101.695	6.23281e-11	Yes	72.034	0.0251762	No	9	0.066	-0.332	-0.1	-0.543	0.759	0.000228711	Down	0.735	0.0145058	Down
YBR182C	SMP1	Putative transcription factor involved in regulating the response to osmotic stress	17.699	0.614845	No	22.124	0.993703	No	4	-0.689	NA	NA	-0.125	NA	NA	NA	NA	NA	NA
YBR186W	PCH2	Nucleolar component of the pachytene checkpoint, which prevents chromosome segregation when recombination and chromosome synapsis are defective	14.184	0.841223	No	28.369	0.976263	No	3	-0.977	NA	NA	0.108	NA	NA	NA	NA	NA	NA
YBR189W	RPS9B	Protein component of the small (40S) ribosomal subunit	107.692	2.52895e-10	Yes	87.179	0.00403089	Yes	4	0.261	-0.284	-0.042	-0.547	0.686	0.00444756	Down	0.705	8.55443e-05	Down
YBR191W	RPL21A	Protein component of the large (60S) ribosomal subunit, nearly identical to Rpl21Bp and has similarity to rat L21 ribosomal protein	56.25	0.00226858	Yes	50	0.313844	No	8	-0.18	-0.216	-0.085	-0.083	0.976	0.425699	---	1.002	0.906026	---
YBR196C	PGI1	Glycolytic enzyme phosphoglucose isomerase, catalyzes the interconversion of glucose-6-phosphate and fructose-6-phosphate	10.83	0.947442	No	54.152	0.150732	No	17	0.036	-0.098	-0.067	-0.09	0.912	0.118393	---	0.984	0.664218	---
YBR197C	YBR197C	Putative protein of unknown function	18.433	0.483986	No	32.258	0.781849	No	3	0.045	NA	NA	-0.056	NA	NA	NA	NA	NA	NA
YBR198C	TAF5	Subunit (90 kDa) of TFIID and SAGA complexes, involved in RNA polymerase II transcription initiation and in chromatin modification	13.784	0.911795	No	32.581	0.96143	No	8	-1.389	0.635	-0.508	4.906	4.066	0.544218	---	42.624	0.00163025	Up
YBR202W	MCM7	Component of the hexameric MCM complex, which is important for priming origins of DNA replication in G1 and becomes an active ATP-dependent helicase that promotes DNA melting and elongation when activated by Cdc7p-Dbf4p in S-phase	27.219	0.0915375	No	48.521	0.318877	No	3	NA	NA	NA	-0.472	NA	NA	NA	NA	NA	NA
YBR203W	COS111	Protein required for resistance to the antifungal drug ciclopirox olamine	32.468	0.00906607	Yes	31.385	0.98271	No	3	-1.265	0.066	NA	NA	2.516	0.506149	---	NA	NA	NA
YBR204C	YBR204C	Serine hydrolase	10.667	0.897771	No	42.667	0.554086	No	5	NA	NA	-1.261	-1.222	NA	NA	NA	1.028	0.981822	---
YBR208C	DUR1	Urea amidolyase, contains both urea carboxylase and allophanate hydrolase activities, degrades urea to CO2 and NH3	22.888	0.264291	No	53.951	0.0462665	No	15	-0.671	-0.469	NA	-0.362	1.15	0.405367	---	NA	NA	NA
YBR213W	MET8	Bifunctional dehydrogenase and ferrochelatase, involved in the biosynthesis of siroheme, a prosthetic group used by sulfite reductase	29.197	0.12879	No	32.847	0.809958	No	1	3.457	NA	NA	NA	NA	NA	NA	NA	NA	NA
YBR214W	SDS24	One of two S. cerevisiae homologs (Sds23p and Sds24p) of the S. pombe Sds23 protein, which is implicated in APC/cyclosome regulation	20.873	0.435256	No	26.565	0.983633	No	6	-0.164	-0.755	NA	NA	0.664	0.464808	---	NA	NA	NA
YBR215W	HPC2	Subunit of the HIR complex, a nucleosome assembly complex involved in regulation of histone gene transcription	14.4	0.849073	No	54.4	0.133425	No	3	NA	NA	NA	-2.626	NA	NA	NA	NA	NA	NA
YBR216C	YBP1	Protein required for oxidation of specific cysteine residues of the transcription factor Yap1p, resulting in the nuclear localization of Yap1p in response to stress	11.869	0.946231	No	50.445	0.249467	No	3	NA	-0.587	NA	NA	NA	NA	NA	NA	NA	NA
YBR218C	PYC2	Pyruvate carboxylase isoform, cytoplasmic enzyme that converts pyruvate to oxaloacetate	38.136	7.98867e-05	Yes	53.39	0.0981384	No	18	0.218	-0.357	-0.089	-0.232	0.671	0.00775233	Down	0.906	0.303873	---
YBR221C	PDB1	E1 beta subunit of the pyruvate dehydrogenase (PDH) complex, which is an evolutionarily-conserved multi-protein complex found in mitochondria	30.055	0.0907063	No	68.306	0.0195254	No	4	0.221	-0.151	0.134	-0.005	0.773	0.0354115	Down	0.908	0.146378	---
YBR222C	PCS60	Peroxisomal protein that binds AMP and mRNA, localizes to both the peroxisomal peripheral membrane and matrix, expression is highly inducible by oleic acid, similar to E. coli long chain acyl-CoA synthetase	25.783	0.179068	No	25.783	0.988542	No	7	-0.155	0.057	NA	-0.939	1.158	0.685651	---	NA	NA	NA
YBR223C	TDP1	Tyrosyl-DNA Phosphodiesterase I, hydrolyzes 3' and 5'-phosphotyrosyl bonds, involved in the repair of DNA lesions created by topoisomerase I and topoisomerase II	20.221	0.478346	No	47.794	0.364973	No	6	NA	-0.61	NA	2.166	NA	NA	NA	NA	NA	NA
YBR225W	YBR225W	Putative protein of unknown function	21.111	0.43858	No	42.222	0.663988	No	6	0.648	NA	0.02	-0.11	NA	NA	NA	0.914	0.570691	---
YBR231C	SWC5	Protein of unknown function, component of the SWR1 complex, which exchanges histone variant H2AZ (Htz1p) for chromatin-bound histone H2A	19.802	0.457341	No	62.706	0.0677028	No	5	-3.492	NA	NA	0.73	NA	NA	NA	NA	NA	NA
YBR233W	PBP2	RNA binding protein with similarity to mammalian heterogeneous nuclear RNP K protein, involved in the regulation of telomere position effect and telomere length	31.477	0.0583685	No	38.741	0.708949	No	4	-0.081	-0.089	-1.748	1.357	0.994	0.949152	---	8.606	0.293615	---
YBR234C	ARC40	Subunit of the ARP2/3 complex, which is required for the motility and integrity of cortical actin patches	18.229	0.562943	No	36.458	0.77152	No	3	0.678	NA	NA	0.168	NA	NA	NA	NA	NA	NA
YBR237W	PRP5	RNA helicase in the DEAD-box family, necessary for prespliceosome formation, bridges U1 and U2 snRNPs and enables stable U2 snRNP association with intron RNA	22.379	0.340526	No	61.249	0.0161513	No	8	NA	NA	1.066	-0.57	NA	NA	NA	0.322	0.207797	---
YBR244W	GPX2	Phospholipid hydroperoxide glutathione peroxidase induced by glucose starvation that protects cells from phospholipid hydroperoxides and nonphospholipid peroxides during oxidative stress	6.173	0.858114	No	61.728	0.126758	No	6	-0.112	-0.185	0.089	0.873	0.951	0.407964	---	1.722	0.18046	---
YBR245C	ISW1	Member of the imitation-switch (ISWI) class of ATP-dependent chromatin remodeling complexes	26.572	0.0872638	No	72.631	2.48025e-05	Yes	11	1.603	-2.046	-0.83	3.058	0.08	0.213226	---	14.805	0.0229764	Up
YBR246W	RRT2	Putative protein of unknown function	10.336	0.911833	No	31.008	0.904094	No	4	NA	0.168	NA	NA	NA	NA	NA	NA	NA	NA
YBR248C	HIS7	Imidazole glycerol phosphate synthase (glutamine amidotransferase:cyclase), catalyzes the fifth and sixth steps of histidine biosynthesis and also produces 5-aminoimidazole-4-carboxamide ribotide (AICAR), a purine precursor	23.551	0.280413	No	52.536	0.194876	No	17	0.376	-0.347	0.357	-0.266	0.606	0.311818	---	0.649	5.39779e-05	Down
YBR249C	ARO4	3-deoxy-D-arabino-heptulosonate-7-phosphate (DAHP) synthase, catalyzes the first step in aromatic amino acid biosynthesis and is feedback-inhibited by tyrosine or high concentrations of phenylalanine or tryptophan	43.243	0.00261558	Yes	54.054	0.187538	No	10	0.068	-0.478	0.132	-0.186	0.685	9.23487e-05	Down	0.802	0.277558	---
YBR250W	SPO23	Protein of unknown function	19.12	0.545731	No	55.449	0.126233	No	2	7.105	5.879	NA	NA	0.427	0.48892	---	NA	NA	NA
YBR255W	MTC4	Protein of unknown function, required for normal growth rate at 15 degrees C	28.818	0.0668498	No	43.228	0.585288	No	5	1.412	NA	NA	3.008	NA	NA	NA	NA	NA	NA
YBR256C	RIB5	Riboflavin synthase	21.008	0.387956	No	29.412	0.857398	No	6	0.198	-0.375	-0.111	0.54	0.672	0.0549106	---	1.57	0.440673	---
YBR257W	POP4	Subunit of both RNase MRP, which cleaves pre-rRNA, and nuclear RNase P, which cleaves tRNA precursors to generate mature 5' ends	32.258	0.074219	No	35.842	0.736376	No	2	NA	NA	NA	-0.185	NA	NA	NA	NA	NA	NA
YBR260C	RGD1	GTPase-activating protein (RhoGAP) for Rho3p and Rho4p, possibly involved in control of actin cytoskeleton organization	19.52	0.542413	No	42.042	0.63865	No	6	1.507	-1.735	-0.448	1.779	0.106	0.296403	---	4.682	0.242757	---
YBR262C	AIM5	Protein of unknown function	28.302	0.186279	No	18.868	0.869295	No	2	NA	NA	2.262	1.753	NA	NA	NA	0.703	0.852384	---
YBR263W	SHM1	Mitochondrial serine hydroxymethyltransferase, converts serine to glycine plus 5,10 methylenetetrahydrofolate	30.612	0.0595205	No	40.816	0.655119	No	9	0.101	-0.852	-0.002	-0.351	0.516	0.280068	---	0.785	0.20758	---
YBR270C	BIT2	Subunit of TORC2, a membrane-associated complex that regulates actin cytoskeletal dynamics during polarized growth and cell wall integrity	16.514	0.713873	No	25.688	0.98905	No	2	0.917	-0.293	NA	NA	0.432	0.0385653	Down	NA	NA	NA
YBR271W	YBR271W	Putative S-adenosylmethionine-dependent methyltransferase of the seven beta-strand family	16.706	0.659611	No	62.053	0.0499456	No	4	NA	0.666	0.053	0.461	NA	NA	NA	1.327	0.329942	---
YBR275C	RIF1	Protein that binds to the Rap1p C-terminus and acts synergistically with Rif2p to help control telomere length and establish telomeric silencing	15.136	0.963911	No	58.455	0.00468679	Yes	6	NA	NA	NA	-0.144	NA	NA	NA	NA	NA	NA
YBR279W	PAF1	Component of the Paf1p complex that binds to and modulates the activity of RNA polymerases I and II	17.978	0.596399	No	92.135	1.08062e-05	Yes	5	-4.438	-2.411	NA	-5.329	4.076	0.798872	---	NA	NA	NA
YBR280C	SAF1	F-Box protein involved in proteasome-dependent degradation of Aah1p during entry of cells into quiescence	18.838	0.586161	No	37.677	0.812821	No	3	-1.833	NA	-0.352	-2.025	NA	NA	NA	0.313	0.350984	---
YBR281C	DUG2	Probable di- and tri-peptidase	15.945	0.827254	No	47.836	0.351659	No	7	NA	NA	NA	0.01	NA	NA	NA	NA	NA	NA
YBR283C	SSH1	Subunit of the Ssh1 translocon complex	16.327	0.706737	No	30.612	0.940274	No	4	0.54	NA	0.123	NA	NA	NA	NA	NA	NA	NA
YBR284W	YBR284W	Putative protein of unknown function	15.056	0.858306	No	38.896	0.80225	No	3	NA	1.23	1.803	1.377	NA	NA	NA	0.744	0.790889	---
YBR286W	APE3	Vacuolar aminopeptidase Y, processed to mature form by Prb1p	11.173	0.936021	No	46.555	0.416988	No	9	-0.564	-0.462	-0.144	-0.222	1.073	0.737499	---	0.947	0.0769631	---
YBR289W	SNF5	Subunit of the SWI/SNF chromatin remodeling complex involved in transcriptional regulation	26.519	0.108673	No	18.785	0.99999	No	3	NA	-0.406	NA	0.039	NA	NA	NA	NA	NA	NA
YBR295W	PCA1	Cadmium transporting P-type ATPase	13.98	0.954712	No	40.296	0.803738	No	7	-0.858	-1.381	NA	1.328	0.696	0.819901	---	NA	NA	NA
YBR302C	COS2	Protein of unknown function, member of the DUP380 subfamily of conserved, often subtelomerically-encoded proteins	5.277	0.986896	No	58.047	0.10756	No	4	NA	NA	NA	-0.581	NA	NA	NA	NA	NA	NA
YCL001W	RER1	Protein involved in retention of membrane proteins, including Sec12p, in the ER	26.596	0.208015	No	42.553	0.495722	No	2	-0.107	NA	0.153	NA	NA	NA	NA	NA	NA	NA
YCL004W	PGS1	Phosphatidylglycerolphosphate synthase, catalyzes the synthesis of phosphatidylglycerolphosphate from CDP-diacylglycerol and sn-glycerol 3-phosphate in the first committed and rate-limiting step of cardiolipin biosynthesis	28.791	0.0899824	No	23.033	0.995091	No	6	-0.481	-0.933	NA	NA	0.731	0.872285	---	NA	NA	NA
YCL009C	ILV6	Regulatory subunit of acetolactate synthase, which catalyzes the first step of branched-chain amino acid biosynthesis	42.071	0.00666749	Yes	45.307	0.448279	No	2	0.05	-0.604	0.101	-0.453	0.636	0.00961192	Down	0.681	0.136937	---
YCL014W	BUD3	Protein involved in bud-site selection and required for axial budding pattern	17.726	0.804459	No	55.012	0.036715	No	16	1.066	0.802	-0.358	-0.244	0.832	0.835941	---	1.082	0.942875	---
YCL017C	NFS1	Cysteine desulfurase involved in iron-sulfur cluster (Fe/S) biogenesis and in thio-modification of mitochondrial and cytoplasmic tRNAs	38.229	0.00521626	Yes	50.302	0.273767	No	3	0.51	0.191	-0.461	NA	0.802	0.53085	---	NA	NA	NA
YCL024W	KCC4	Protein kinase of the bud neck involved in the septin checkpoint, associates with septin proteins, negatively regulates Swe1p by phosphorylation, shows structural homology to bud neck kinases Gin4p and Hsl1p	22.179	0.352062	No	45.323	0.494774	No	8	-2.055	NA	-3.239	-0.287	NA	NA	NA	7.74	0.306841	---
YCL028W	RNQ1	[PIN(+)] prion, an infectious protein conformation that is generally an ordered protein aggregate	7.407	0.972021	No	7.407	0.999992	No	2	-0.092	NA	-0.105	NA	NA	NA	NA	NA	NA	NA
YCL030C	HIS4	Multifunctional enzyme containing phosphoribosyl-ATP pyrophosphatase, phosphoribosyl-AMP cyclohydrolase, and histidinol dehydrogenase activities	12.516	0.949347	No	62.578	0.0123767	No	18	0.803	0.216	0.495	-0.111	0.666	0.00280283	Down	0.657	0.00136128	Down
YCL031C	RRP7	Essential protein involved in rRNA processing and ribosome biogenesis	26.936	0.17944	No	47.138	0.388634	No	2	0.665	NA	NA	0.714	NA	NA	NA	NA	NA	NA
YCL035C	GRX1	Hydroperoxide and superoxide-radical responsive heat-stable glutathione-dependent disulfide oxidoreductase with active site cysteine pair	9.091	0.677206	No	72.727	0.066448	No	4	0.1	NA	NA	-0.222	NA	NA	NA	NA	NA	NA
YCL036W	GFD2	Protein of unknown function, identified as a high-copy suppressor of a dbp5 mutation	17.668	0.649023	No	40.636	0.68119	No	5	-2.434	NA	-3.242	-0.808	NA	NA	NA	5.405	0.565131	---
YCL037C	SRO9	Cytoplasmic RNA-binding protein that associates with translating ribosomes	16.129	0.696899	No	64.516	0.0294106	No	5	-0.005	-0.293	-0.232	-0.682	0.819	0.208342	---	0.732	0.0211258	Down
YCL039W	GID7	Protein of unknown function, involved in proteasome-dependent catabolite inactivation of fructose-1,6-bisphosphatase	16.107	0.790588	No	28.188	0.990536	No	1	NA	NA	NA	-0.517	NA	NA	NA	NA	NA	NA
YCL040W	GLK1	Glucokinase, catalyzes the phosphorylation of glucose at C6 in the first irreversible step of glucose metabolism	12	0.903374	No	26	0.983929	No	12	0.185	1.214	0.308	0.836	2.04	0.0450278	Up	1.442	0.00370903	Up
YCL043C	PDI1	Protein disulfide isomerase, multifunctional protein resident in the endoplasmic reticulum lumen, essential for the formation of disulfide bonds in secretory and cell-surface proteins, unscrambles non-native disulfide bonds	13.41	0.860531	No	61.303	0.0416444	No	16	0.098	-0.152	-0.149	-0.209	0.841	0.147382	---	0.96	0.162771	---
YCL044C	MGR1	Subunit of the mitochondrial (mt) i-AAA protease supercomplex, which degrades misfolded mitochondrial proteins	21.583	0.385874	No	26.379	0.970213	No	2	-0.219	NA	-0.078	NA	NA	NA	NA	NA	NA	NA
YCL045C	EMC1	Member of a transmembrane complex required for efficient folding of proteins in the ER	7.895	0.996359	No	39.474	0.771772	No	5	NA	NA	0.376	-0.284	NA	NA	NA	0.633	0.0246925	Down
YCL047C	YCL047C	Putative protein of unknown function	15.504	0.636162	No	23.256	0.953459	No	1	-0.441	0.446	NA	-1.119	1.849	0.292799	---	NA	NA	NA
YCL048W	SPS22	Protein of unknown function, redundant with Sps2p for the organization of the beta-glucan layer of the spore wall	15.119	0.761202	No	47.516	0.377653	No	4	0.248	-1.102	NA	NA	0.392	0.438564	---	NA	NA	NA
YCL050C	APA1	Diadenosine 5',5''-P1,P4-tetraphosphate phosphorylase I (AP4A phosphorylase), involved in catabolism of bis(5'-nucleosidyl) tetraphosphates	9.346	0.908017	No	77.882	0.00399772	Yes	11	-0.019	-0.788	-0.138	-0.411	0.587	0.125687	---	0.828	0.00578908	Down
YCL051W	LRE1	Protein involved in control of cell wall structure and stress response	32.59	0.0252374	No	42.882	0.585901	No	6	-0.177	-0.1	3.883	0.968	1.055	0.967334	---	0.133	0.0281032	Down
YCL054W	SPB1	AdoMet-dependent methyltransferase involved in rRNA processing and 60S ribosomal subunit maturation	27.348	0.0880778	No	76.1	4.13663e-05	Yes	3	6.001	4.811	5.477	4.603	0.438	0.0636486	---	0.546	0.0608958	---
YCL057C-A	YCL057C-A	Putative protein of unknown function	30.928	0.149528	No	10.309	0.940419	No	4	NA	NA	-3.208	-0.717	NA	NA	NA	5.619	0.0668476	---
YCL057W	PRD1	Zinc metalloendopeptidase, found in the cytoplasm and intermembrane space of mitochondria	8.427	0.992937	No	46.348	0.429546	No	12	0.171	0.23	0.157	0.178	1.042	0.808849	---	1.015	0.761283	---
YCL059C	KRR1	Essential nucleolar protein required for the synthesis of 18S rRNA and for the assembly of 40S ribosomal subunit	47.468	0.00130719	Yes	69.62	0.0208827	No	7	0.216	0.44	NA	1.199	1.168	0.947158	---	NA	NA	NA
YCL061C	MRC1	S-phase checkpoint protein required for DNA replication	18.248	0.701442	No	73.905	1.50105e-05	Yes	6	0.117	NA	3.49	2.216	NA	NA	NA	0.414	0.706016	---
YCR002C	CDC10	Component of the septin ring of the mother-bud neck that is required for cytokinesis	24.845	0.24291	No	62.112	0.0689614	No	3	NA	0.654	NA	-0.054	NA	NA	NA	NA	NA	NA
YCR004C	YCP4	Protein of unknown function, has sequence and structural similarity to flavodoxins	12.146	0.766528	No	48.583	0.345972	No	3	0.016	-0.109	-0.062	-0.043	0.917	0.298182	---	1.013	0.853772	---
YCR005C	CIT2	Citrate synthase, catalyzes the condensation of acetyl coenzyme A and oxaloacetate to form citrate, peroxisomal isozyme involved in glyoxylate cycle	15.217	0.755034	No	50	0.287986	No	7	1.041	1.521	-0.275	0.59	1.395	0.833924	---	1.821	0.395638	---
YCR009C	RVS161	Amphiphysin-like lipid raft protein	30.189	0.111316	No	52.83	0.238059	No	4	0.229	NA	-0.195	-0.187	NA	NA	NA	1.006	0.963741	---
YCR011C	ADP1	Putative ATP-dependent permease of the ABC transporter family of proteins	19.066	0.625822	No	40.991	0.748278	No	8	-3.006	1.178	-2.6	-0.11	18.173	0.196398	---	5.615	0.0188265	Up
YCR012W	PGK1	3-phosphoglycerate kinase, catalyzes transfer of high-energy phosphoryl groups from the acyl phosphate of 1,3-bisphosphoglycerate to ADP to produce ATP	24.038	0.266529	No	67.308	0.0180268	No	20	-0.023	-0.005	-0.345	0.568	1.013	0.617795	---	1.884	0.00103252	Up
YCR016W	YCR016W	Putative protein of unknown function	13.793	0.733524	No	86.207	0.000988276	Yes	2	NA	NA	NA	-0.164	NA	NA	NA	NA	NA	NA
YCR017C	CWH43	Putative sensor/transporter protein involved in cell wall biogenesis	16.789	0.788733	No	28.332	0.996118	No	2	-4.565	NA	NA	-1.26	NA	NA	NA	NA	NA	NA
YCR019W	MAK32	Protein necessary for structural stability of L-A double-stranded RNA-containing particles	13.774	0.778529	No	33.058	0.852458	No	5	-0.014	NA	NA	-1.26	NA	NA	NA	NA	NA	NA
YCR026C	NPP1	Nucleotide pyrophosphatase/phosphodiesterase family member	14.825	0.857836	No	55.256	0.0977697	No	2	NA	-2.864	-1.518	NA	NA	NA	NA	NA	NA	NA
YCR028C-A	RIM1	Single-stranded DNA-binding protein essential for mitochondrial genome maintenance	29.63	0.158013	No	59.259	0.168489	No	4	NA	1.129	NA	-0.177	NA	NA	NA	NA	NA	NA
YCR030C	SYP1	Protein of unknown function that is involved in endocytic site formation	26.437	0.115162	No	47.126	0.38915	No	7	0.592	0.891	NA	0.17	1.23	0.782576	---	NA	NA	NA
YCR031C	RPS14A	Ribosomal protein 59 of the small subunit, required for ribosome assembly and 20S pre-rRNA processing	94.891	1.4423e-06	Yes	29.197	0.757621	No	3	-0.177	-0.405	-0.11	-0.214	0.854	0.227291	---	0.93	0.325334	---
YCR032W	BPH1	PProtein homologous to human Chediak-Higashi syndrome and murine Beige proteins, which are implicated in disease syndromes due to defective lysosomal trafficking	14.305	0.987016	No	45.685	0.489394	No	7	-1.572	NA	-0.119	5.024	NA	NA	NA	35.354	0.101041	---
YCR033W	SNT1	Subunit of the Set3C deacetylase complex that interacts directly with the Set3C subunit, Sif2p	21.207	0.437865	No	61.99	0.00403629	Yes	4	NA	NA	NA	0.11	NA	NA	NA	NA	NA	NA
YCR036W	RBK1	Putative ribokinase	15.015	0.70545	No	57.057	0.135316	No	2	-0.261	NA	NA	NA	NA	NA	NA	NA	NA	NA
YCR037C	PHO87	Low-affinity inorganic phosphate (Pi) transporter, involved in activation of PHO pathway	17.335	0.746051	No	46.587	0.41826	No	4	-5.694	-0.664	NA	NA	32.686	0.28188	---	NA	NA	NA
YCR042C	TAF2	TFIID subunit (150 kDa), involved in RNA polymerase II transcription initiation	17.768	0.778117	No	56.148	0.0312876	No	7	0.12	-0.092	-0.135	-0.08	0.864	0.0870373	---	1.038	0.886387	---
YCR047C	BUD23	Methyltransferase, methylates residue G1575 of 18S rRNA	21.818	0.361723	No	3.636	0.999965	No	2	NA	NA	NA	-0.255	NA	NA	NA	NA	NA	NA
YCR051W	YCR051W	Putative protein of unknown function	18.018	0.50388	No	40.541	0.568088	No	1	NA	-0.011	NA	-0.33	NA	NA	NA	NA	NA	NA
YCR053W	THR4	Threonine synthase, conserved protein that catalyzes formation of threonine from O-phosphohomoserine	27.237	0.132628	No	60.311	0.0523034	No	15	0.189	-0.465	0.014	-0.422	0.636	0.00507441	Down	0.739	0.00117672	Down
YCR054C	CTR86	Essential protein of unknown function	17.762	0.642239	No	58.615	0.0654121	No	3	-1.547	-0.545	NA	NA	2.003	0.09513	---	NA	NA	NA
YCR057C	PWP2	Conserved 90S pre-ribosomal component essential for proper endonucleolytic cleavage of the 35 S rRNA precursor at A0, A1, and A2 sites	22.752	0.311337	No	50.921	0.205754	No	5	-0.304	-0.214	NA	-0.371	1.064	0.483368	---	NA	NA	NA
YCR059C	YIH1	Protein that inhibits activation of Gcn2p, an eIF2 alpha subunit protein kinase, by competing for Gcn1p binding, thus impacting gene expression in response to starvation	11.628	0.794926	No	50.388	0.298114	No	1	NA	NA	-7.006	-6.106	NA	NA	NA	1.866	0.0277681	Up
YCR066W	RAD18	E3 ubiqutin ligase, forms heterodimer with Rad6p to monoubiquitinate PCNA-K164	28.747	0.0963333	No	49.281	0.310636	No	4	0.008	NA	NA	1.301	NA	NA	NA	NA	NA	NA
YCR067C	SED4	Integral endoplasmic reticulum membrane protein, functions as a positive regulator of Sar1p probably through inhibition of GTPase activation by Sec23p	9.39	0.99751	No	50.704	0.20176	No	6	NA	-0.225	NA	4.085	NA	NA	NA	NA	NA	NA
YCR069W	CPR4	Peptidyl-prolyl cis-trans isomerase (cyclophilin), catalyzes the cis-trans isomerization of peptide bonds N-terminal to proline residues	12.579	0.80188	No	40.881	0.599877	No	4	3.231	NA	-0.67	-2.078	NA	NA	NA	0.377	0.660352	---
YCR072C	RSA4	WD-repeat protein involved in ribosome biogenesis	33.01	0.0277142	No	25.243	0.988594	No	5	NA	-0.368	NA	0.776	NA	NA	NA	NA	NA	NA
YCR073C	SSK22	MAP kinase kinase kinase of the HOG1 mitogen-activated signaling pathway	17.28	0.807391	No	46.582	0.417093	No	9	-0.163	0.698	-0.109	2.468	1.816	0.78983	---	5.967	0.00406676	Up
YCR076C	YCR076C	Putative protein of unknown function	24	0.277882	No	32	0.813138	No	1	0.057	NA	NA	0.196	NA	NA	NA	NA	NA	NA
YCR079W	PTC6	Mitochondrial type 2C protein phosphatase (PP2C) with similarity to mammalian PP1Ks	9.05	0.956696	No	20.362	0.996364	No	5	NA	0.997	NA	0.519	NA	NA	NA	NA	NA	NA
YCR081W	SRB8	Subunit of the RNA polymerase II mediator complex	8.409	0.999862	No	37.842	0.920133	No	4	NA	NA	0.15	-0.939	NA	NA	NA	0.47	0.757126	---
YCR083W	TRX3	Mitochondrial thioredoxin, highly conserved oxidoreductase required to maintain the redox homeostasis of the cell, forms the mitochondrial thioredoxin system with Trr2p, redox state is maintained by both Trr2p and Glr1p	23.622	0.28071	No	23.622	0.838893	No	1	0.128	NA	NA	NA	NA	NA	NA	NA	NA	NA
YCR084C	TUP1	General repressor of transcription, forms complex with Cyc8p, involved in the establishment of repressive chromatin structure through interactions with histones H3 and H4, appears to enhance expression of some genes	16.83	0.738822	No	35.063	0.905069	No	7	0.07	0.925	NA	0.167	1.808	0.347142	---	NA	NA	NA
YCR088W	ABP1	Actin-binding protein of the cortical actin cytoskeleton, important for activation of the Arp2/3 complex that plays a key role actin in cytoskeleton organization	13.514	0.877302	No	89.527	1.89728e-06	Yes	12	-0.097	0.044	-0.187	-0.108	1.103	0.571031	---	1.057	0.00592565	---
YCR090C	YCR090C	Putative protein of unknown function	10.989	0.740688	No	76.923	0.0211502	No	4	NA	NA	NA	-1.458	NA	NA	NA	NA	NA	NA
YCR091W	KIN82	Putative serine/threonine protein kinase implicated in the regulation of phospholipid asymmetry through the activation of phospholipid translocases (flippases) Lem3p-Dnf1p/Dnf2p	22.222	0.353666	No	45.833	0.455556	No	5	-3.037	NA	-5.216	-3.491	NA	NA	NA	3.305	0.0011116	Up
YCR092C	MSH3	Mismatch repair protein, forms dimers with Msh2p that mediate repair of insertion or deletion mutations and removal of nonhomologous DNA ends, contains a PCNA (Pol30p) binding motif required for genome stability	21.611	0.399275	No	48.134	0.330208	No	5	-0.381	NA	-0.131	NA	NA	NA	NA	NA	NA	NA
YCR093W	CDC39	Component of the CCR4-NOT complex, which has multiple roles in regulating mRNA levels including regulation of transcription and destabilizing mRNAs by deadenylation	15.655	0.956774	No	45.066	0.543003	No	13	2.123	3.226	0.178	-0.425	2.148	0.707383	---	0.658	0.606422	---
YCR098C	GIT1	Plasma membrane permease, mediates uptake of glycerophosphoinositol and glycerophosphocholine as sources of the nutrients inositol and phosphate	23.166	0.302462	No	30.888	0.942489	No	1	NA	NA	NA	0.081	NA	NA	NA	NA	NA	NA
YCR100C	YCR100C	Putative protein of unknown function	12.658	0.797503	No	31.646	0.86079	No	2	NA	1.906	2.633	NA	NA	NA	NA	NA	NA	NA
YCR105W	ADH7	NADPH-dependent medium chain alcohol dehydrogenase with broad substrate specificity	5.54	0.98234	No	49.861	0.302388	No	5	NA	NA	-4.228	-2.607	NA	NA	NA	3.076	0.588069	---
YCR106W	RDS1	Zinc cluster transcription factor involved in conferring resistance to cycloheximide	14.423	0.893304	No	56.49	0.0645767	No	5	3.349	0.341	0.354	NA	0.124	0.468048	---	NA	NA	NA
YDL001W	RMD1	Cytoplasmic protein required for sporulation	30.233	0.0754288	No	72.093	0.00555776	Yes	2	NA	NA	NA	-0.979	NA	NA	NA	NA	NA	NA
YDL004W	ATP16	Delta subunit of the central stalk of mitochondrial F1F0 ATP synthase, which is a large, evolutionarily conserved enzyme complex required for ATP synthesis	6.25	0.853352	No	87.5	0.00710777	Yes	4	-0.249	0.529	NA	-1.956	1.714	0.121553	---	NA	NA	NA
YDL007W	RPT2	One of six ATPases of the 19S regulatory particle of the 26S proteasome involved in the degradation of ubiquitinated substrates	22.883	0.319528	No	59.497	0.0745501	No	7	0.016	0.108	0.496	0.227	1.066	0.774113	---	0.83	0.20368	---
YDL010W	GRX6	Cis-golgi localized monothiol glutaredoxin that binds an iron-sulfur cluster	17.316	0.538884	No	69.264	0.0386376	No	3	0.336	NA	0.391	NA	NA	NA	NA	NA	NA	NA
YDL014W	NOP1	Nucleolar protein, component of the small subunit processome complex, which is required for processing of pre-18S rRNA	70.336	1.93251e-07	Yes	55.046	0.17538	No	6	-0.249	-0.297	-0.318	-0.215	0.967	0.195445	---	1.074	0.0498375	---
YDL015C	TSC13	Enoyl reductase that catalyzes the last step in each cycle of very long chain fatty acid elongation, localizes to the ER, highly enriched in a structure marking nuclear-vacuolar junctions, coimmunoprecipitates with elongases Fen1p and Sur4p	19.355	0.480899	No	25.806	0.948253	No	1	0.68	NA	NA	0.176	NA	NA	NA	NA	NA	NA
YDL019C	OSH2	Member of an oxysterol-binding protein family with seven members in S. cerevisiae	24.162	0.192445	No	56.118	0.0374789	No	10	1.67	1.108	0.149	2.628	0.678	0.47446	---	5.574	0.351633	---
YDL021W	GPM2	Homolog of Gpm1p phosphoglycerate mutase, which converts 3-phosphoglycerate to 2-phosphoglycerate in glycolysis	19.293	0.484242	No	61.093	0.0828537	No	2	NA	NA	NA	0.984	NA	NA	NA	NA	NA	NA
YDL022W	GPD1	NAD-dependent glycerol-3-phosphate dehydrogenase, key enzyme of glycerol synthesis, essential for growth under osmotic stress	28.133	0.128527	No	69.054	0.0144406	No	7	-0.194	0.073	-0.189	0.089	1.204	0.00484156	Up	1.212	0.097611	---
YDL025C	RTK1	Putative protein kinase, potentially phosphorylated by Cdc28p	20.968	0.436157	No	33.871	0.912915	No	6	NA	-0.631	NA	-0.001	NA	NA	NA	NA	NA	NA
YDL027C	YDL027C	Putative protein of unknown function	14.286	0.783338	No	30.952	0.916232	No	4	-0.132	-0.313	-0.261	-0.75	0.882	0.431193	---	0.712	0.00625068	Down
YDL028C	MPS1	Dual-specificity kinase required for spindle pole body (SPB) duplication and spindle checkpoint function	28.796	0.0600433	No	43.194	0.595654	No	2	NA	-0.009	NA	-0.4	NA	NA	NA	NA	NA	NA
YDL029W	ARP2	Essential component of the Arp2/3 complex, which is a highly conserved actin nucleation center required for the motility and integrity of actin patches	35.806	0.0206784	No	51.151	0.260107	No	7	-0.089	0.538	-0.746	0.281	1.545	0.185544	---	2.038	0.238286	---
YDL031W	DBP10	Putative ATP-dependent RNA helicase of the DEAD-box protein family, constituent of 66S pre-ribosomal particles	30.151	0.0228246	No	58.291	0.0291543	No	5	1.683	-0.027	2.485	-0.168	0.306	0.782027	---	0.159	0.300038	---
YDL040C	NAT1	Subunit of the N-terminal acetyltransferase NatA (Nat1p, Ard1p, Nat5p)	24.59	0.200065	No	48.009	0.343749	No	9	0.451	NA	0.171	-0.501	NA	NA	NA	0.628	0.0159779	Down
YDL042C	SIR2	Conserved NAD+ dependent histone deacetylase of the Sirtuin family involved in regulation of lifespan	17.794	0.639962	No	30.249	0.958664	No	7	-2.011	0.709	NA	-0.28	6.588	0.135719	---	NA	NA	NA
YDL043C	PRP11	Subunit of the SF3a splicing factor complex, required for spliceosome assembly	3.759	0.976857	No	67.669	0.0390223	No	2	NA	NA	NA	-3.877	NA	NA	NA	NA	NA	NA
YDL049C	KNH1	Protein with similarity to Kre9p, which is involved in cell wall beta 1,6-glucan synthesis	26.119	0.208199	No	14.925	0.994613	No	2	0.209	NA	NA	0.139	NA	NA	NA	NA	NA	NA
YDL055C	PSA1	GDP-mannose pyrophosphorylase (mannose-1-phosphate guanyltransferase), synthesizes GDP-mannose from GTP and mannose-1-phosphate in cell wall biosynthesis	24.931	0.235456	No	66.482	0.028314	No	8	-0.634	0.029	-0.406	-0.099	1.584	0.00228167	Up	1.237	0.00163873	Up
YDL056W	MBP1	Transcription factor involved in regulation of cell cycle progression from G1 to S phase, forms a complex with Swi6p that binds to MluI cell cycle box regulatory element in promoters of DNA synthesis genes	20.408	0.491991	No	46.819	0.405908	No	6	0.116	NA	NA	1.586	NA	NA	NA	NA	NA	NA
YDL059C	RAD59	Protein involved in the repair of double-strand breaks in DNA during vegetative growth via recombination and single-strand annealing	12.605	0.741075	No	33.613	0.766714	No	3	1.463	NA	NA	5.045	NA	NA	NA	NA	NA	NA
YDL060W	TSR1	Protein required for processing of 20S pre-rRNA in the cytoplasm, associates with pre-40S ribosomal particles	24.112	0.232102	No	69.797	0.00100199	Yes	7	-0.789	-0.963	NA	-1.202	0.886	0.924445	---	NA	NA	NA
YDL061C	RPS29B	Protein component of the small (40S) ribosomal subunit	89.286	0.00116113	Yes	35.714	0.47701	No	3	-0.611	-0.878	-0.31	NA	0.831	0.547562	---	NA	NA	NA
YDL066W	IDP1	Mitochondrial NADP-specific isocitrate dehydrogenase, catalyzes the oxidation of isocitrate to alpha-ketoglutarate	30.374	0.0732705	No	53.738	0.183476	No	13	0.149	-0.367	-0.037	-0.215	0.699	0.0121491	Down	0.884	0.120768	---
YDL067C	COX9	Subunit VIIa of cytochrome c oxidase, which is the terminal member of the mitochondrial inner membrane electron transport chain	50.847	0.0360689	No	0	0.937349	No	2	NA	0.822	NA	0.571	NA	NA	NA	NA	NA	NA
YDL073W	YDL073W	Putative protein of unknown function	18.293	0.682688	No	44.715	0.529273	No	10	NA	-0.629	-0.004	0.434	NA	NA	NA	1.354	0.331004	---
YDL074C	BRE1	E3 ubiquitin ligase, forms heterodimer with Rad6p to monoubiquinate histone H2B-K123, which is required for the subsequent methylation of histone H3-K4 and H3-K79	17.143	0.715569	No	74.286	0.000321246	Yes	7	NA	NA	NA	-1.781	NA	NA	NA	NA	NA	NA
YDL075W	RPL31A	Protein component of the large (60S) ribosomal subunit, nearly identical to Rpl31Bp and has similarity to rat L31 ribosomal protein	79.646	0.00015048	Yes	88.496	0.0149627	No	4	0.013	-0.269	-0.106	-0.395	0.822	0.00497369	Down	0.818	0.000520681	Down
YDL077C	VAM6	Vacuolar protein that plays a critical role in the tethering steps of vacuolar membrane fusion by facilitating guanine nucleotide exchange on small guanosine triphosphatase Ypt7p	18.112	0.706288	No	48.618	0.302739	No	6	-3.9	-4.345	NA	-2.423	0.735	0.837733	---	NA	NA	NA
YDL078C	MDH3	Peroxisomal malate dehydrogenase, catalyzes interconversion of malate and oxaloacetate	14.577	0.731478	No	34.985	0.794763	No	6	0.004	-0.183	-0.144	-0.028	0.878	0.0687898	---	1.084	0.158606	---
YDL081C	RPP1A	Ribosomal stalk protein P1 alpha, involved in the interaction between translational elongation factors and the ribosome	0	0.895725	No	141.509	2.75274e-05	Yes	2	-0.232	-0.252	-0.146	-0.609	0.986	0.875778	---	0.725	0.024115	Down
YDL082W	RPL13A	Protein component of the large (60S) ribosomal subunit, nearly identical to Rpl13Bp	115.578	9.63529e-12	Yes	65.327	0.0756207	No	4	-0.344	-0.49	-0.515	-0.343	0.903	0.146287	---	1.126	0.381401	---
YDL083C	RPS16B	Protein component of the small (40S) ribosomal subunit	55.944	0.00351762	Yes	41.958	0.484784	No	5	0.086	-0.381	0.471	-0.682	0.723	8.24061e-05	Down	0.449	0.0316367	Down
YDL084W	SUB2	Component of the TREX complex required for nuclear mRNA export	31.39	0.0543838	No	76.233	0.00165547	Yes	9	-0.106	-0.257	-0.271	-0.136	0.901	0.00149284	---	1.098	0.209956	---
YDL087C	LUC7	Essential protein associated with the U1 snRNP complex	22.989	0.314295	No	45.977	0.420633	No	2	-0.379	-0.497	NA	NA	0.921	0.641651	---	NA	NA	NA
YDL088C	ASM4	Nuclear pore complex subunit, part of a subcomplex also containing Nup53p, Nup170p, and Pse1p	17.045	0.677086	No	32.197	0.924222	No	3	6.27	NA	NA	2.97	NA	NA	NA	NA	NA	NA
YDL097C	RPN6	Essential, non-ATPase regulatory subunit of the 26S proteasome lid required for the assembly and activity of the 26S proteasome	11.521	0.896083	No	50.691	0.268386	No	10	-0.463	0.011	-0.336	-0.292	1.389	0.276294	---	1.031	0.948989	---
YDL100C	GET3	Guanine nucleotide exchange factor for Gpa1p	19.774	0.471683	No	56.497	0.140189	No	10	0.197	-0.242	0.081	0.101	0.738	0.00982689	Down	1.013	0.927067	---
YDL101C	DUN1	Cell-cycle checkpoint serine-threonine kinase required for DNA damage-induced transcription of certain target genes, phosphorylation of Rad55p and Sml1p, and transient G2/M arrest after DNA damage	25.341	0.200663	No	46.784	0.406951	No	3	NA	NA	NA	-0.051	NA	NA	NA	NA	NA	NA
YDL102W	POL3	Catalytic subunit of DNA polymerase delta	18.232	0.702951	No	36.463	0.925351	No	5	-4.015	-1.67	NA	-2.948	5.082	0.584239	---	NA	NA	NA
YDL103C	QRI1	UDP-N-acetylglucosamine pyrophosphorylase, catalyzes the formation of UDP-N-acetylglucosamine (UDP-GlcNAc), which is important in cell wall biosynthesis, protein N-glycosylation, and GPI anchor biosynthesis	14.675	0.788514	No	60.797	0.0527324	No	8	-0.128	0.04	0.376	-0.723	1.124	0.143078	---	0.467	0.0934043	---
YDL105W	NSE4	Nuclear protein that plays a role in the function of the Smc5p-Rhc18p complex	32.338	0.0488452	No	49.751	0.30194	No	5	3.753	-1.205	NA	NA	0.032	0.179998	---	NA	NA	NA
YDL106C	PHO2	Homeobox transcription factor	19.678	0.51584	No	32.2	0.931047	No	2	0.006	NA	NA	0.068	NA	NA	NA	NA	NA	NA
YDL109C	YDL109C	Putative lipase	13.91	0.875773	No	30.912	0.963436	No	3	NA	NA	NA	2.777	NA	NA	NA	NA	NA	NA
YDL112W	TRM3	2'-O-ribose methyltransferase, catalyzes the ribose methylation of the guanosine nucleotide at position 18 of tRNAs	14.624	0.952833	No	43.872	0.610559	No	5	-3.636	0.345	NA	NA	15.789	0.352865	---	NA	NA	NA
YDL113C	ATG20	Sorting nexin family member required for the cytoplasm-to-vacuole targeting (Cvt) pathway and for endosomal sorting	29.688	0.0560448	No	70.313	0.00212517	Yes	5	-3.729	NA	0.622	NA	NA	NA	NA	NA	NA	NA
YDL114W	YDL114W	Putative protein of unknown function with similarity to acyl-carrier-protein reductases	19.481	0.474194	No	35.714	0.756557	No	4	NA	NA	0.758	5.18	NA	NA	NA	21.435	0.511233	---
YDL117W	CYK3	SH3-domain protein located in the mother-bud neck and the cytokinetic actin ring	25.989	0.130998	No	41.808	0.683793	No	7	1.913	-0.269	-0.177	-0.025	0.22	0.210626	---	1.112	0.35695	---
YDL122W	UBP1	Ubiquitin-specific protease that removes ubiquitin from ubiquitinated proteins	19.778	0.540194	No	82.818	1.84675e-06	Yes	2	NA	NA	NA	-0.078	NA	NA	NA	NA	NA	NA
YDL124W	YDL124W	NADPH-dependent alpha-keto amide reductase	19.231	0.487579	No	48.077	0.359968	No	10	-0.008	0.92	0.068	0.809	1.903	0.0056344	Up	1.671	0.0013071	Up
YDL125C	HNT1	Adenosine 5'-monophosphoramidase	12.658	0.650185	No	50.633	0.301185	No	6	-0.302	-0.376	-0.073	-0.515	0.95	0.86425	---	0.736	0.000604364	Down
YDL126C	CDC48	ATPase in ER, nuclear membrane and cytosol with homology to mammalian p97	34.731	0.00406086	Yes	70.659	0.000522132	Yes	16	0.162	0.184	0.01	0.008	1.015	0.469552	---	0.998	0.966707	---
YDL128W	VCX1	Vacuolar membrane antiporter with Ca2+/H+ and K+/H+ exchange activity, involved in control of cytosolic Ca2+ and K+ concentrations	12.165	0.865685	No	21.898	0.99156	No	3	NA	-0.545	-2.507	NA	NA	NA	NA	NA	NA	NA
YDL129W	YDL129W	Putative protein of unknown function	27.491	0.165441	No	58.419	0.124388	No	3	NA	NA	NA	2.401	NA	NA	NA	NA	NA	NA
YDL130W	RPP1B	Ribosomal protein P1 beta, component of the ribosomal stalk, which is involved in interaction of translational elongation factors with ribosome	0	0.895725	No	103.774	0.00347315	Yes	2	-0.385	-0.44	-0.124	-0.534	0.962	0.593464	---	0.753	0.000384929	Down
YDL131W	LYS21	Homocitrate synthase isozyme, catalyzes the condensation of acetyl-CoA and alpha-ketoglutarate to form homocitrate, which is the first step in the lysine biosynthesis pathway	43.182	0.00132772	Yes	47.727	0.370018	No	8	-0.364	-0.031	-0.273	0.154	1.26	0.229673	---	1.344	0.0782808	---
YDL132W	CDC53	Cullin, structural protein of SCF complexes (which also contain Skp1p, Cdc34p, Hrt1p and an F-box protein) involved in ubiquitination	19.632	0.552404	No	51.534	0.193675	No	8	-1.523	-3.191	-2.149	0.075	0.315	0.513047	---	4.672	0.34012	---
YDL135C	RDI1	Rho GDP dissociation inhibitor involved in the localization and regulation of Cdc42p	14.851	0.618519	No	79.208	0.0122893	No	3	-0.289	-0.344	-0.44	NA	0.963	0.899991	---	NA	NA	NA
YDL136W	RPL35B	Protein component of the large (60S) ribosomal subunit, identical to Rpl35Ap and has similarity to rat L35 ribosomal protein	91.667	9.95894e-06	Yes	58.333	0.186597	No	5	-0.093	-0.357	-0.196	0.186	0.833	0.00782658	Down	1.304	0.00074572	Up
YDL137W	ARF2	ADP-ribosylation factor, GTPase of the Ras superfamily involved in regulation of coated formation vesicles in intracellular trafficking within the Golgi	44.199	0.0153716	No	60.773	0.129812	No	4	0.127	-0.404	-0.019	-0.542	0.692	0.0207857	Down	0.696	0.0168014	Down
YDL140C	RPO21	RNA polymerase II largest subunit B220, part of central core	16.157	0.915388	No	47.317	0.358912	No	17	-2.328	-1.064	0.164	0.251	2.402	0.597478	---	1.062	0.926701	---
YDL141W	BPL1	Biotin:apoprotein ligase, covalently modifies proteins with the addition of biotin, required for acetyl-CoA carboxylase (Acc1p) holoenzyme formation	10.145	0.977907	No	37.681	0.824938	No	3	0.293	NA	NA	-0.45	NA	NA	NA	NA	NA	NA
YDL143W	CCT4	Subunit of the cytosolic chaperonin Cct ring complex, related to Tcp1p, required for the assembly of actin and tubulins in vivo	28.409	0.0980208	No	54.924	0.136848	No	9	0.329	NA	NA	-0.533	NA	NA	NA	NA	NA	NA
YDL145C	COP1	Alpha subunit of COPI vesicle coatomer complex, which surrounds transport vesicles in the early secretory pathway	23.314	0.256789	No	53.289	0.0991747	No	11	-0.352	-0.994	0.273	-0.128	0.641	0.513014	---	0.757	0.363298	---
YDL147W	RPN5	Essential, non-ATPase regulatory subunit of the 26S proteasome lid, similar to mammalian p55 subunit and to another S. cerevisiae regulatory subunit, Rpn7p	22.472	0.340328	No	62.921	0.0386857	No	3	0.464	0.603	NA	-1.104	1.101	0.826735	---	NA	NA	NA
YDL154W	MSH5	Protein of the MutS family, forms a dimer with Msh4p that facilitates crossovers between homologs during meiosis	25.527	0.14925	No	59.933	0.0213137	No	4	NA	NA	NA	-5.754	NA	NA	NA	NA	NA	NA
YDL156W	YDL156W	Putative protein of unknown function	28.736	0.0911042	No	45.977	0.441186	No	2	NA	NA	NA	-2.276	NA	NA	NA	NA	NA	NA
YDL160C	DHH1	Cytoplasmic DExD/H-box helicase, stimulates mRNA decapping, coordinates distinct steps in mRNA function and decay, interacts with both the decapping and deadenylase complexes, may have a role in mRNA export and translation	25.692	0.187563	No	45.455	0.462513	No	4	-0.091	-1.218	-0.382	-0.201	0.458	0.00240935	Down	1.134	0.217338	---
YDL164C	CDC9	DNA ligase found in the nucleus and mitochondria, an essential enzyme that joins Okazaki fragments during DNA replication	31.788	0.0201576	No	51.656	0.196167	No	4	NA	0.519	-0.081	-0.005	NA	NA	NA	1.054	0.810998	---
YDL165W	CDC36	Component of the CCR4-NOT complex, which has multiple roles in regulating mRNA levels including regulation of transcription and destabilizing mRNAs by deadenylation	26.178	0.217984	No	57.592	0.169517	No	1	-6.138	NA	NA	-2.863	NA	NA	NA	NA	NA	NA
YDL168W	SFA1	Bifunctional enzyme containing both alcohol dehydrogenase and glutathione-dependent formaldehyde dehydrogenase activities, functions in formaldehyde detoxification and formation of long chain and complex alcohols, regulated by Hog1p-Sko1p	18.135	0.568791	No	54.404	0.176089	No	5	-0.37	NA	NA	NA	NA	NA	NA	NA	NA	NA
YDL171C	GLT1	NAD(+)-dependent glutamate synthase (GOGAT), synthesizes glutamate from glutamine and alpha-ketoglutarate	25.175	0.0855164	No	50.35	0.148344	No	24	-0.143	-0.61	-0.229	-0.485	0.724	0.107028	---	0.837	0.0942071	---
YDL174C	DLD1	D-lactate dehydrogenase, oxidizes D-lactate to pyruvate, transcription is heme-dependent, repressed by glucose, and derepressed in ethanol or lactate	28.961	0.0767782	No	39.182	0.745115	No	6	-0.105	-0.215	-0.375	-0.008	0.927	0.667565	---	1.29	0.0296522	Up
YDL176W	YDL176W	Protein of unknown function, predicted by computational methods to be involved in fructose-1,6-bisphosphatase (Fbp1p) degradation	24.011	0.244179	No	40.96	0.696562	No	4	0.065	NA	NA	-0.343	NA	NA	NA	NA	NA	NA
YDL178W	DLD2	D-lactate dehydrogenase, located in the mitochondrial matrix	30.189	0.0608948	No	54.717	0.14124	No	8	-1.53	-0.651	NA	-3.025	1.839	0.467853	---	NA	NA	NA
YDL182W	LYS20	Homocitrate synthase isozyme, catalyzes the condensation of acetyl-CoA and alpha-ketoglutarate to form homocitrate, which is the first step in the lysine biosynthesis pathway	37.383	0.010633	No	44.393	0.498017	No	5	-0.353	0.673	-0.366	0.189	2.037	0.00679965	Up	1.469	0.00548952	Up
YDL185W	VMA1	Subunit A of the eight-subunit V1 peripheral membrane domain of the vacuolar H+-ATPase	29.879	0.0222617	No	56.956	0.0388715	No	24	-0.019	-0.373	-0.126	-0.194	0.782	0.000198333	Down	0.954	0.163012	---
YDL190C	UFD2	Ubiquitin chain assembly factor (E4) that cooperates with a ubiquitin-activating enzyme (E1), a ubiquitin-conjugating enzyme (E2), and a ubiquitin protein ligase (E3) to conjugate ubiquitin to substrates	20.812	0.465889	No	43.704	0.587514	No	5	-1.602	NA	0.234	0.021	NA	NA	NA	0.863	0.542499	---
YDL195W	SEC31	Component of the Sec13p-Sec31p complex of the COPII vesicle coat, required for vesicle formation in ER to Golgi transport	10.212	0.997778	No	40.063	0.821328	No	17	-0.211	-0.209	-0.19	-0.061	1.002	0.996257	---	1.093	0.650552	---
YDL197C	ASF2	Anti-silencing protein that causes derepression of silent loci when overexpressed	9.524	0.965581	No	57.143	0.0936279	No	7	NA	-2.02	-0.14	-0.409	NA	NA	NA	0.83	0.00615139	Down
YDL198C	GGC1	Mitochondrial GTP/GDP transporter, essential for mitochondrial genome maintenance	33.333	0.055821	No	30	0.884448	No	7	0.02	-1.207	-0.15	-0.503	0.427	0.115419	---	0.783	0.0128027	Down
YDL201W	TRM8	Subunit of a tRNA methyltransferase complex composed of Trm8p and Trm82p that catalyzes 7-methylguanosine modification of tRNA	27.972	0.154187	No	59.441	0.110916	No	5	-0.283	NA	NA	-0.304	NA	NA	NA	NA	NA	NA
YDL202W	MRPL11	Mitochondrial ribosomal protein of the large subunit	24.096	0.274624	No	40.161	0.593101	No	4	NA	-0.97	NA	NA	NA	NA	NA	NA	NA	NA
YDL205C	HEM3	Porphobilinogen deaminase, catalyzes the conversion of 4-porphobilinogen to hydroxymethylbilane, the third step in heme biosynthesis	33.639	0.047104	No	58.104	0.119427	No	1	-0.059	NA	NA	NA	NA	NA	NA	NA	NA	NA
YDL208W	NHP2	Nuclear protein related to mammalian high mobility group (HMG) proteins, essential for function of H/ACA-type snoRNPs, which are involved in 18S rRNA processing	25.641	0.234526	No	76.923	0.0280502	No	2	-0.242	NA	NA	0.265	NA	NA	NA	NA	NA	NA
YDL213C	NOP6	Putative RNA-binding protein implicated in ribosome biogenesis	40	0.0222594	No	44.444	0.457846	No	3	NA	-0.125	NA	NA	NA	NA	NA	NA	NA	NA
YDL214C	PRR2	Serine/threonine protein kinase that inhibits pheromone induced signalling downstream of MAPK, possibly at the level of the Ste12p transcription factor	22.89	0.31079	No	45.78	0.457523	No	2	0.404	NA	0.003	NA	NA	NA	NA	NA	NA	NA
YDL215C	GDH2	NAD(+)-dependent glutamate dehydrogenase, degrades glutamate to ammonia and alpha-ketoglutarate	15.568	0.881584	No	40.293	0.788379	No	10	0.249	NA	5.125	0.581	NA	NA	NA	0.043	0.000851003	Down
YDL220C	CDC13	Single stranded DNA-binding protein found at TG1-3 telomere G-tails	11.905	0.973856	No	34.632	0.944418	No	7	-0.098	1.58	-0.113	0.233	3.2	0.647061	---	1.271	0.0270748	Up
YDL223C	HBT1	Substrate of the Hub1p ubiquitin-like protein that localizes to the shmoo tip (mating projection)	13.384	0.9554	No	40.153	0.788734	No	6	NA	-0.256	-0.563	-0.641	NA	NA	NA	0.948	0.964998	---
YDL224C	WHI4	Putative RNA binding protein and partially redundant Whi3p homolog that regulates the cell size requirement for passage through Start and commitment to cell division	12.327	0.930133	No	38.521	0.785491	No	7	-0.845	NA	0.228	NA	NA	NA	NA	NA	NA	NA
YDL225W	SHS1	One of five related septins (Cdc3p, Cdc10p, Cdc11p, Cdc12p, Shs1p) that form a cortical filamentous collar at the mother-bud neck which is necessary for normal morphogenesis and cytokinesis	38.113	0.00386651	Yes	74.41	0.00109074	Yes	4	-0.118	-0.086	NA	-0.634	1.022	0.935171	---	NA	NA	NA
YDL226C	GCS1	ADP-ribosylation factor GTPase activating protein (ARF GAP), involved in ER-Golgi transport	17.045	0.614013	No	51.136	0.26605	No	5	-0.177	NA	-0.372	0.065	NA	NA	NA	1.354	0.00274347	Up
YDL227C	HO	Site-specific endonuclease required for gene conversion at the MAT locus (homothallic switching) through the generation of a ds DNA break	25.597	0.180973	No	49.488	0.294715	No	7	0.935	-0.628	4.924	-0.183	0.338	0.610245	---	0.029	0.0294424	Down
YDL229W	SSB1	Cytoplasmic ATPase that is a ribosome-associated molecular chaperone, functions with J-protein partner Zuo1p	40.783	0.000782033	Yes	79.935	8.12681e-05	Yes	19	-0.182	-0.318	-0.035	-0.629	0.91	0.0193479	---	0.662	3.77028e-05	Down
YDL230W	PTP1	Phosphotyrosine-specific protein phosphatase that dephosphorylates a broad range of substrates in vivo, including Fpr3p	20.896	0.411664	No	29.851	0.903585	No	3	0.446	-1.458	NA	NA	0.267	0.694952	---	NA	NA	NA
YDL235C	YPD1	Phosphorelay intermediate protein, phosphorylated by the plasma membrane sensor Sln1p in response to osmotic stress and then in turn phosphorylates the response regulators Ssk1p in the cytosol and Skn7p in the nucleus	23.952	0.278103	No	59.88	0.146817	No	5	0.019	-0.071	NA	NA	0.939	0.360003	---	NA	NA	NA
YDL236W	PHO13	Alkaline phosphatase specific for p-nitrophenyl phosphate	16.026	0.645419	No	38.462	0.676509	No	7	-0.031	-0.164	-0.522	-0.269	0.912	0.248973	---	1.192	0.579458	---
YDL237W	AIM6	Putative protein of unknown function, required for respiratory growth	10.256	0.915071	No	35.897	0.790629	No	8	-2.916	-1.125	NA	-2.867	3.46	0.634703	---	NA	NA	NA
YDL239C	ADY3	Protein required for spore wall formation, thought to mediate assembly of a Don1p-containing structure at the leading edge of the prospore membrane via interaction with spindle pole body components	18.987	0.599788	No	73.418	0.000220943	Yes	7	-0.123	NA	-0.305	-0.997	NA	NA	NA	0.619	0.526973	---
YDL240W	LRG1	Putative GTPase-activating protein (GAP) involved in the Pkc1p-mediated signaling pathway that controls cell wall integrity	18.682	0.654959	No	41.298	0.728263	No	7	0.599	6.47	6.441	NA	58.527	0.115421	---	NA	NA	NA
YDL243C	AAD4	Putative aryl-alcohol dehydrogenase with similarity to P. chrysosporium aryl-alcohol dehydrogenase, involved in the oxidative stress response	9.119	0.917438	No	45.593	0.441334	No	3	5.611	NA	5.072	NA	NA	NA	NA	NA	NA	NA
YDL245C	HXT15	Protein of unknown function with similarity to hexose transporter family members, expression is induced by low levels of glucose and repressed by high levels of glucose	14.109	0.845451	No	31.746	0.939863	No	5	NA	-0.055	NA	-5.402	NA	NA	NA	NA	NA	NA
YDL246C	SOR2	Protein of unknown function	8.403	0.943966	No	33.613	0.836635	No	4	NA	2.05	NA	0.535	NA	NA	NA	NA	NA	NA
YDR001C	NTH1	Neutral trehalase, degrades trehalose	31.957	0.0190496	No	45.273	0.485658	No	7	-4.109	-1.365	NA	NA	6.7	0.251294	---	NA	NA	NA
YDR002W	YRB1	Ran GTPase binding protein	39.801	0.0279614	No	129.353	6.57978e-07	Yes	3	-0.037	-0.384	-0.173	-0.526	0.786	0.0623126	---	0.783	0.00372368	Down
YDR007W	TRP1	Phosphoribosylanthranilate isomerase that catalyzes the third step in tryptophan biosynthesis	17.857	0.511752	No	26.786	0.891814	No	2	NA	3.059	NA	-0.411	NA	NA	NA	NA	NA	NA
YDR011W	SNQ2	Plasma membrane ATP-binding cassette (ABC) transporter, multidrug transporter involved in multidrug resistance and resistance to singlet oxygen species	21.985	0.361809	No	40.64	0.816877	No	6	NA	NA	-0.796	1.171	NA	NA	NA	3.908	0.214862	---
YDR013W	PSF1	Subunit of the GINS complex (Sld5p, Psf1p, Psf2p, Psf3p), which is localized to DNA replication origins and implicated in assembly of the DNA replication machinery	24.038	0.277133	No	43.269	0.485039	No	1	NA	NA	NA	-0.705	NA	NA	NA	NA	NA	NA
YDR014W	RAD61	Subunit of a complex (Scc3p, Pds5p, Rad61p) that inhibits sister chromatid cohesion	23.184	0.295342	No	57.187	0.0745986	No	5	-0.652	NA	-0.134	0.314	NA	NA	NA	1.364	0.0366219	Up
YDR019C	GCV1	T subunit of the mitochondrial glycine decarboxylase complex, required for the catabolism of glycine to 5,10-methylene-THF	20	0.469356	No	32.5	0.879973	No	5	-0.602	1.23	-0.282	1.221	3.561	0.0455311	Up	2.834	0.00148963	Up
YDR023W	SES1	Cytosolic seryl-tRNA synthetase, class II aminoacyl-tRNA synthetase that aminoacylates tRNA(Ser), displays tRNA-dependent amino acid recognition which enhances discrimination of the serine substrate, interacts with peroxin Pex21p	25.974	0.183072	No	86.58	5.55446e-05	Yes	13	-0.025	-0.287	-0.088	-0.137	0.834	0.00412082	---	0.967	0.0457739	---
YDR026C	YDR026C	Protein of unknown function that may interact with ribosomes, based on co-purification experiments	40.351	0.00133515	Yes	66.667	0.00947777	Yes	6	-0.174	-0.332	NA	-1.495	0.897	0.918749	---	NA	NA	NA
YDR032C	PST2	Protein with similarity to members of a family of flavodoxin-like proteins	15.152	0.602873	No	55.556	0.200463	No	2	-0.319	-0.228	-0.03	0.237	1.065	0.264099	---	1.203	0.0173715	Up
YDR033W	MRH1	Protein that localizes primarily to the plasma membrane, also found at the nuclear envelope	21.875	0.364051	No	21.875	0.980486	No	3	-0.689	0.181	-0.686	0.113	1.827	0.0209732	Up	1.739	0.00345412	Up
YDR034C-D	YDR034C-D	Retrotransposon TYA Gag and TYB Pol genes	20.904	0.479528	No	40.113	0.865402	No	1	-0.124	NA	NA	0.175	NA	NA	NA	NA	NA	NA
YDR035W	ARO3	3-deoxy-D-arabino-heptulosonate-7-phosphate (DAHP) synthase, catalyzes the first step in aromatic amino acid biosynthesis and is feedback-inhibited by phenylalanine or high concentration of tyrosine or tryptophan	40.541	0.0060645	Yes	45.946	0.433057	No	5	-0.155	-0.47	-0.071	-0.462	0.804	0.0217094	Down	0.762	0.00149028	Down
YDR037W	KRS1	Lysyl-tRNA synthetase	38.917	0.00213483	Yes	77.834	0.00023054	Yes	15	0.087	-0.309	-0.063	-0.575	0.76	0.0022941	Down	0.701	0.000201653	Down
YDR038C	ENA5	Protein with similarity to P-type ATPase sodium pumps, member of the Na+ efflux ATPase family	14.665	0.920831	No	38.497	0.86362	No	9	0.337	-0.812	NA	-2.612	0.451	0.219959	---	NA	NA	NA
YDR040C	ENA1	P-type ATPase sodium pump, involved in Na+ and Li+ efflux to allow salt tolerance	14.665	0.920831	No	37.58	0.894279	No	2	0.602	NA	NA	2.199	NA	NA	NA	NA	NA	NA
YDR047W	HEM12	Uroporphyrinogen decarboxylase, catalyzes the fifth step in the heme biosynthetic pathway	30.387	0.0853749	No	33.149	0.849906	No	4	-0.834	NA	NA	-0.656	NA	NA	NA	NA	NA	NA
YDR050C	TPI1	Triose phosphate isomerase, abundant glycolytic enzyme	32.258	0.0821743	No	68.548	0.0382802	No	9	0.179	0.142	0.035	0.128	0.974	0.635967	---	1.066	0.161685	---
YDR060W	MAK21	Constituent of 66S pre-ribosomal particles, required for large (60S) ribosomal subunit biogenesis	17.561	0.745812	No	70.244	0.000187079	Yes	5	NA	NA	NA	-1.677	NA	NA	NA	NA	NA	NA
YDR061W	YDR061W	Protein with similarity to ATP-binding cassette (ABC) transporter family members	9.276	0.971281	No	44.527	0.505748	No	3	NA	NA	NA	2.57	NA	NA	NA	NA	NA	NA
YDR064W	RPS13	Protein component of the small (40S) ribosomal subunit	79.47	2.19146e-05	Yes	46.358	0.389945	No	3	0.129	-0.314	-0.259	-0.388	0.736	0.000123085	Down	0.914	0.0431466	---
YDR065W	RRG1	Protein of unknown function, required for vacuolar acidification and mitochondrial genome maintenance	19.178	0.505813	No	52.055	0.238717	No	2	1.839	5.793	5.611	NA	15.498	0.0909495	---	NA	NA	NA
YDR069C	DOA4	Ubiquitin isopeptidase, required for recycling ubiquitin from proteasome-bound ubiquitinated intermediates, acts at the late endosome/prevacuolar compartment to recover ubiquitin from ubiquitinated membrane proteins en route to the vacuole	11.879	0.974392	No	28.078	0.996134	No	5	-3.994	NA	NA	NA	NA	NA	NA	NA	NA	NA
YDR071C	PAA1	Polyamine acetyltransferase	26.178	0.217984	No	83.77	0.00726817	Yes	4	-0.201	0.148	NA	-0.167	1.273	0.00264546	Up	NA	NA	NA
YDR074W	TPS2	Phosphatase subunit of the trehalose-6-phosphate synthase/phosphatase complex, which synthesizes the storage carbohydrate trehalose	31.25	0.0173818	No	47.991	0.342951	No	10	-0.16	1.162	-0.216	-0.457	2.498	0.0139431	Up	0.846	0.399961	---
YDR084C	TVP23	Integral membrane protein localized to late Golgi vesicles along with the v-SNARE Tlg2p	20.101	0.410421	No	10.05	0.99509	No	1	NA	-2.097	NA	NA	NA	NA	NA	NA	NA	NA
YDR085C	AFR1	Protein required for pheromone-induced projection (shmoo) formation	29.032	0.0710114	No	45.161	0.483558	No	3	NA	0.007	-0.1	NA	NA	NA	NA	NA	NA	NA
YDR086C	SSS1	Subunit of the Sec61p translocation complex (Sec61p-Sss1p-Sbh1p) that forms a channel for passage of secretory proteins through the endoplasmic reticulum membrane, and of the Ssh1p complex (Ssh1p-Sbh2p-Sss1p)	37.5	0.08933	No	87.5	0.0303451	No	1	0.285	-0.061	0.016	-0.039	0.787	0.00277487	Down	0.963	0.388532	---
YDR088C	SLU7	RNA splicing factor, required for ATP-independent portion of 2nd catalytic step of spliceosomal RNA splicing	31.414	0.0646738	No	78.534	0.00175829	Yes	4	2.155	2.304	0.001	3.414	1.109	0.968658	---	10.647	0.00763135	Up
YDR089W	YDR089W	Protein of unknown function	13.809	0.922281	No	40.276	0.756312	No	3	-1.575	NA	NA	-1.082	NA	NA	NA	NA	NA	NA
YDR091C	RLI1	Essential iron-sulfur protein required for ribosome biogenesis and translation initiation and termination	32.895	0.0209154	No	49.342	0.298617	No	4	0.955	-0.098	NA	-0.278	0.482	0.021	Down	NA	NA	NA
YDR093W	DNF2	Aminophospholipid translocase (flippase) that localizes primarily to the plasma membrane	25.434	0.100014	No	40.943	0.811116	No	8	NA	0.066	1.871	-5.038	NA	NA	NA	0.008	0.123078	---
YDR096W	GIS1	JmjC domain-containing histone demethylase	16.779	0.779071	No	31.32	0.981482	No	5	2.265	NA	-0.506	1.361	NA	NA	NA	3.648	0.333797	---
YDR097C	MSH6	Protein required for mismatch repair in mitosis and meiosis, forms a complex with Msh2p to repair both single-base & insertion-deletion mispairs	16.908	0.822888	No	53.945	0.0792559	No	5	NA	NA	NA	-0.96	NA	NA	NA	NA	NA	NA
YDR098C	GRX3	Hydroperoxide and superoxide-radical responsive glutathione-dependent oxidoreductase	24.561	0.256463	No	77.193	0.0067522	Yes	4	NA	0.875	NA	0.733	NA	NA	NA	NA	NA	NA
YDR099W	BMH2	14-3-3 protein, minor isoform	7.326	0.928545	No	95.238	0.000172347	Yes	9	-0.121	-0.044	-0.133	-0.068	1.055	0.181587	---	1.046	0.393268	---
YDR101C	ARX1	Shuttling pre-60S factor	25.295	0.192849	No	45.531	0.464616	No	8	-2.136	1.082	0.927	0.048	9.304	0.16991	---	0.543	0.690905	---
YDR104C	SPO71	Meiosis-specific protein of unknown function, required for spore wall formation during sporulation	34.538	0.000851796	Yes	49.799	0.229383	No	3	NA	NA	3.229	-0.451	NA	NA	NA	0.078	0.381709	---
YDR108W	GSG1	Subunit of TRAPPIII (transport protein particle), a multimeric guanine nucleotide-exchange factor for Ypt1p, required for membrane expansion during autophagy and the CVT pathway	21.49	0.403843	No	42.98	0.598113	No	3	-2.279	NA	NA	0.004	NA	NA	NA	NA	NA	NA
YDR109C	YDR109C	Putative kinase	20.979	0.440963	No	51.748	0.197745	No	5	NA	NA	NA	-3.836	NA	NA	NA	NA	NA	NA
YDR117C	TMA64	Protein of unknown function that associates with ribosomes	14.159	0.842642	No	46.018	0.441255	No	2	NA	-2.535	-5.226	NA	NA	NA	NA	NA	NA	NA
YDR118W	APC4	Subunit of the Anaphase-Promoting Complex/Cyclosome (APC/C), which is a ubiquitin-protein ligase required for degradation of anaphase inhibitors, including mitotic cyclins, during the metaphase/anaphase transition	19.939	0.510586	No	39.877	0.732538	No	6	-5.012	NA	-3.783	-0.313	NA	NA	NA	11.079	0.0192241	Up
YDR120C	TRM1	tRNA methyltransferase	17.544	0.657957	No	47.368	0.382271	No	5	-0.519	NA	-0.526	-3.567	NA	NA	NA	0.121	0.0892587	---
YDR122W	KIN1	Serine/threonine protein kinase involved in regulation of exocytosis	24.436	0.191276	No	47.932	0.339403	No	8	0.485	0.601	NA	-0.506	1.084	0.921013	---	NA	NA	NA
YDR123C	INO2	Component of the heteromeric Ino2p/Ino4p basic helix-loop-helix transcription activator that binds inositol/choline-responsive elements (ICREs), required for derepression of phospholipid biosynthetic genes in response to inositol depletion	16.447	0.620705	No	46.053	0.4234	No	1	NA	NA	NA	0.633	NA	NA	NA	NA	NA	NA
YDR127W	ARO1	Pentafunctional arom protein, catalyzes steps 2 through 6 in the biosynthesis of chorismate, which is a precursor to aromatic amino acids	19.521	0.627835	No	45.34	0.50883	No	25	0.095	0.029	0.439	-0.033	0.956	0.692452	---	0.721	0.128542	---
YDR128W	MTC5	Protein of unknown function	23.519	0.244807	No	39.199	0.843928	No	7	-0.203	1.166	-0.253	-0.468	2.584	0.504614	---	0.862	0.0646778	---
YDR129C	SAC6	Fimbrin, actin-bundling protein	34.268	0.0110635	No	48.287	0.340299	No	14	0.307	-0.018	0.119	0.147	0.799	0.0382238	Down	1.019	0.763571	---
YDR132C	YDR132C	Putative protein of unknown function	18.182	0.598234	No	42.424	0.590129	No	6	-1.715	-0.101	NA	-0.409	3.061	0.177125	---	NA	NA	NA
YDR135C	YCF1	Vacuolar glutathione S-conjugate transporter of the ATP-binding cassette family, has a role in detoxifying metals such as cadmium, mercury, and arsenite	21.782	0.382044	No	33.663	0.989058	No	7	1.319	0.067	-0.06	-0.348	0.42	0.0639996	---	0.819	0.409106	---
YDR137W	RGP1	Subunit of a Golgi membrane exchange factor (Ric1p-Rgp1p) that catalyzes nucleotide exchange on Ypt6p	21.116	0.428509	No	55.807	0.0969469	No	5	-2.926	-0.012	-0.139	0.59	7.536	0.431575	---	1.657	0.149786	---
YDR138W	HPR1	Subunit of THO/TREX complexes that couple transcription elongation with mitotic recombination and with mRNA metabolism and export, subunit of an RNA Pol II complex	18.617	0.622026	No	70.479	0.000965879	Yes	2	NA	NA	NA	1.333	NA	NA	NA	NA	NA	NA
YDR141C	DOP1	Golgi-localized, leucine-zipper domain containing protein	18.257	0.763903	No	54.181	0.0478061	No	10	4.852	4.562	NA	-0.668	0.818	0.958939	---	NA	NA	NA
YDR145W	TAF12	Subunit (61/68 kDa) of TFIID and SAGA complexes, involved in RNA polymerase II transcription initiation and in chromatin modification, similar to histone H2A	31.54	0.040263	No	40.816	0.667296	No	6	-3.001	-1.027	-4.259	-3.368	3.927	0.790123	---	1.854	0.67808	---
YDR148C	KGD2	Dihydrolipoyl transsuccinylase, component of the mitochondrial alpha-ketoglutarate dehydrogenase complex, which catalyzes the oxidative decarboxylation of alpha-ketoglutarate to succinyl-CoA in the TCA cycle	21.598	0.387887	No	49.676	0.298755	No	5	-0.107	0.973	-0.93	NA	2.115	0.205913	---	NA	NA	NA
YDR150W	NUM1	Protein required for nuclear migration, localizes to the mother cell cortex and the bud tip	9.461	0.999998	No	81.15	0	Yes	16	0.589	-0.489	-0.675	-0.041	0.474	0.0486033	Down	1.552	0.274364	---
YDR153C	ENT5	Protein containing an N-terminal epsin-like domain involved in clathrin recruitment and traffic between the Golgi and endosomes	29.197	0.0994073	No	41.363	0.612525	No	3	-1.934	NA	NA	-0.253	NA	NA	NA	NA	NA	NA
YDR155C	CPR1	Cytoplasmic peptidyl-prolyl cis-trans isomerase (cyclophilin), catalyzes the cis-trans isomerization of peptide bonds N-terminal to proline residues	24.691	0.258073	No	37.037	0.616933	No	6	-0.073	-0.048	-0.092	0.497	1.017	0.278043	---	1.504	0.00284352	Up
YDR156W	RPA14	RNA polymerase I subunit A14	21.898	0.328067	No	0	0.998392	No	2	0.105	NA	NA	NA	NA	NA	NA	NA	NA	NA
YDR158W	HOM2	Aspartic beta semi-aldehyde dehydrogenase, catalyzes the second step in the common pathway for methionine and threonine biosynthesis	30.137	0.0893548	No	54.795	0.171943	No	11	0.129	-0.315	0.022	-0.481	0.735	0.0192599	Down	0.706	0.00031733	Down
YDR159W	SAC3	Nuclear pore-associated protein, required for biogenesis of the small ribosomal subunit	16.141	0.877206	No	52.267	0.122232	No	10	0.116	-0.206	0.65	1.901	0.8	0.392091	---	2.381	0.257904	---
YDR165W	TRM82	Subunit of a tRNA methyltransferase complex composed of Trm8p and Trm82p that catalyzes 7-methylguanosine modification of tRNA	20.27	0.461606	No	49.55	0.304811	No	5	NA	NA	NA	-0.41	NA	NA	NA	NA	NA	NA
YDR166C	SEC5	Essential 107kDa subunit of the exocyst complex (Sec3p, Sec5p, Sec6p, Sec8p, Sec10p, Sec15p, Exo70p, and Exo84p), which has the essential function of mediating polarized targeting of secretory vesicles to active sites of exocytosis	18.538	0.660977	No	50.463	0.220196	No	4	NA	NA	NA	-1.391	NA	NA	NA	NA	NA	NA
YDR168W	CDC37	Essential Hsp90p co-chaperone	3.953	0.998535	No	67.194	0.0114662	No	8	-0.11	0.003	-0.009	-0.103	1.081	0.332794	---	0.937	0.416144	---
YDR170C	SEC7	Guanine nucleotide exchange factor (GEF) for ADP ribosylation factors involved in proliferation of the Golgi, intra-Golgi transport and ER-to-Golgi transport	23.395	0.211104	No	70.184	4.51464e-07	Yes	9	-1.129	NA	-1.184	-0.11	NA	NA	NA	2.106	0.266575	---
YDR172W	SUP35	Translation termination factor eRF3	16.058	0.779253	No	64.234	0.011296	No	11	0.213	0.185	-0.074	-0.029	0.981	0.962514	---	1.032	0.408931	---
YDR173C	ARG82	Inositol polyphosphate multikinase (IPMK), sequentially phosphorylates Ins(1,4,5)P3 to form Ins(1,3,4,5,6)P5	25.352	0.2207	No	56.338	0.142926	No	3	-0.106	-1.205	NA	NA	0.467	0.239734	---	NA	NA	NA
YDR174W	HMO1	Chromatin associated high mobility group (HMG) family member involved in genome maintenance	20.325	0.417855	No	56.911	0.162296	No	6	0.065	-0.251	-0.425	0.134	0.804	0.148874	---	1.473	0.00916734	Up
YDR176W	NGG1	Transcriptional regulator involved in glucose repression of Gal4p-regulated genes	19.943	0.516003	No	66.952	0.00450677	Yes	6	0.517	NA	-1.329	-0.096	NA	NA	NA	2.35	0.445797	---
YDR177W	UBC1	Ubiquitin-conjugating enzyme that mediates selective degradation of short-lived and abnormal proteins	13.953	0.666615	No	51.163	0.284505	No	5	1.262	-0.124	0.142	3.68	0.383	0.174068	---	11.616	0.00129028	Up
YDR180W	SCC2	Subunit of cohesin loading factor (Scc2p-Scc4p), a complex required for loading of cohesin complexes onto chromosomes	18.754	0.698661	No	44.876	0.540847	No	7	5.215	0.141	-0.512	2.75	0.03	0.121986	---	9.592	0.136194	---
YDR182W-A	YDR182W-A	Putative protein of unknown function	14.925	0.414435	No	14.925	0.818365	No	1	0.263	NA	NA	NA	NA	NA	NA	NA	NA	NA
YDR188W	CCT6	Subunit of the cytosolic chaperonin Cct ring complex, related to Tcp1p, essential protein that is required for the assembly of actin and tubulins in vivo	23.81	0.26749	No	29.304	0.966063	No	9	0.012	-0.262	-1.586	-0.92	0.827	0.0071066	Down	1.587	0.597684	---
YDR189W	SLY1	Hydrophilic protein involved in vesicle trafficking between the ER and Golgi	19.52	0.542413	No	43.544	0.566198	No	3	NA	0.206	NA	-0.299	NA	NA	NA	NA	NA	NA
YDR190C	RVB1	Essential protein involved in transcription regulation	30.238	0.069881	No	69.114	0.00914456	Yes	9	-0.193	-0.013	-0.351	-0.047	1.133	0.0188091	---	1.235	0.286081	---
YDR194C	MSS116	DEAD-box protein required for efficient splicing of mitochondrial Group I and II introns	45.181	4.8692e-05	Yes	58.735	0.0510944	No	8	NA	-1.912	-1.893	0.298	NA	NA	NA	4.566	0.088678	---
YDR196C	CAB5	Probable dephospho-CoA kinase (DPCK) that catalyzes the last step in coenzyme A biosynthesis	41.494	0.0142917	No	58.091	0.14475	No	3	0.115	NA	0.024	-0.488	NA	NA	NA	0.701	0.000933772	Down
YDR200C	VPS64	Protein required for cytoplasm to vacuole targeting of proteins	26.49	0.144363	No	52.98	0.174167	No	2	NA	-3.622	-5.077	NA	NA	NA	NA	NA	NA	NA
YDR205W	MSC2	Member of the cation diffusion facilitator family, localizes to the endoplasmic reticulum and nucleus	11.05	0.96893	No	15.193	0.999995	No	2	NA	NA	NA	0.08	NA	NA	NA	NA	NA	NA
YDR211W	GCD6	Catalytic epsilon subunit of the translation initiation factor eIF2B, the guanine-nucleotide exchange factor for eIF2	28.09	0.0817281	No	50.562	0.241043	No	1	-1.45	NA	NA	NA	NA	NA	NA	NA	NA	NA
YDR212W	TCP1	Alpha subunit of chaperonin-containing T-complex, which mediates protein folding in the cytosol	23.256	0.295735	No	41.145	0.658092	No	7	0.367	-0.628	0.077	0.099	0.502	0.0563059	---	1.015	0.872171	---
YDR213W	UPC2	Sterol regulatory element binding protein, induces transcription of sterol biosynthetic genes and of DAN/TIR gene products	19.715	0.555761	No	35.049	0.93534	No	8	-0.158	NA	NA	2.511	NA	NA	NA	NA	NA	NA
YDR214W	AHA1	Co-chaperone that binds to Hsp82p and activates its ATPase activity	11.429	0.862141	No	48.571	0.343506	No	7	-0.036	1.72	NA	0.257	3.376	0.26607	---	NA	NA	NA
YDR216W	ADR1	Carbon source-responsive zinc-finger transcription factor, required for transcription of the glucose-repressed gene ADH2, of peroxisomal protein genes, and of genes required for ethanol, glycerol, and fatty acid utilization	20.408	0.519649	No	40.06	0.826972	No	11	0.452	-0.241	0.209	0.71	0.618	0.357366	---	1.415	0.597384	---
YDR217C	RAD9	DNA damage-dependent checkpoint protein, required for cell-cycle arrest in G1/S, intra-S, and G2/M	25.21	0.130428	No	62.643	0.00229762	Yes	7	0.551	NA	0.858	2.179	NA	NA	NA	2.5	0.744384	---
YDR218C	SPR28	Sporulation-specific homolog of the yeast CDC3/10/11/12 family of bud neck microfilament genes	28.369	0.116553	No	52.009	0.230412	No	6	NA	-0.112	-1.416	-3.259	NA	NA	NA	0.279	0.325205	---
YDR219C	MFB1	Mitochondria-associated F-box protein involved in maintenance of normal mitochondrial morphology	34.409	0.0219225	No	43.011	0.55989	No	4	NA	NA	NA	-0.388	NA	NA	NA	NA	NA	NA
YDR221W	GTB1	Glucosidase II beta subunit, forms a complex with alpha subunit Rot2p, involved in removal of two glucose residues from N-linked glycans during glycoprotein biogenesis in the ER	18.519	0.620619	No	59.829	0.0358258	No	3	0.304	NA	NA	-2.145	NA	NA	NA	NA	NA	NA
YDR226W	ADK1	Adenylate kinase, required for purine metabolism	36.036	0.0475509	No	49.55	0.321869	No	12	0.225	-0.053	-0.003	-0.423	0.825	0.132177	---	0.747	6.04827e-05	Down
YDR227W	SIR4	Silent information regulator that, together with SIR2 and SIR3, is involved in assembly of silent chromatin domains at telomeres and the silent mating-type loci	13.255	0.978143	No	61.856	0.00290574	Yes	14	-0.961	-1.746	-0.34	-0.727	0.58	0.487778	---	0.765	0.262237	---
YDR228C	PCF11	mRNA 3' end processing factor, essential component of cleavage and polyadenylation factor IA (CF IA), involved in pre-mRNA 3' end processing and in transcription termination	20.767	0.450214	No	55.911	0.100187	No	3	0.83	NA	NA	NA	NA	NA	NA	NA	NA	NA
YDR232W	HEM1	5-aminolevulinate synthase, catalyzes the first step in the heme biosynthetic pathway	20.073	0.488407	No	29.197	0.967362	No	7	NA	NA	-0.187	0.127	NA	NA	NA	1.243	0.392767	---
YDR233C	RTN1	ER membrane protein that interacts with Sey1p to maintain ER morphology	3.39	0.986375	No	50.847	0.281771	No	6	-0.074	-0.567	-0.174	-0.593	0.71	0.00194476	Down	0.748	0.122787	---
YDR234W	LYS4	Homoaconitase, catalyzes the conversion of homocitrate to homoisocitrate, which is a step in the lysine biosynthesis pathway	14.43	0.864772	No	31.746	0.959651	No	16	-0.264	-0.222	-0.402	-0.148	1.03	0.803742	---	1.192	0.0339297	---
YDR238C	SEC26	Essential beta-coat protein of the COPI coatomer, involved in ER-to-Golgi protein trafficking and maintenance of normal ER morphology	18.499	0.664367	No	57.554	0.038146	No	11	0.312	NA	-0.294	-0.231	NA	NA	NA	1.045	0.950446	---
YDR240C	SNU56	Component of U1 snRNP required for mRNA splicing via spliceosome	22.358	0.346591	No	40.65	0.662275	No	3	NA	0.46	NA	1.293	NA	NA	NA	NA	NA	NA
YDR246W	TRS23	One of 10 subunits of the transport protein particle (TRAPP) complex of the cis-Golgi which mediates vesicle docking and fusion	18.265	0.491978	No	41.096	0.550725	No	1	-5.045	-5.281	-5.096	-3.5	0.849	0.907261	---	3.022	0.183477	---
YDR248C	YDR248C	Putative protein of unknown function	10.363	0.775462	No	46.632	0.392641	No	3	0.361	-0.549	0.059	0.517	0.532	0.055935	---	1.373	0.366963	---
YDR253C	MET32	Zinc-finger DNA-binding protein, involved in transcriptional regulation of the methionine biosynthetic genes, similar to Met31p	31.414	0.111625	No	41.885	0.514812	No	1	NA	NA	NA	-0.327	NA	NA	NA	NA	NA	NA
YDR255C	RMD5	Conserved protein that has an E3-like ubiquitin ligase activity necessary for polyubiquitination and degradation of the gluconeogenic enzyme fructose-1,6-bisphosphatase	9.501	0.942849	No	49.881	0.295879	No	4	NA	NA	2.005	0.1	NA	NA	NA	0.267	0.761353	---
YDR257C	RKM4	Ribosomal lysine methyltransferase specific for monomethylation of Rpl42ap and Rpl42bp (lysine 55)	20.243	0.470424	No	97.166	5.18566e-07	Yes	3	-2.638	NA	-0.147	NA	NA	NA	NA	NA	NA	NA
YDR258C	HSP78	Oligomeric mitochondrial matrix chaperone that cooperates with Ssc1p in mitochondrial thermotolerance after heat shock	38.224	0.00072091	Yes	64.118	0.00716349	Yes	15	0.271	0.716	NA	0.609	1.361	0.713601	---	NA	NA	NA
YDR262W	YDR262W	Putative protein of unknown function	18.382	0.51296	No	44.118	0.47953	No	3	NA	NA	NA	0.049	NA	NA	NA	NA	NA	NA
YDR266C	YDR266C	Protein of unknown function that may interact with ribosomes, based on co-purification experiments	26.604	0.135702	No	50.078	0.267048	No	4	-0.289	-1.537	NA	NA	0.421	0.691195	---	NA	NA	NA
YDR268W	MSW1	Mitochondrial tryptophanyl-tRNA synthetase	21.108	0.407082	No	47.493	0.378868	No	4	-0.809	NA	8.326	0.447	NA	NA	NA	0.004	0.144615	---
YDR272W	GLO2	Cytoplasmic glyoxalase II, catalyzes the hydrolysis of S-D-lactoylglutathione into glutathione and D-lactate	18.248	0.520054	No	36.496	0.715038	No	3	-0.005	NA	0.693	-0.179	NA	NA	NA	0.546	0.000154917	Down
YDR275W	BSC2	Protein of unknown function, ORF exhibits genomic organization compatible with a translational readthrough-dependent mode of expression	12.766	0.732136	No	51.064	0.28421	No	2	-0.998	-1.718	NA	NA	0.607	0.664327	---	NA	NA	NA
YDR279W	RNH202	Ribonuclease H2 subunit, required for RNase H2 activity	8.571	0.938184	No	54.286	0.18655	No	4	NA	-2.926	-6.337	-2.799	NA	NA	NA	11.61	0.00886736	Up
YDR280W	RRP45	Exosome non-catalytic core component	16.393	0.623847	No	59.016	0.111538	No	3	-1.561	NA	NA	-0.891	NA	NA	NA	NA	NA	NA
YDR285W	ZIP1	Transverse filament protein of the synaptonemal complex	19.429	0.575558	No	84.571	2.72592e-07	Yes	6	NA	1.966	NA	0.499	NA	NA	NA	NA	NA	NA
YDR289C	RTT103	Protein that interacts with exonuclease Rat1p and Rai1p and plays a role in transcription termination by RNA polymerase II, has an RPR domain (carboxy-terminal domain interacting domain)	24.45	0.249529	No	63.57	0.0391488	No	4	0.201	-5.242	-1.578	-4.849	0.023	0.0766455	---	0.104	0.298523	---
YDR291W	HRQ1	Putative RecQ helicase	28.784	0.036639	No	53.853	0.0948609	No	4	NA	NA	NA	0.528	NA	NA	NA	NA	NA	NA
YDR293C	SSD1	RNA-binding protein with a role in maintenance of cellular integrity, interacts with components of the TOR pathway	31.2	0.00739694	Yes	49.6	0.23907	No	7	0.535	NA	NA	0.174	NA	NA	NA	NA	NA	NA
YDR294C	DPL1	Dihydrosphingosine phosphate lyase, regulates intracellular levels of sphingolipid long-chain base phosphates (LCBPs), degrades phosphorylated long chain bases, prefers C16 dihydrosphingosine-l-phosphate as a substrate	16.978	0.698597	No	37.351	0.811625	No	5	0.284	NA	NA	1.994	NA	NA	NA	NA	NA	NA
YDR295C	HDA2	Subunit of a possibly tetrameric trichostatin A-sensitive class II histone deacetylase complex containing an Hda1p homodimer and an Hda2p-Hda3p heterodimer	19.288	0.560292	No	48.961	0.309362	No	7	-0.056	NA	NA	-1.051	NA	NA	NA	NA	NA	NA
YDR298C	ATP5	Subunit 5 of the stator stalk of mitochondrial F1F0 ATP synthase, which is an evolutionarily conserved enzyme complex required for ATP synthesis	23.585	0.291576	No	33.019	0.760098	No	9	-0.401	0.403	-0.476	0.137	1.745	0.000529227	Up	1.53	1.39717e-05	Up
YDR299W	BFR2	Essential protein that is a component of 90S preribosomes	20.599	0.453047	No	89.888	4.65074e-06	Yes	4	NA	0.025	-0.409	-0.376	NA	NA	NA	1.023	0.964032	---
YDR300C	PRO1	Gamma-glutamyl kinase, catalyzes the first step in proline biosynthesis	28.037	0.124173	No	39.72	0.679149	No	5	NA	NA	NA	-0.13	NA	NA	NA	NA	NA	NA
YDR301W	CFT1	RNA-binding subunit of the mRNA cleavage and polyadenylation factor	23.581	0.22825	No	42.741	0.680958	No	8	NA	-0.375	NA	-0.721	NA	NA	NA	NA	NA	NA
YDR304C	CPR5	Peptidyl-prolyl cis-trans isomerase (cyclophilin) of the endoplasmic reticulum, catalyzes the cis-trans isomerization of peptide bonds N-terminal to proline residues	17.778	0.515669	No	53.333	0.235669	No	5	0.197	-0.477	0.241	-0.141	0.626	0.0322103	Down	0.768	0.173181	---
YDR306C	YDR306C	F-box protein of unknown function	10.46	0.938076	No	39.749	0.693505	No	4	-7.361	-3.669	-3.385	-3.183	12.921	0.188113	---	1.15	0.934518	---
YDR310C	SUM1	Transcriptional repressor required for mitotic repression of middle sporulation-specific genes	23.54	0.248461	No	44.256	0.56194	No	12	0.024	1.964	NA	0.162	3.836	0.495745	---	NA	NA	NA
YDR320C	SWA2	Auxilin-like protein involved in vesicular transport	13.473	0.897553	No	46.407	0.426003	No	5	NA	-2.467	NA	0.419	NA	NA	NA	NA	NA	NA
YDR321W	ASP1	Cytosolic L-asparaginase, involved in asparagine catabolism	18.373	0.554107	No	28.871	0.935334	No	7	-0.709	-0.817	-0.11	-0.235	0.928	0.835802	---	0.917	0.521671	---
YDR323C	PEP7	Multivalent adaptor protein that facilitates vesicle-mediated vacuolar protein sorting by ensuring high-fidelity vesicle docking and fusion, which are essential for targeting of vesicles to the endosome	33.01	0.0277142	No	46.602	0.414543	No	4	-2.809	NA	NA	2.447	NA	NA	NA	NA	NA	NA
YDR325W	YCG1	Subunit of the condensin complex	20.29	0.515523	No	58.937	0.0217435	No	6	0.196	NA	-1.636	0.273	NA	NA	NA	3.756	0.296593	---
YDR326C	YSP2	Protein involved in programmed cell death	17.385	0.811519	No	31.989	0.994838	No	8	-2.216	1.132	-1.001	-0.04	10.183	0.145269	---	1.947	0.483366	---
YDR328C	SKP1	Evolutionarily conserved kinetochore protein that is part of multiple protein complexes, including the SCF ubiquitin ligase complex, the CBF3 complex that binds centromeric DNA, and the RAVE complex that regulates assembly of the V-ATPase	30.928	0.118428	No	61.856	0.111793	No	1	0.955	NA	NA	0.24	NA	NA	NA	NA	NA	NA
YDR330W	UBX5	UBX (ubiquitin regulatory X) domain-containing protein that interacts with Cdc48p	20	0.486247	No	64	0.0250098	No	2	NA	3.106	6.474	4.964	NA	NA	NA	0.351	0.178553	---
YDR332W	IRC3	Putative RNA helicase of the DEAH/D-box family	24.673	0.211235	No	40.639	0.70745	No	5	NA	NA	-3.556	2.258	NA	NA	NA	56.275	0.219499	---
YDR333C	YDR333C	Putative protein of unknown function	30.429	0.0366327	No	42.877	0.606626	No	4	0.216	NA	NA	NA	NA	NA	NA	NA	NA	NA
YDR334W	SWR1	Swi2/Snf2-related ATPase that is the structural component of the SWR1 complex, which exchanges histone variant H2AZ (Htz1p) for chromatin-bound histone H2A	33.025	0.00100452	Yes	64.069	0.000527619	Yes	10	-0.22	0.311	NA	-1.897	1.445	0.902003	---	NA	NA	NA
YDR335W	MSN5	Karyopherin involved in nuclear import and export of proteins, including import of replication protein A and export of Swi6p, Far1p, and Pho4p	23.693	0.227974	No	46.569	0.418507	No	7	-0.065	-0.825	-0.535	-2.308	0.59	0.106866	---	0.293	0.0754658	---
YDR336W	YDR336W	Putative protein of unknown function	28.662	0.131377	No	35.032	0.778574	No	2	NA	NA	NA	2.853	NA	NA	NA	NA	NA	NA
YDR338C	YDR338C	Putative protein of unknown function, member of the multi-drug and toxin extrusion (MATE) family of the multidrug/oligosaccharidyl-lipid/polysaccharide (MOP) exporter superfamily	21.583	0.397309	No	40.288	0.724108	No	1	NA	NA	NA	0.22	NA	NA	NA	NA	NA	NA
YDR341C	YDR341C	Arginyl-tRNA synthetase, proposed to be cytoplasmic but the authentic, non-tagged protein is detected in highly purified mitochondria in high-throughput studies	31.301	0.0360547	No	59.308	0.0510643	No	16	0.304	-0.418	0.074	-0.261	0.606	0.00985651	Down	0.793	0.00281443	Down
YDR342C	HXT7	High-affinity glucose transporter of the major facilitator superfamily, nearly identical to Hxt6p, expressed at high basal levels relative to other HXTs, expression repressed by high glucose levels	22.807	0.320283	No	38.596	0.762852	No	2	3.998	NA	-0.953	-0.332	NA	NA	NA	1.537	0.528921	---
YDR345C	HXT3	Low affinity glucose transporter of the major facilitator superfamily, expression is induced in low or high glucose conditions	19.4	0.535525	No	31.746	0.939863	No	2	0.569	0.774	0.818	NA	1.153	0.0268907	---	NA	NA	NA
YDR346C	SVF1	Protein with a potential role in cell survival pathways, required for the diauxic growth shift	10.395	0.940294	No	99.792	2.36282e-07	Yes	4	-0.071	-0.116	0.195	-0.775	0.969	0.867689	---	0.51	0.216138	---
YDR348C	YDR348C	Protein of unknown function	40.08	0.00257571	Yes	28.056	0.970248	No	3	NA	-1.62	-0.036	NA	NA	NA	NA	NA	NA	NA
YDR350C	ATP22	Specific translational activator for the mitochondrial ATP6 mRNA, encoding a subunit of F1F0 ATP synthase	14.62	0.85407	No	39.474	0.756187	No	4	NA	NA	NA	-1.129	NA	NA	NA	NA	NA	NA
YDR353W	TRR1	Cytoplasmic thioredoxin reductase, key regulatory enzyme that determines the redox state of the thioredoxin system, which acts as a disulfide reductase system and protects cells against both oxidative and reductive stress	18.809	0.510749	No	65.831	0.0391233	No	9	0.177	0.155	0.264	-0.053	0.984	0.940883	---	0.802	0.142803	---
YDR354W	TRP4	Anthranilate phosphoribosyl transferase of the tryptophan biosynthetic pathway, catalyzes the phosphoribosylation of anthranilate, subject to the general control system of amino acid biosynthesis	10.526	0.903852	No	47.368	0.383217	No	2	-0.116	NA	NA	NA	NA	NA	NA	NA	NA	NA
YDR356W	SPC110	Inner plaque spindle pole body (SPB) component, ortholog of human kendrin	32.839	0.00706753	Yes	93.22	2.4597e-10	Yes	8	NA	-0.754	-2.369	0.867	NA	NA	NA	9.422	0.202801	---
YDR358W	GGA1	Golgi-localized protein with homology to gamma-adaptin, interacts with and regulates Arf1p and Arf2p in a GTP-dependent manner in order to facilitate traffic through the late Golgi	25.135	0.204036	No	52.065	0.208365	No	5	NA	NA	NA	-0.103	NA	NA	NA	NA	NA	NA
YDR362C	TFC6	One of six subunits of RNA polymerase III transcription initiation factor complex (TFIIIC)	22.321	0.347672	No	35.714	0.88068	No	3	-3.903	-5.95	NA	NA	0.242	0.568124	---	NA	NA	NA
YDR365C	ESF1	Nucleolar protein involved in pre-rRNA processing	22.293	0.349941	No	97.134	2.15804e-08	Yes	2	2.772	NA	NA	NA	NA	NA	NA	NA	NA	NA
YDR368W	YPR1	NADPH-dependent aldo-keto reductase, reduces multiple substrates including 2-methylbutyraldehyde and D,L-glyceraldehyde, expression is induced by osmotic and oxidative stress	19.231	0.487579	No	48.077	0.359968	No	11	0.331	-0.301	0.073	-0.046	0.645	0.0109976	Down	0.92	0.201144	---
YDR369C	XRS2	Protein required for DNA repair	24.59	0.200065	No	53.864	0.116987	No	6	0.339	0.681	NA	4.116	1.268	0.336365	---	NA	NA	NA
YDR372C	VPS74	Protein required for Golgi localization of glycosyltransferases	37.681	0.0162075	No	78.261	0.00282756	Yes	2	0.334	NA	NA	NA	NA	NA	NA	NA	NA	NA
YDR379W	RGA2	GTPase-activating protein for the polarity-establishment protein Cdc42p	23.786	0.235467	No	41.625	0.709959	No	6	-1.286	NA	2.76	NA	NA	NA	NA	NA	NA	NA
YDR380W	ARO10	Phenylpyruvate decarboxylase, catalyzes decarboxylation of phenylpyruvate to phenylacetaldehyde, which is the first specific step in the Ehrlich pathway	11.024	0.957813	No	45.669	0.46028	No	12	-0.013	-0.095	-0.33	-0.162	0.945	0.0404665	---	1.124	0.298384	---
YDR381C-A	YDR381C-A	Protein of unknown function, localized to the mitochondrial outer membrane	52.632	0.0108132	No	26.316	0.772297	No	1	NA	NA	NA	0.328	NA	NA	NA	NA	NA	NA
YDR381W	YRA1	RNA binding protein required for export of poly(A)+ mRNA from the nucleus	79.646	4.53735e-07	Yes	44.248	0.463685	No	6	-0.108	-0.261	0.17	-0.192	0.899	0.0585024	---	0.778	0.240917	---
YDR382W	RPP2B	Ribosomal protein P2 beta, a component of the ribosomal stalk, which is involved in the interaction between translational elongation factors and the ribosome	9.091	0.677206	No	145.455	1.13941e-05	Yes	4	-0.232	-0.511	-0.282	-0.56	0.825	0.0465147	Down	0.825	0.000517177	Down
YDR385W	EFT2	Elongation factor 2 (EF-2), also encoded by EFT1	41.568	7.7054e-05	Yes	64.133	0.00632553	Yes	27	-0.011	-0.351	-0.12	-0.4	0.79	0.000512329	Down	0.824	0.000858128	Down
YDR386W	MUS81	Subunit of the structure-specific Mms4p-Mus81p endonuclease that cleaves branched DNA	17.405	0.682453	No	63.291	0.0179765	No	5	NA	-9.09	NA	-3.759	NA	NA	NA	NA	NA	NA
YDR390C	UBA2	Subunit of a heterodimeric nuclear SUMO activating enzyme (E1) with Aos1p	9.434	0.980755	No	48.742	0.321153	No	3	NA	NA	NA	0.148	NA	NA	NA	NA	NA	NA
YDR391C	YDR391C	Putative protein of unknown function, possibly involved in zinc homeostasis	21.552	0.365508	No	34.483	0.740635	No	2	NA	NA	NA	0.238	NA	NA	NA	NA	NA	NA
YDR394W	RPT3	One of six ATPases of the 19S regulatory particle of the 26S proteasome involved in the degradation of ubiquitinated substrates	25.701	0.19797	No	60.748	0.0613795	No	4	NA	NA	-2.565	-0.313	NA	NA	NA	4.763	0.498749	---
YDR398W	UTP5	Subunit of U3-containing Small Subunit (SSU) processome complex involved in production of 18S rRNA and assembly of small ribosomal subunit	10.886	0.96151	No	60.653	0.0340303	No	4	-0.827	NA	NA	-0.147	NA	NA	NA	NA	NA	NA
YDR407C	TRS120	One of 10 subunits of the transport protein particle (TRAPP) complex of the cis-Golgi which mediates vesicle docking and fusion	20.946	0.464499	No	38.79	0.876109	No	11	-1.026	-0.448	NA	0.447	1.493	0.766708	---	NA	NA	NA
YDR410C	STE14	Farnesyl cysteine-carboxyl methyltransferase, mediates the carboxyl methylation step during C-terminal CAAX motif processing of a-factor and RAS proteins in the endoplasmic reticulum, localizes to the ER membrane	20.921	0.391698	No	29.289	0.860394	No	2	-0.003	-5.526	NA	NA	0.022	0.0133861	Down	NA	NA	NA
YDR412W	RRP17	Component of the pre-60S pre-ribosomal particle	46.809	0.00463033	Yes	72.34	0.0242615	No	2	-0.148	NA	NA	NA	NA	NA	NA	NA	NA	NA
YDR418W	RPL12B	Protein component of the large (60S) ribosomal subunit, nearly identical to Rpl12Ap	42.424	0.0246314	No	72.727	0.0412918	No	6	0.006	-0.937	-0.249	-0.195	0.52	0.0192983	Down	1.038	0.349755	---
YDR419W	RAD30	DNA polymerase eta, involved in translesion synthesis during post-replication repair	15.823	0.7789	No	39.557	0.741176	No	5	0.221	NA	-1.999	NA	NA	NA	NA	NA	NA	NA
YDR427W	RPN9	Non-ATPase regulatory subunit of the 26S proteasome, has similarity to putative proteasomal subunits in other species	17.812	0.588976	No	48.346	0.349268	No	7	2.418	NA	NA	-0.159	NA	NA	NA	NA	NA	NA
YDR430C	CYM1	Lysine-specific metalloprotease of the mitochondrial intermembrane space, member of the pitrilysin family	22.245	0.34774	No	40.445	0.766926	No	8	-2.405	2.16	5.711	-0.072	23.678	0.192057	---	0.018	0.0686252	---
YDR432W	NPL3	RNA-binding protein that promotes elongation, regulates termination, and carries poly(A) mRNA from nucleus to cytoplasm	74.879	5.63446e-10	Yes	91.787	2.26457e-05	Yes	2	-0.247	-0.403	-0.137	-0.306	0.898	0.36158	---	0.89	0.108049	---
YDR444W	YDR444W	Putative protein of unknown function	18.923	0.588771	No	42.213	0.633984	No	1	NA	NA	NA	-0.49	NA	NA	NA	NA	NA	NA
YDR447C	RPS17B	Ribosomal protein 51 (rp51) of the small (40s) subunit	95.588	1.32059e-06	Yes	51.471	0.286751	No	7	-0.238	-0.086	0.056	-0.234	1.111	0.370895	---	0.818	0.0236037	Down
YDR450W	RPS18A	Protein component of the small (40S) ribosomal subunit	68.493	0.000297244	Yes	47.945	0.355067	No	6	-0.018	-0.525	-0.175	-0.204	0.704	0.000754897	Down	0.98	0.419703	---
YDR451C	YHP1	One of two homeobox transcriptional repressors (see also Yox1p), that bind to Mcm1p and to early cell cycle box (ECB) elements of cell cycle regulated genes, thereby restricting ECB-mediated transcription to the M/G1 interval	25.496	0.215864	No	28.329	0.933419	No	2	-0.347	NA	NA	-0.052	NA	NA	NA	NA	NA	NA
YDR452W	PPN1	Vacuolar endopolyphosphatase with a role in phosphate metabolism	19.288	0.560292	No	62.315	0.0201981	No	4	NA	0.256	-2.098	NA	NA	NA	NA	NA	NA	NA
YDR453C	TSA2	Stress inducible cytoplasmic thioredoxin peroxidase	30.612	0.12308	No	45.918	0.411193	No	2	-0.167	NA	NA	NA	NA	NA	NA	NA	NA	NA
YDR454C	GUK1	Guanylate kinase, converts GMP to GDP	21.39	0.360484	No	58.824	0.15297	No	8	-0.181	-0.477	-0.134	-0.227	0.815	0.0097706	Down	0.938	0.0673555	---
YDR457W	TOM1	E3 ubiquitin ligase of the hect-domain class	25.398	0.0414992	No	50.184	0.11189	No	10	-5.037	-2.96	-4.877	-1.703	4.219	0.576852	---	9.025	0.15414	---
YDR464W	SPP41	Protein involved in negative regulation of expression of spliceosome components PRP4 and PRP3	20.906	0.47223	No	74.564	5.99841e-07	Yes	9	-0.277	0.407	0.381	-0.221	1.607	0.186443	---	0.659	0.405876	---
YDR466W	PKH3	Protein kinase with similarity to mammalian phosphoinositide-dependent kinase 1 (PDK1) and yeast Pkh1p and Pkh2p, two redundant upstream activators of Pkc1p	22.272	0.347428	No	32.294	0.973502	No	6	-0.934	-0.296	-0.78	-3.769	1.556	0.791761	---	0.126	0.171269	---
YDR469W	SDC1	Subunit of the COMPASS (Set1C) complex, which methylates lysine 4 of histone H3 and is required in chromatin silencing at telomeres	5.714	0.885763	No	68.571	0.0605635	No	1	-6.639	NA	-5.789	-3.763	NA	NA	NA	4.075	0.306868	---
YDR471W	RPL27B	Protein component of the large (60S) ribosomal subunit, nearly identical to Rpl27Ap and has similarity to rat L27 ribosomal protein	29.412	0.1614	No	51.471	0.286751	No	2	-0.204	-0.285	-0.181	-0.275	0.945	0.163759	---	0.937	0.0962308	---
YDR473C	PRP3	Splicing factor, component of the U4/U6-U5 snRNP complex	36.247	0.0121169	No	72.495	0.00372471	Yes	4	-4.891	NA	NA	-0.37	NA	NA	NA	NA	NA	NA
YDR475C	JIP4	Protein of unknown function	26.256	0.121347	No	29.68	0.989933	No	5	NA	-4.068	NA	-1.315	NA	NA	NA	NA	NA	NA
YDR477W	SNF1	AMP-activated serine/threonine protein kinase found in a complex containing Snf4p and members of the Sip1p/Sip2p/Gal83p family	20.537	0.466577	No	48.973	0.311706	No	5	0.228	-0.119	-0.178	0.258	0.786	0.000162553	Down	1.353	0.422678	---
YDR483W	KRE2	Alpha1,2-mannosyltransferase of the Golgi involved in protein mannosylation	18.1	0.588365	No	67.873	0.0138153	No	2	-10.569	NA	0.672	NA	NA	NA	NA	NA	NA	NA
YDR484W	VPS52	Component of the GARP (Golgi-associated retrograde protein) complex, Vps51p-Vps52p-Vps53p-Vps54p, which is required for the recycling of proteins from endosomes to the late Golgi	20.281	0.485196	No	46.802	0.407134	No	5	NA	-0.63	-0.369	-0.104	NA	NA	NA	1.202	0.022897	Up
YDR485C	VPS72	Htz1p-binding component of the SWR1 complex, which exchanges histone variant H2AZ (Htz1p) for chromatin-bound histone H2A	20.126	0.511337	No	69.182	0.00122196	Yes	5	NA	1.842	NA	0.271	NA	NA	NA	NA	NA	NA
YDR487C	RIB3	3,4-dihydroxy-2-butanone-4-phosphate synthase (DHBP synthase), required for riboflavin biosynthesis from ribulose-5-phosphate, also has an unrelated function in mitochondrial respiration	24.038	0.277133	No	48.077	0.358265	No	2	-0.041	-0.266	-0.117	-0.07	0.856	0.365045	---	1.033	0.739048	---
YDR488C	PAC11	Dynein intermediate chain, acts in the cytoplasmic dynein pathway, forms cortical cytoplasmic microtubule capture site with Num1p	7.505	0.987887	No	35.647	0.847924	No	2	-0.189	-1.132	NA	NA	0.52	0.340382	---	NA	NA	NA
YDR489W	SLD5	Subunit of the GINS complex (Sld5p, Psf1p, Psf2p, Psf3p), which is localized to DNA replication origins and implicated in assembly of the DNA replication machinery	20.408	0.42674	No	64.626	0.0530565	No	1	NA	NA	NA	0.263	NA	NA	NA	NA	NA	NA
YDR490C	PKH1	Serine/threonine protein kinase involved in sphingolipid-mediated signaling pathway that controls endocytosis	14.36	0.883531	No	32.637	0.957159	No	5	-0.05	NA	NA	0.359	NA	NA	NA	NA	NA	NA
YDR495C	VPS3	Component of CORVET tethering complex	13.848	0.939311	No	82.097	2.06791e-07	Yes	3	1.423	NA	-4.414	NA	NA	NA	NA	NA	NA	NA
YDR496C	PUF6	Pumilio-homology domain protein that binds the 3' UTR of ASH1 mRNA and represses its translation, resulting in proper asymmetric localization of ASH1 mRNA	28.963	0.0681142	No	88.415	1.04068e-06	Yes	6	-0.133	NA	NA	-0.75	NA	NA	NA	NA	NA	NA
YDR497C	ITR1	Myo-inositol transporter with strong similarity to the minor myo-inositol transporter Itr2p, member of the sugar transporter superfamily	18.836	0.576407	No	27.397	0.984295	No	6	0.997	1.013	0.395	0.552	1.011	0.971136	---	1.115	0.508347	---
YDR502C	SAM2	S-adenosylmethionine synthetase, catalyzes transfer of the adenosyl group of ATP to the sulfur atom of methionine	33.854	0.0356841	No	54.688	0.170135	No	17	2.06	0.826	1.216	1.142	0.425	0.0045179	Down	0.95	0.532099	---
YDR506C	YDR506C	Possible membrane-localized protein	13.158	0.894715	No	41.118	0.669783	No	6	-0.137	0.049	0.047	NA	1.137	0.654369	---	NA	NA	NA
YDR507C	GIN4	Protein kinase involved in bud growth and assembly of the septin ring, proposed to have kinase-dependent and kinase-independent activities	36.778	0.000275149	Yes	64.799	0.0014866	Yes	7	-0.22	NA	NA	-0.632	NA	NA	NA	NA	NA	NA
YDR508C	GNP1	High-affinity glutamine permease, also transports Leu, Ser, Thr, Cys, Met and Asn	18.1	0.642695	No	40.724	0.698468	No	3	NA	-2.032	-0.261	-0.136	NA	NA	NA	1.091	0.621201	---
YDR510W	SMT3	Ubiquitin-like protein of the SUMO family, conjugated to lysine residues of target proteins	49.505	0.0204602	No	69.307	0.0929632	No	1	-0.081	-0.591	NA	-0.801	0.702	0.00447962	Down	NA	NA	NA
YDR513W	GRX2	Cytoplasmic glutaredoxin, thioltransferase, glutathione-dependent disulfide oxidoreductase involved in maintaining redox state of target proteins, also exhibits glutathione peroxidase activity, expression induced in response to stress	13.986	0.583142	No	62.937	0.122659	No	5	0.324	0.176	0.05	0.1	0.902	0.29812	---	1.035	0.435656	---
YDR515W	SLF1	RNA binding protein that associates with polysomes	20.134	0.469963	No	53.691	0.181067	No	3	0.028	NA	0.525	NA	NA	NA	NA	NA	NA	NA
YDR516C	EMI2	Non-essential protein of unknown function required for transcriptional induction of the early meiotic-specific transcription factor IME1	18	0.610763	No	50	0.283888	No	3	NA	NA	NA	0.196	NA	NA	NA	NA	NA	NA
YDR518W	EUG1	Protein disulfide isomerase of the endoplasmic reticulum lumen, function overlaps with that of Pdi1p	13.54	0.853656	No	63.83	0.0242999	No	4	0.457	NA	NA	-0.707	NA	NA	NA	NA	NA	NA
YDR520C	URC2	Putative Zn(II)2Cys6 motif containing transcription factor	20.725	0.463118	No	33.679	0.942273	No	3	-0.305	NA	NA	-0.961	NA	NA	NA	NA	NA	NA
YDR522C	SPS2	Protein expressed during sporulation, redundant with Sps22p for organization of the beta-glucan layer of the spore wall	9.96	0.953932	No	49.801	0.290709	No	3	-3.695	NA	-2.581	0.9	NA	NA	NA	11.165	0.342649	---
YDR523C	SPS1	Putative protein serine/threonine kinase expressed at the end of meiosis and localized to the prospore membrane, required for correct localization of enzymes involved in spore wall synthesis	18.367	0.585517	No	55.102	0.139701	No	5	NA	0.645	NA	0.462	NA	NA	NA	NA	NA	NA
YDR524C	AGE1	ADP-ribosylation factor (ARF) GTPase activating protein (GAP) effector, involved in the secretory and endocytic pathways	20.747	0.438551	No	24.896	0.987292	No	6	NA	NA	3.976	0.452	NA	NA	NA	0.087	0.0888605	---
YDR529C	QCR7	Subunit 7 of the ubiquinol cytochrome-c reductase complex, which is a component of the mitochondrial inner membrane electron transport chain	47.244	0.0186143	No	47.244	0.36492	No	2	NA	0.609	NA	0.281	NA	NA	NA	NA	NA	NA
YDR531W	CAB1	Pantothenate kinase (ATP:D-pantothenate 4'-phosphotransferase, EC 2.7.1.33)	10.899	0.887348	No	35.422	0.79408	No	1	NA	NA	NA	0.366	NA	NA	NA	NA	NA	NA
YDR532C	KRE28	Subunit of a kinetochore-microtubule binding complex with Spc105p that bridges centromeric heterochromatin and kinetochore MAPs and motors, and is also required for sister chromatid bi-orientation and kinetochore binding of SAC components	5.195	0.988147	No	75.325	0.00372991	Yes	4	NA	NA	0.045	-1.805	NA	NA	NA	0.277	0.280865	---
YDR533C	HSP31	Possible chaperone and cysteine protease with similarity to E. coli Hsp31	12.658	0.738121	No	37.975	0.650156	No	5	0.012	-0.268	0.524	1.227	0.823	0.780962	---	1.628	0.0630172	---
YDR539W	FDC1	Ferulic acid decarboxylase, essential for decarboxylation of phenylacrylic acids	17.893	0.618187	No	41.75	0.62008	No	5	0.104	-0.788	-0.178	NA	0.539	0.0608648	---	NA	NA	NA
YDR545W	YRF1-1	Helicase encoded by the Y' element of subtelomeric regions, highly expressed in the mutants lacking the telomerase component TLC1	18.931	0.705346	No	37.862	0.944429	No	4	-0.286	NA	NA	-0.586	NA	NA	NA	NA	NA	NA
YEL002C	WBP1	Beta subunit of the oligosaccharyl transferase (OST) glycoprotein complex	16.279	0.687218	No	51.163	0.254301	No	1	-0.098	NA	NA	-0.344	NA	NA	NA	NA	NA	NA
YEL005C	VAB2	Protein with a potential role in vacuolar function, as suggested by its ability to bind Vac8p	3.546	0.982705	No	53.191	0.226302	No	1	1.606	NA	NA	-0.164	NA	NA	NA	NA	NA	NA
YEL011W	GLC3	Glycogen branching enzyme, involved in glycogen accumulation	17.045	0.722859	No	45.455	0.47403	No	3	NA	NA	0.112	0.198	NA	NA	NA	1.061	0.737764	---
YEL013W	VAC8	Phosphorylated and palmitoylated vacuolar membrane protein that interacts with Atg13p, required for the cytoplasm-to-vacuole targeting (Cvt) pathway	24.221	0.244224	No	50.173	0.269651	No	6	0.428	2.328	NA	-0.589	3.733	0.500738	---	NA	NA	NA
YEL021W	URA3	Orotidine-5'-phosphate (OMP) decarboxylase, catalyzes the sixth enzymatic step in the de novo biosynthesis of pyrimidines, converting OMP into uridine monophosphate (UMP)	37.453	0.02782	No	52.434	0.246773	No	2	-1.17	NA	NA	2.651	NA	NA	NA	NA	NA	NA
YEL024W	RIP1	Ubiquinol-cytochrome-c reductase, a Rieske iron-sulfur protein of the mitochondrial cytochrome bc1 complex	32.558	0.0874296	No	37.209	0.656425	No	4	-0.587	-0.152	NA	0.557	1.351	0.62479	---	NA	NA	NA
YEL025C	YEL025C	Putative protein of unknown function	21.044	0.452575	No	35.354	0.955932	No	8	4.477	NA	-1.742	0.09	NA	NA	NA	3.561	0.197504	---
YEL026W	SNU13	RNA binding protein, part of U3 snoRNP involved in rRNA processing, part of U4/U6-U5 tri-snRNP involved in mRNA splicing, similar to human 15.5K protein	31.746	0.128914	No	47.619	0.357404	No	1	-0.112	-0.119	-0.038	NA	0.995	0.927636	---	NA	NA	NA
YEL029C	BUD16	Putative pyridoxal kinase, a key enzyme involved in pyridoxal 5'-phosphate synthesis, the active form of vitamin B6	9.615	0.896286	No	41.667	0.571247	No	3	0.027	NA	NA	NA	NA	NA	NA	NA	NA	NA
YEL030W	ECM10	Heat shock protein of the Hsp70 family, localized in mitochondrial nucleoids, plays a role in protein translocation, interacts with Mge1p in an ATP-dependent manner	24.845	0.207517	No	46.584	0.417316	No	5	-0.147	-0.076	-0.129	-0.082	1.05	0.0760834	---	1.033	0.721043	---
YEL031W	SPF1	P-type ATPase, ion transporter of the ER membrane involved in ER function and Ca2+ homeostasis	17.284	0.792909	No	46.914	0.396442	No	11	0.687	-1.11	NA	0.107	0.288	0.123809	---	NA	NA	NA
YEL034W	HYP2	Translation elongation factor eIF-5A, previously thought to function in translation initiation	25.478	0.238409	No	76.433	0.0293439	No	5	-0.435	-0.217	-0.234	0.242	1.163	0.29262	---	1.391	0.00275447	Up
YEL037C	RAD23	Protein with ubiquitin-like N terminus, subunit of Nuclear Excision Repair Factor 2 (NEF2) with Rad4p that recognizes and binds damaged DNA	20.101	0.463466	No	95.477	9.25195e-06	Yes	3	NA	NA	0.318	-0.214	NA	NA	NA	0.691	0.383267	---
YEL038W	UTR4	Protein with sequence similarity to 2,3-diketo-5-methylthiopentyl-1-phosphate enolase-phosphatases, involved in methionine salvage	0	0.992104	No	22.026	0.950781	No	5	NA	NA	-0.502	-0.121	NA	NA	NA	1.303	0.155534	---
YEL040W	UTR2	Chitin transglycosylase that functions in the transfer of chitin to beta(1-6) and beta(1-3) glucans in the cell wall	6.424	0.989107	No	32.12	0.909744	No	2	NA	2.164	4.798	0.009	NA	NA	NA	0.036	0.0628174	---
YEL042W	GDA1	Guanosine diphosphatase located in the Golgi, involved in the transport of GDP-mannose into the Golgi lumen by converting GDP to GMP after mannose is transferred its substrate	17.375	0.654185	No	46.332	0.425951	No	5	-0.546	NA	NA	0.674	NA	NA	NA	NA	NA	NA
YEL043W	YEL043W	Predicted cytoskeleton protein involved in intracellular signalling based on quantitative analysis of protein-protein interaction maps	12.552	0.965367	No	32.427	0.976253	No	5	1.815	NA	NA	NA	NA	NA	NA	NA	NA	NA
YEL046C	GLY1	Threonine aldolase, catalyzes the cleavage of L-allo-threonine and L-threonine to glycine	23.256	0.30306	No	46.512	0.413823	No	7	-0.91	-0.38	-0.688	-0.678	1.444	0.000410996	Up	1.008	0.907726	---
YEL047C	YEL047C	Soluble fumarate reductase, required with isoenzyme Osm1p for anaerobic growth	19.149	0.532969	No	51.064	0.251951	No	9	0.368	-0.341	-0.063	-0.413	0.612	0.000633511	Down	0.785	0.152146	---
YEL050C	RML2	Mitochondrial ribosomal protein of the large subunit, has similarity to E. coli L2 ribosomal protein	63.613	4.58191e-07	Yes	20.356	0.993965	No	3	NA	-3.353	NA	3.267	NA	NA	NA	NA	NA	NA
YEL051W	VMA8	Subunit D of the eight-subunit V1 peripheral membrane domain of the vacuolar H+-ATPase (V-ATPase), an electrogenic proton pump found throughout the endomembrane system	62.5	3.93679e-05	Yes	78.125	0.00781056	Yes	2	-0.813	NA	-0.247	NA	NA	NA	NA	NA	NA	NA
YEL053C	MAK10	Non-catalytic subunit of N-terminal acetyltransferase of the NatC type, required for replication of dsRNA virus	12.278	0.945789	No	49.113	0.298653	No	4	0.265	NA	-1.731	NA	NA	NA	NA	NA	NA	NA
YEL055C	POL5	DNA Polymerase phi	13.699	0.944835	No	67.515	0.000717611	Yes	6	NA	-0.217	NA	-1.95	NA	NA	NA	NA	NA	NA
YEL058W	PCM1	Essential N-acetylglucosamine-phosphate mutase	12.567	0.901616	No	39.497	0.725116	No	6	0.333	NA	NA	-0.135	NA	NA	NA	NA	NA	NA
YEL060C	PRB1	Vacuolar proteinase B (yscB), a serine protease of the subtilisin family	14.173	0.861725	No	42.52	0.61102	No	6	NA	1.563	NA	0.798	NA	NA	NA	NA	NA	NA
YEL061C	CIN8	Kinesin motor protein involved in mitotic spindle assembly and chromosome segregation	14	0.933319	No	57	0.0430139	No	7	0.026	NA	NA	-1.25	NA	NA	NA	NA	NA	NA
YEL066W	HPA3	D-Amino acid N-acetyltransferase, catalyzes N-acetylation of D-amino acids through ordered bi-bi mechanism in which acetyl-CoA is first substrate bound and CoA is last product liberated	16.76	0.523537	No	50.279	0.30735	No	4	0.234	NA	NA	-1.969	NA	NA	NA	NA	NA	NA
YEL070W	DSF1	Deletion suppressor of mpt5 mutation	7.968	0.981082	No	41.833	0.616389	No	6	NA	2.644	NA	1.269	NA	NA	NA	NA	NA	NA
YEL071W	DLD3	D-lactate dehydrogenase, part of the retrograde regulon which consists of genes whose expression is stimulated by damage to mitochondria and reduced in cells grown with glutamate as the sole nitrogen source, located in the cytoplasm	26.21	0.169588	No	26.21	0.982419	No	15	0.641	-0.384	0.106	-0.212	0.491	0.00027743	Down	0.802	0.031389	Down
YER001W	MNN1	Alpha-1,3-mannosyltransferase, integral membrane glycoprotein of the Golgi complex, required for addition of alpha1,3-mannose linkages to N-linked and O-linked oligosaccharides, one of five S. cerevisiae proteins of the MNN1 family	23.622	0.262511	No	45.932	0.451764	No	7	NA	-0.117	NA	0.309	NA	NA	NA	NA	NA	NA
YER002W	NOP16	Constituent of 66S pre-ribosomal particles, involved in 60S ribosomal subunit biogenesis	47.619	0.00404504	Yes	69.264	0.0386376	No	3	-0.198	NA	NA	1.5	NA	NA	NA	NA	NA	NA
YER003C	PMI40	Mannose-6-phosphate isomerase, catalyzes the interconversion of fructose-6-P and mannose-6-P	16.317	0.684767	No	53.613	0.186407	No	9	-0.099	-0.289	-0.338	-0.099	0.877	0.23819	---	1.181	0.0313552	---
YER004W	FMP52	Protein of unknown function, localized to the mitochondrial outer membrane	8.658	0.867142	No	30.303	0.834948	No	5	0.738	0.35	NA	NA	0.764	0.764859	---	NA	NA	NA
YER005W	YND1	Apyrase with wide substrate specificity, involved in preventing the inhibition of glycosylation by hydrolyzing nucleoside tri- and diphosphates which are inhibitors of glycotransferases	20.635	0.459571	No	36.508	0.848683	No	2	NA	NA	NA	-0.479	NA	NA	NA	NA	NA	NA
YER006W	NUG1	GTPase that associates with nuclear 60S pre-ribosomes, required for export of 60S ribosomal subunits from the nucleus	34.615	0.0162353	No	55.769	0.120115	No	8	0.001	0.023	2.581	-0.646	1.015	0.989652	---	0.107	0.269844	---
YER007C-A	TMA20	Protein of unknown function that associates with ribosomes and has a putative RNA binding domain	16.575	0.532251	No	60.773	0.129812	No	5	0.094	-0.012	-0.027	0.036	0.93	0.290604	---	1.045	0.358247	---
YER008C	SEC3	Subunit of the exocyst complex (Sec3p, Sec5p, Sec6p, Sec8p, Sec10p, Sec15p, Exo70p, Exo84p) which mediates targeting of post-Golgi vesicles to sites of active exocytosis	29.192	0.0196766	No	76.347	3.61082e-07	Yes	7	1.739	-1.786	0.182	1.005	0.087	0.299471	---	1.769	0.610153	---
YER009W	NTF2	Nuclear envelope protein, interacts with GDP-bound Gsp1p and with proteins of the nuclear pore to transport Gsp1p into the nucleus where it is an essential player in nucleocytoplasmic transport	16	0.492681	No	24	0.829846	No	1	-0.079	-0.309	0.213	NA	0.853	0.0150716	---	NA	NA	NA
YER011W	TIR1	Cell wall mannoprotein of the Srp1p/Tip1p family of serine-alanine-rich proteins	3.937	0.971254	No	31.496	0.826952	No	3	NA	0.269	NA	0.89	NA	NA	NA	NA	NA	NA
YER012W	PRE1	Beta 4 subunit of the 20S proteasome	40.404	0.0257216	No	30.303	0.806944	No	1	0.106	-0.182	NA	NA	0.819	0.0525732	---	NA	NA	NA
YER013W	PRP22	DEAH-box RNA-dependent ATPase/ATP-dependent RNA helicase, associates with lariat intermediates before the second catalytic step of splicing	23.581	0.240635	No	56.769	0.0367538	No	7	NA	-2.248	NA	0.919	NA	NA	NA	NA	NA	NA
YER014W	HEM14	Protoporphyrinogen oxidase, a mitochondrial enzyme that catalyzes the seventh step in the heme biosynthetic pathway, converting protoporphyrinogen IX to protoporphyrin IX	29.685	0.0686774	No	33.395	0.904172	No	5	-0.014	NA	NA	-0.959	NA	NA	NA	NA	NA	NA
YER017C	AFG3	Component, with Yta12p, of the mitochondrial inner membrane m-AAA protease that mediates degradation of misfolded or unassembled proteins and is also required for correct assembly of mitochondrial enzyme complexes	26.281	0.132688	No	35.48	0.903764	No	3	-2.224	0.535	-0.229	-0.208	6.771	0.312415	---	1.015	0.736024	---
YER019W	ISC1	Mitochondrial membrane localized inositol phosphosphingolipid phospholipase C, hydrolyzes complex sphingolipids to produce ceramide	25.157	0.21267	No	27.254	0.973328	No	4	NA	NA	-0.053	-0.242	NA	NA	NA	0.877	0.17585	---
YER021W	RPN3	Essential, non-ATPase regulatory subunit of the 26S proteasome lid, similar to the p58 subunit of the human 26S proteasome	19.12	0.545731	No	40.153	0.690275	No	5	0.129	NA	NA	1.401	NA	NA	NA	NA	NA	NA
YER023W	PRO3	Delta 1-pyrroline-5-carboxylate reductase, catalyzes the last step in proline biosynthesis	0	0.997757	No	52.448	0.242865	No	6	0.204	-0.361	0.017	-0.256	0.676	0.000178166	Down	0.827	0.000945192	Down
YER024W	YAT2	Carnitine acetyltransferase	15.168	0.87588	No	40.087	0.773643	No	5	NA	0.136	0.976	0.467	NA	NA	NA	0.703	0.919158	---
YER025W	GCD11	Gamma subunit of the translation initiation factor eIF2, involved in the identification of the start codon	17.078	0.674837	No	70.209	0.00458746	Yes	14	-0.074	-0.17	-0.207	-0.279	0.936	0.706052	---	0.951	0.184757	---
YER031C	YPT31	Rab family GTPase, very similar to Ypt32p	22.422	0.331978	No	49.327	0.3273	No	3	0.005	-0.014	-0.105	-0.212	0.987	0.84781	---	0.929	0.345735	---
YER033C	ZRG8	Protein of unknown function	13.011	0.966086	No	46.468	0.425169	No	4	NA	NA	NA	0.621	NA	NA	NA	NA	NA	NA
YER036C	ARB1	ATPase of the ATP-binding cassette (ABC) family involved in 40S and 60S ribosome biogenesis, has similarity to Gcn20p	34.426	0.0118695	No	57.377	0.0766392	No	12	-0.689	-1.178	-0.172	-0.306	0.712	0.208815	---	0.911	0.184505	---
YER038C	KRE29	Essential subunit of the Mms21-Smc5-Smc6 complex, required for growth and DNA repair	21.552	0.390548	No	43.103	0.555892	No	2	NA	NA	NA	4.045	NA	NA	NA	NA	NA	NA
YER040W	GLN3	Transcriptional activator of genes regulated by nitrogen catabolite repression (NCR), localization and activity regulated by quality of nitrogen source	24.658	0.208033	No	15.068	0.999996	No	2	-3.058	NA	NA	-0.683	NA	NA	NA	NA	NA	NA
YER041W	YEN1	Holliday junction resolvase	28.986	0.0567334	No	44.796	0.511141	No	2	NA	NA	NA	0.035	NA	NA	NA	NA	NA	NA
YER042W	MXR1	Methionine-S-sulfoxide reductase, involved in the response to oxidative stress	21.739	0.347996	No	54.348	0.225921	No	3	NA	NA	NA	1.773	NA	NA	NA	NA	NA	NA
YER043C	SAH1	S-adenosyl-L-homocysteine hydrolase, catabolizes S-adenosyl-L-homocysteine which is formed after donation of the activated methyl group of S-adenosyl-L-methionine (AdoMet) to an acceptor	26.726	0.159141	No	69.042	0.0101349	No	13	0.248	-0.037	0.188	-0.196	0.821	0.000873541	Down	0.767	6.4649e-05	Down
YER044C-A	MEI4	Meiosis-specific protein involved in double-strand break formation during meiotic recombination	22.059	0.360714	No	56.373	0.130147	No	3	5.009	NA	NA	NA	NA	NA	NA	NA	NA	NA
YER048C	CAJ1	Nuclear type II J heat shock protein of the E. coli dnaJ family, contains a leucine zipper-like motif, binds to non-native substrates for presentation to Ssa3p, may function during protein translocation, assembly and disassembly	20.46	0.442763	No	79.284	0.00131158	Yes	10	0.022	-0.078	-0.271	-0.035	0.933	0.872016	---	1.178	0.0982189	---
YER049W	TPA1	Poly(rA)-binding protein involved in translation termination efficiency, mRNA poly(A) tail length and mRNA stability	17.081	0.706361	No	65.217	0.0100624	No	7	0.176	0.155	1.791	0.006	0.986	0.694398	---	0.29	0.443581	---
YER051W	JHD1	JmjC domain family histone demethylase specific for H3-K36, similar to proteins found in human, mouse, drosophila, X. laevis, C. elegans, and S. pombe	6.098	0.992645	No	40.65	0.662275	No	4	-1.035	-0.027	-0.041	-0.253	2.011	0.16262	---	0.863	0.102105	---
YER052C	HOM3	Aspartate kinase (L-aspartate 4-P-transferase)	13.283	0.867142	No	53.131	0.181881	No	9	0.753	0.238	0.31	-0.266	0.7	0.0231064	Down	0.671	0.0967479	---
YER053C	PIC2	Mitochondrial phosphate carrier, imports inorganic phosphate into mitochondria	13.333	0.759715	No	26.667	0.934731	No	4	NA	-2.648	NA	NA	NA	NA	NA	NA	NA	NA
YER055C	HIS1	ATP phosphoribosyltransferase, a hexameric enzyme, catalyzes the first step in histidine biosynthesis	20.202	0.436971	No	43.771	0.496628	No	9	0.135	-0.235	0.063	-0.22	0.774	0.00106355	Down	0.822	0.00066884	Down
YER056C-A	RPL34A	Protein component of the large (60S) ribosomal subunit, nearly identical to Rpl34Bp and has similarity to rat L34 ribosomal protein	82.645	5.59717e-05	Yes	49.587	0.320091	No	5	0.417	0.343	0.23	0.347	0.95	0.162292	---	1.084	0.273174	---
YER057C	HMF1	Member of the p14.5 protein family with similarity to Mmf1p, functionally complements Mmf1p function when targeted to mitochondria	15.504	0.513647	No	54.264	0.241124	No	3	0.496	0.402	NA	0.104	0.937	0.527494	---	NA	NA	NA
YER061C	CEM1	Mitochondrial beta-keto-acyl synthase with possible role in fatty acid synthesis	33.937	0.0276647	No	24.887	0.983288	No	6	-0.535	-0.484	-0.287	0.054	1.036	0.947505	---	1.267	0.607699	---
YER062C	HOR2	One of two redundant DL-glycerol-3-phosphatases (RHR2/GPP1 encodes the other) involved in glycerol biosynthesis	12	0.774564	No	52	0.259973	No	9	-0.076	0.07	-0.045	-0.347	1.107	0.0189979	---	0.811	0.0110847	Down
YER063W	THO1	Conserved nuclear RNA-binding protein	36.697	0.0432676	No	100.917	0.000197521	Yes	5	-0.564	NA	NA	-0.675	NA	NA	NA	NA	NA	NA
YER065C	ICL1	Isocitrate lyase, catalyzes the formation of succinate and glyoxylate from isocitrate, a key reaction of the glyoxylate cycle	23.339	0.291331	No	48.474	0.3368	No	5	-2.553	NA	0.561	-1.149	NA	NA	NA	0.306	0.781089	---
YER069W	ARG5	Protein that is processed in the mitochondrion to yield acetylglutamate kinase and N-acetyl-gamma-glutamyl-phosphate reductase, which catalyze the 2nd and 3rd steps in arginine biosynthesis	19.699	0.552141	No	39.397	0.793802	No	21	0.079	0.222	-0.175	0.009	1.104	0.315362	---	1.136	0.0993115	---
YER070W	RNR1	Major isoform of the large subunit of ribonucleotide-diphosphate reductase	20.27	0.507227	No	49.55	0.267516	No	4	-0.536	0.522	NA	-0.413	2.082	0.594899	---	NA	NA	NA
YER073W	ALD5	Mitochondrial aldehyde dehydrogenase, involved in regulation or biosynthesis of electron transport chain components and acetate formation	19.231	0.538102	No	34.615	0.871299	No	14	-0.884	-0.075	-0.837	-0.078	1.752	0.0830998	---	1.692	0.000146036	Up
YER074W	RPS24A	Protein component of the small (40S) ribosomal subunit	74.074	0.000150029	Yes	59.259	0.168489	No	7	-0.26	-0.334	-0.132	-0.23	0.95	0.142804	---	0.934	0.145476	---
YER080W	AIM9	Putative protein of unknown function	23.923	0.255386	No	55.821	0.101802	No	9	0.106	0.112	0.308	0.945	1.005	0.996488	---	1.555	0.569636	---
YER081W	SER3	3-phosphoglycerate dehydrogenase, catalyzes the first step in serine and glycine biosynthesis	23.454	0.290174	No	49.041	0.320671	No	11	1.257	0.713	0.908	0.366	0.686	0.00326668	Down	0.687	0.000861378	Down
YER083C	GET2	Subunit of the GET complex	14.035	0.719672	No	21.053	0.977521	No	6	0.117	0.335	0.357	0.358	1.163	0.0331098	---	1.001	0.998744	---
YER086W	ILV1	Threonine deaminase, catalyzes the first step in isoleucine biosynthesis	29.514	0.0669532	No	52.083	0.205072	No	7	-0.076	-0.357	-0.213	-0.324	0.823	0.000821211	Down	0.926	0.146529	---
YER087W	AIM10	Protein with similarity to tRNA synthetases	20.833	0.441872	No	46.875	0.403615	No	3	3.439	-0.199	NA	-1.435	0.08	0.412395	---	NA	NA	NA
YER089C	PTC2	Type 2C protein phosphatase (PP2C)	6.466	0.988587	No	25.862	0.980712	No	3	0.135	NA	-0.335	-0.51	NA	NA	NA	0.886	0.261019	---
YER090W	TRP2	Anthranilate synthase, catalyzes the initial step of tryptophan biosynthesis, forms multifunctional hetero-oligomeric anthranilate synthase:indole-3-glycerol phosphate synthase enzyme complex with Trp3p	23.669	0.277301	No	51.282	0.240035	No	13	-0.051	-1.329	-0.003	-0.408	0.413	0.380453	---	0.755	0.384545	---
YER091C	MET6	Cobalamin-independent methionine synthase, involved in methionine biosynthesis and regeneration	40.417	0.000283152	Yes	65.189	0.00597471	Yes	30	1.38	0.734	0.654	0.749	0.639	0.000471948	Down	1.068	0.0807494	---
YER093C	TSC11	Subunit of TORC2 (Tor2p-Lst8p-Avo1-Avo2-Tsc11p-Bit61p), a membrane-associated complex that regulates actin cytoskeletal dynamics during polarized growth and cell wall integrity	18.881	0.680728	No	46.853	0.397591	No	5	-0.879	0.144	NA	NA	2.033	0.570621	---	NA	NA	NA
YER098W	UBP9	Ubiquitin carboxyl-terminal hydrolase, ubiquitin-specific protease that cleaves ubiquitin-protein fusions	19.894	0.525325	No	50.398	0.243172	No	5	NA	NA	-0.025	2.636	NA	NA	NA	6.325	0.463855	---
YER099C	PRS2	5-phospho-ribosyl-1(alpha)-pyrophosphate synthetase, synthesizes PRPP, which is required for nucleotide, histidine, and tryptophan biosynthesis	18.868	0.507461	No	31.447	0.86591	No	4	NA	0.233	NA	-1.591	NA	NA	NA	NA	NA	NA
YER101C	AST2	Protein that may have a role in targeting of plasma membrane [H+]ATPase (Pma1p) to the plasma membrane, as suggested by analysis of genetic interactions	18.605	0.55551	No	34.884	0.834779	No	3	NA	-0.361	NA	NA	NA	NA	NA	NA	NA	NA
YER103W	SSA4	Heat shock protein that is highly induced upon stress	14.019	0.870067	No	56.075	0.0946992	No	8	2.549	0.723	2.485	1.822	0.282	0.0576218	---	0.631	0.000967807	Down
YER105C	NUP157	Abundant subunit of the nuclear pore complex (NPC), present on both sides of the NPC	15.816	0.903447	No	45.291	0.507606	No	7	-0.377	NA	-0.468	-0.216	NA	NA	NA	1.191	0.673819	---
YER109C	FLO8	Transcription factor required for flocculation, diploid filamentous growth, and haploid invasive growth	18.797	0.615647	No	26.316	0.996863	No	5	2.74	3.022	NA	-0.275	1.216	0.924915	---	NA	NA	NA
YER110C	KAP123	Karyopherin beta, mediates nuclear import of ribosomal proteins prior to assembly into ribosomes and import of histones H3 and H4	21.563	0.403893	No	70.979	7.17209e-05	Yes	22	0.359	-0.006	-0.035	-0.845	0.777	0.122324	---	0.57	8.34508e-05	Down
YER111C	SWI4	DNA binding component of the SBF complex (Swi4p-Swi6p), a transcriptional activator that in concert with MBF (Mbp1-Swi6p) regulates late G1-specific transcription of targets including cyclins and genes required for DNA synthesis and repair	15.554	0.882426	No	43.001	0.641219	No	8	-0.339	0.148	-0.132	0.127	1.401	0.349818	---	1.197	0.161614	---
YER113C	TMN3	Protein with a role in cellular adhesion and filamentous growth	19.83	0.524817	No	32.578	0.950341	No	2	NA	NA	NA	-1.696	NA	NA	NA	NA	NA	NA
YER114C	BOI2	Protein implicated in polar growth, functionally redundant with Boi1p	29.808	0.0244521	No	43.269	0.620224	No	6	NA	-3.506	NA	1.697	NA	NA	NA	NA	NA	NA
YER120W	SCS2	Integral ER membrane protein that regulates phospholipid metabolism via an interaction with the FFAT motif of Opi1p, also involved in telomeric silencing, disruption causes inositol auxotrophy above 34 degrees C, VAP homolog	8.197	0.889906	No	65.574	0.0587795	No	6	0.062	-0.141	0.649	0.041	0.869	0.0864743	---	0.656	0.294473	---
YER122C	GLO3	ADP-ribosylation factor GTPase activating protein (ARF GAP), involved in ER-Golgi transport	24.341	0.246331	No	40.568	0.665825	No	4	-0.01	-0.512	NA	NA	0.706	0.475207	---	NA	NA	NA
YER129W	SAK1	Upstream serine/threonine kinase for the SNF1 complex	21.016	0.454014	No	43.783	0.597098	No	7	-3.156	-3.024	NA	-0.056	1.096	0.915382	---	NA	NA	NA
YER130C	YER130C	Protein of unknown function	24.831	0.230131	No	51.919	0.229859	No	2	0.323	2.918	0.844	-0.236	6.044	0.31224	---	0.473	0.0255571	Down
YER132C	PMD1	Protein with an N-terminal kelch-like domain, putative negative regulator of early meiotic gene expression	26.241	0.0610184	No	36.509	0.968602	No	6	-0.438	2.127	-0.702	1.41	5.917	0.0651304	---	4.323	0.125009	---
YER133W	GLC7	Type 1 serine/threonine protein phosphatase catalytic subunit, involved in many processes (eg: glycogen metabolism, sporulation, mitosis)	38.462	0.0164797	No	48.077	0.359968	No	2	-1.493	-0.182	-0.274	-0.076	2.48	0.585146	---	1.147	0.167074	---
YER136W	GDI1	GDP dissociation inhibitor, regulates vesicle traffic in secretory pathways by regulating the dissociation of GDP from the Sec4/Ypt/rab family of GTP binding proteins	19.956	0.481065	No	57.65	0.0986774	No	9	0.069	-0.314	-0.264	-0.164	0.767	0.00456296	Down	1.072	0.434172	---
YER140W	YER140W	Putative protein of unknown function	28.777	0.0851392	No	39.568	0.722069	No	5	-0.621	NA	-5.666	-1.994	NA	NA	NA	12.747	0.189822	---
YER144C	UBP5	Putative ubiquitin-specific protease, closest paralog of Doa4p but has no functional overlap	18.634	0.629283	No	32.298	0.965535	No	1	-0.251	-0.319	NA	-0.481	0.954	0.694197	---	NA	NA	NA
YER147C	SCC4	Subunit of cohesin loading factor (Scc2p-Scc4p), a complex required for the loading of cohesin complexes onto chromosomes	6.41	0.996914	No	30.449	0.965401	No	9	-0.068	-0.624	NA	NA	0.68	0.554322	---	NA	NA	NA
YER151C	UBP3	Ubiquitin-specific protease that interacts with Bre5p to co-regulate anterograde and retrograde transport between the ER and Golgi	15.351	0.865123	No	47.149	0.387225	No	9	0.811	-2.768	NA	-0.372	0.084	0.165329	---	NA	NA	NA
YER155C	BEM2	Rho GTPase activating protein (RhoGAP) involved in the control of cytoskeleton organization and cellular morphogenesis	24.458	0.123959	No	35.072	0.992468	No	18	-0.934	0.566	1.249	-0.133	2.828	0.20798	---	0.384	0.369519	---
YER156C	YER156C	Putative protein of unknown function	29.586	0.105865	No	23.669	0.97387	No	6	-0.419	-0.319	NA	-1.605	1.072	0.557572	---	NA	NA	NA
YER157W	COG3	Essential component of the conserved oligomeric Golgi complex (Cog1p through Cog8p), a cytosolic tethering complex that functions in protein trafficking to mediate fusion of transport vesicles to Golgi compartments	27.466	0.0887912	No	48.689	0.313375	No	4	NA	NA	NA	1.251	NA	NA	NA	NA	NA	NA
YER159C	BUR6	Subunit of a heterodimeric NC2 transcription regulator complex with Ncb2p	21.127	0.351943	No	49.296	0.327424	No	3	-6.467	-4.571	-5.717	0.447	3.721	0.416532	---	71.699	0.00832851	Up
YER161C	SPT2	Protein involved in negative regulation of transcription	27.027	0.170054	No	75.075	0.00639187	Yes	3	-0.12	NA	-0.035	NA	NA	NA	NA	NA	NA	NA
YER164W	CHD1	Nucleosome remodeling factor that functions in regulation of transcription elongation	28.61	0.0222104	No	59.946	0.00549805	Yes	12	-2.602	-0.227	2.405	-1.156	5.187	0.272703	---	0.085	0.0252637	Down
YER165W	PAB1	Poly(A) binding protein, part of the 3'-end RNA-processing complex, mediates interactions between the 5' cap structure and the 3' mRNA poly(A) tail, involved in control of poly(A) tail length, interacts with translation factor eIF-4G	24.263	0.242243	No	72.79	0.0014822	Yes	20	-0.19	-0.225	-0.338	-0.208	0.976	0.48101	---	1.095	0.0891109	---
YER167W	BCK2	Protein rich in serine and threonine residues involved in protein kinase C signaling pathway, which controls cell integrity	23.502	0.264112	No	35.253	0.923054	No	3	NA	NA	NA	-3.363	NA	NA	NA	NA	NA	NA
YER169W	RPH1	JmjC domain-containing histone demethylase which can specifically demethylate H3K36 tri- and dimethyl modification states	18.844	0.611709	No	42.714	0.624602	No	5	3.285	0.316	NA	NA	0.128	0.0187129	Down	NA	NA	NA
YER171W	RAD3	5' to 3' DNA helicase, involved in nucleotide excision repair and transcription	37.275	0.00146315	Yes	65.553	0.00503681	Yes	6	NA	NA	NA	-1.1	NA	NA	NA	NA	NA	NA
YER172C	BRR2	RNA-dependent ATPase RNA helicase (DEIH box)	19.417	0.67418	No	58.715	0.00250863	Yes	10	0.893	-0.821	NA	0.122	0.305	0.592203	---	NA	NA	NA
YER174C	GRX4	Hydroperoxide and superoxide-radical responsive glutathione-dependent oxidoreductase	16.393	0.587298	No	81.967	0.00458299	Yes	3	0.117	-0.869	-0.279	0.202	0.505	0.437729	---	1.396	0.020219	Up
YER176W	ECM32	DNA dependent ATPase/DNA helicase belonging to the Dna2p- and Nam7p-like family of helicases that is involved in modulating translation termination	27.654	0.0565406	No	46.387	0.430218	No	7	NA	0.527	NA	0.196	NA	NA	NA	NA	NA	NA
YER177W	BMH1	14-3-3 protein, major isoform	7.491	0.921754	No	71.161	0.0226847	No	3	-0.123	-0.037	-0.016	-0.075	1.061	0.521256	---	0.96	0.698199	---
YER178W	PDA1	E1 alpha subunit of the pyruvate dehydrogenase (PDH) complex, catalyzes the direct oxidative decarboxylation of pyruvate to acetyl-CoA	30.952	0.0650428	No	33.333	0.869221	No	13	0.318	-0.382	-0.197	-0.097	0.616	0.0104757	Down	1.072	0.783961	---
YER180C-A	SLO1	Protein interacting with Arl3p, which is a GTPase of the Ras superfamily involved in vesicle-tethering at the Golgi	23.529	0.267066	No	70.588	0.095474	No	2	-0.318	-0.183	-0.169	NA	1.098	0.385754	---	NA	NA	NA
YFL001W	DEG1	tRNA:pseudouridine synthase, introduces pseudouridines at position 38 or 39 in tRNA, important for maintenance of translation efficiency and normal cell growth, localizes to both the nucleus and cytoplasm	22.624	0.332497	No	42.986	0.556446	No	3	NA	NA	4.1	-0.268	NA	NA	NA	0.048	0.00754975	Down
YFL002C	SPB4	Putative ATP-dependent RNA helicase, nucleolar protein required for synthesis of 60S ribosomal subunits at a late step in the pathway	29.703	0.0596964	No	54.455	0.134986	No	4	NA	-2.485	NA	0.301	NA	NA	NA	NA	NA	NA
YFL003C	MSH4	Protein involved in meiotic recombination, required for normal levels of crossing over, colocalizes with Zip2p to discrete foci on meiotic chromosomes, has homology to bacterial MutS protein	13.667	0.928228	No	52.392	0.157271	No	6	NA	NA	NA	-0.509	NA	NA	NA	NA	NA	NA
YFL004W	VTC2	Subunit of the vacuolar transporter chaperone (VTC) complex involved in membrane trafficking, vacuolar polyphosphate accumulation, microautophagy and non-autophagic vacuolar fusion	35.024	0.0036111	Yes	56.763	0.0606613	No	6	0.318	NA	NA	0.31	NA	NA	NA	NA	NA	NA
YFL005W	SEC4	Rab family GTPase essential for vesicle-mediated exocytic secretion and autophagy	13.953	0.666615	No	23.256	0.932024	No	7	0.228	3.757	0.029	-0.274	11.539	0.00123441	Up	0.811	0.653649	---
YFL007W	BLM10	Proteasome activator subunit	20.065	0.593315	No	40.131	0.889993	No	8	0.538	NA	NA	-1.469	NA	NA	NA	NA	NA	NA
YFL008W	SMC1	Subunit of the multiprotein cohesin complex, essential protein involved in chromosome segregation and in double-strand DNA break repair	27.755	0.0476969	No	75.102	2.39047e-06	Yes	10	-2.934	-0.909	-1.397	0.192	4.07	0.040806	Up	3.007	0.298544	---
YFL012W	YFL012W	Putative protein of unknown function	33.784	0.0946293	No	54.054	0.240093	No	1	0.065	0.092	-0.217	0.054	1.019	0.825402	---	1.206	0.000342838	Up
YFL014W	HSP12	Plasma membrane localized protein that protects membranes from desiccation	18.349	0.404819	No	100.917	0.00436236	Yes	3	0.264	0.846	0.088	0.753	1.497	0.000285525	Up	1.585	0.000100873	Up
YFL016C	MDJ1	Co-chaperone that stimulates the ATPase activity of the HSP70 protein Ssc1p	15.656	0.750971	No	23.483	0.993699	No	3	-2.212	-0.489	NA	NA	3.299	0.700222	---	NA	NA	NA
YFL018C	LPD1	Dihydrolipoamide dehydrogenase, the lipoamide dehydrogenase component (E3) of the pyruvate dehydrogenase and 2-oxoglutarate dehydrogenase multi-enzyme complexes	22.044	0.364161	No	64.128	0.0244007	No	17	0.04	0.024	-0.195	-0.068	0.989	0.812156	---	1.092	0.112845	---
YFL022C	FRS2	Alpha subunit of cytoplasmic phenylalanyl-tRNA synthetase, forms a tetramer with Frs1p to form active enzyme	29.821	0.0712873	No	51.69	0.227744	No	13	0.068	0.024	0.068	-0.022	0.97	0.650934	---	0.94	0.463089	---
YFL023W	BUD27	Unconventional prefoldin protein involved in translation initiation	16.332	0.788246	No	87.94	1.25976e-07	Yes	6	-0.194	-0.659	-2.027	NA	0.724	0.116222	---	NA	NA	NA
YFL024C	EPL1	Component of NuA4, which is an essential histone H4/H2A acetyltransferase complex	34.856	0.00386263	Yes	58.894	0.03405	No	9	-1.13	NA	-0.225	-0.686	NA	NA	NA	0.727	0.763394	---
YFL027C	GYP8	GTPase-activating protein for yeast Rab family members	16.097	0.722019	No	44.266	0.512291	No	3	NA	-2.073	NA	-1.617	NA	NA	NA	NA	NA	NA
YFL029C	CAK1	Cyclin-dependent kinase-activating kinase required for passage through the cell cycle, phosphorylates and activates Cdc28p	21.739	0.374372	No	29.891	0.915988	No	2	NA	NA	NA	-0.175	NA	NA	NA	NA	NA	NA
YFL030W	AGX1	Alanine:glyoxylate aminotransferase (AGT), catalyzes the synthesis of glycine from glyoxylate, which is one of three pathways for glycine biosynthesis in yeast	12.987	0.822784	No	28.571	0.940458	No	5	0.921	NA	NA	-0.27	NA	NA	NA	NA	NA	NA
YFL033C	RIM15	Glucose-repressible protein kinase involved in signal transduction during cell proliferation in response to nutrients, specifically the establishment of stationary phase	18.079	0.786143	No	30.508	0.999311	No	6	NA	-2.376	-2.996	0.116	NA	NA	NA	8.647	0.395752	---
YFL034C-A	RPL22B	Protein component of the large (60S) ribosomal subunit, has similarity to Rpl22Ap and to rat L22 ribosomal protein	24.59	0.257432	No	49.18	0.327508	No	2	-0.115	-0.185	0.048	-0.057	0.952	0.236494	---	0.93	0.203892	---
YFL036W	RPO41	Mitochondrial RNA polymerase	26.647	0.0694222	No	45.152	0.516306	No	9	-1.235	-0.903	NA	NA	1.258	0.834305	---	NA	NA	NA
YFL037W	TUB2	Beta-tubulin	26.258	0.173671	No	54.705	0.154863	No	3	-1.372	0.21	-1.381	NA	2.994	0.405957	---	NA	NA	NA
YFL038C	YPT1	Rab family GTPase, involved in the ER-to-Golgi step of the secretory pathway	4.854	0.932768	No	38.835	0.60605	No	5	0.423	-0.154	0.07	-0.049	0.671	0.0440667	Down	0.921	0.218588	---
YFL039C	ACT1	Actin, structural protein involved in cell polarization, endocytosis, and other cytoskeletal functions	34.667	0.0301596	No	69.333	0.0150694	No	5	0.191	-0.245	0.061	-0.087	0.739	0.00601116	Down	0.903	0.0234796	---
YFL040W	YFL040W	Putative transporter, member of the sugar porter family	11.111	0.938184	No	31.481	0.938443	No	4	NA	NA	NA	-0.355	NA	NA	NA	NA	NA	NA
YFL041W	FET5	Multicopper oxidase, integral membrane protein with similarity to Fet3p	17.685	0.661683	No	35.37	0.878581	No	3	5.36	2.691	NA	NA	0.157	0.717458	---	NA	NA	NA
YFL042C	YFL042C	Putative protein of unknown function	17.804	0.665352	No	48.961	0.309362	No	4	NA	NA	4.096	NA	NA	NA	NA	NA	NA	NA
YFL045C	SEC53	Phosphomannomutase, involved in synthesis of GDP-mannose and dolichol-phosphate-mannose	51.181	0.00115549	Yes	90.551	0.000733615	Yes	7	-0.398	-0.129	-0.376	-0.108	1.205	0.00795323	Up	1.205	0.0127484	Up
YFL047W	RGD2	GTPase-activating protein (RhoGAP) for Cdc42p and Rho5p	19.608	0.542304	No	49.02	0.304083	No	5	0.353	NA	-5.734	NA	NA	NA	NA	NA	NA	NA
YFL048C	EMP47	Integral membrane component of endoplasmic reticulum-derived COPII-coated vesicles, which function in ER to Golgi transport	13.483	0.82937	No	38.202	0.738908	No	5	0.439	NA	NA	0.159	NA	NA	NA	NA	NA	NA
YFL050C	ALR2	Probable Mg(2+) transporter	27.972	0.0696097	No	51.282	0.198305	No	3	-0.248	-0.625	-0.152	1.809	0.77	0.228459	---	3.891	0.204893	---
YFL053W	DAK2	Dihydroxyacetone kinase, required for detoxification of dihydroxyacetone (DHA)	10.152	0.966231	No	37.225	0.816315	No	5	-2.72	-0.802	-0.032	NA	3.779	0.257345	---	NA	NA	NA
YFR004W	RPN11	Metalloprotease subunit of the 19S regulatory particle of the 26S proteasome lid	26.144	0.201387	No	58.824	0.11408	No	5	NA	NA	NA	-0.073	NA	NA	NA	NA	NA	NA
YFR006W	YFR006W	Putative X-Pro aminopeptidase	33.645	0.0210496	No	63.551	0.0241724	No	4	0.017	NA	NA	-0.02	NA	NA	NA	NA	NA	NA
YFR009W	GCN20	Positive regulator of the Gcn2p kinase activity, forms a complex with Gcn1p	38.564	0.000871353	Yes	46.543	0.420217	No	8	-0.155	-0.26	-0.006	-0.32	0.93	0.481145	---	0.804	0.00836199	Down
YFR010W	UBP6	Ubiquitin-specific protease situated in the base subcomplex of the 26S proteasome, releases free ubiquitin from branched polyubiquitin chains	20.04	0.483617	No	64.128	0.0244007	No	5	NA	NA	-0.635	0.295	NA	NA	NA	1.905	0.0402859	Up
YFR011C	AIM13	Putative protein of unknown function	0	0.97337	No	52.941	0.255093	No	3	-0.902	NA	NA	3.073	NA	NA	NA	NA	NA	NA
YFR014C	CMK1	Calmodulin-dependent protein kinase	22.422	0.342946	No	56.054	0.128366	No	3	NA	NA	NA	0.125	NA	NA	NA	NA	NA	NA
YFR015C	GSY1	Glycogen synthase with similarity to Gsy2p, the more highly expressed yeast homolog	31.073	0.0300444	No	43.785	0.558944	No	6	-1.266	-1.99	NA	-0.062	0.605	0.827289	---	NA	NA	NA
YFR019W	FAB1	1-phosphatidylinositol-3-phosphate 5-kinase	18.876	0.743237	No	43.459	0.687184	No	13	2.858	-0.822	NA	0.714	0.078	0.263603	---	NA	NA	NA
YFR021W	ATG18	Phosphoinositide binding protein required for vesicle formation in autophagy and the cytoplasm-to-vacuole targeting (Cvt) pathway	22	0.366682	No	28	0.970859	No	5	-0.135	-0.258	NA	0.4	0.918	0.0286311	---	NA	NA	NA
YFR024C-A	LSB3	Protein containing a C-terminal SH3 domain	54.466	7.74002e-06	Yes	26.144	0.978398	No	3	NA	NA	-0.155	0.655	NA	NA	NA	1.753	0.188273	---
YFR028C	CDC14	Protein phosphatase required for mitotic exit	23.593	0.278245	No	34.483	0.883068	No	3	NA	NA	NA	5.703	NA	NA	NA	NA	NA	NA
YFR030W	MET10	Subunit alpha of assimilatory sulfite reductase, which converts sulfite into sulfide	19.324	0.60169	No	48.309	0.319934	No	16	4.351	3.533	2.502	2.213	0.567	0.134335	---	0.819	0.595094	---
YFR031C	SMC2	Subunit of the condensin complex	12.821	0.975587	No	70.94	5.03937e-05	Yes	2	4.936	7.952	NA	NA	8.088	0.544286	---	NA	NA	NA
YFR031C-A	RPL2A	Protein component of the large (60S) ribosomal subunit, identical to Rpl2Bp and has similarity to E. coli L2 and rat L8 ribosomal proteins	70.866	2.60656e-06	Yes	31.496	0.826952	No	9	0.427	0.053	-0.094	-0.26	0.772	0.798287	---	0.891	0.218551	---
YFR032C-A	RPL29	Protein component of the large (60S) ribosomal subunit, has similarity to rat L29 ribosomal protein	67.797	0.00814762	Yes	0	0.937349	No	1	-0.318	NA	NA	NA	NA	NA	NA	NA	NA	NA
YFR038W	IRC5	Putative ATPase containing the DEAD/H helicase-related sequence motif	16.413	0.794717	No	45.721	0.465634	No	5	NA	-0.141	2.032	NA	NA	NA	NA	NA	NA	NA
YFR040W	SAP155	Protein that forms a complex with the Sit4p protein phosphatase and is required for its function	14.97	0.896991	No	51.896	0.161246	No	4	-2.416	NA	NA	0.182	NA	NA	NA	NA	NA	NA
YFR044C	DUG1	Cys-Gly metallo-di-peptidase	12.474	0.881655	No	41.58	0.621999	No	13	0.357	0.008	-0.008	0.072	0.785	0.00618259	Down	1.057	0.519029	---
YFR045W	YFR045W	Putative mitochondrial transport protein	12.945	0.781584	No	19.417	0.988648	No	3	0.031	-0.011	NA	0.239	0.971	0.689093	---	NA	NA	NA
YFR047C	BNA6	Quinolinate phosphoribosyl transferase, required for the de novo biosynthesis of NAD from tryptophan via kynurenine	20.339	0.430153	No	37.288	0.703925	No	3	0.402	-0.305	NA	NA	0.613	0.0111376	Down	NA	NA	NA
YFR048W	RMD8	Cytosolic protein required for sporulation	33.233	0.0153274	No	45.317	0.478651	No	3	-0.36	NA	NA	0.059	NA	NA	NA	NA	NA	NA
YFR049W	YMR31	Mitochondrial ribosomal protein of the small subunit, has similarity to human mitochondrial ribosomal protein MRP-S36	8.13	0.735034	No	16.26	0.924727	No	1	-0.214	-0.37	-0.207	NA	0.898	0.660423	---	NA	NA	NA
YFR051C	RET2	Delta subunit of the coatomer complex (COPI), which coats Golgi-derived transport vesicles	12.821	0.889967	No	36.63	0.822837	No	4	0.01	NA	NA	-0.679	NA	NA	NA	NA	NA	NA
YFR052W	RPN12	Subunit of the 19S regulatory particle of the 26S proteasome lid	10.949	0.831184	No	69.343	0.0288001	No	8	-0.19	0.02	-0.334	0.021	1.156	0.5525	---	1.279	0.585383	---
YFR053C	HXK1	Hexokinase isoenzyme 1, a cytosolic protein that catalyzes phosphorylation of glucose during glucose metabolism	32.99	0.0309638	No	51.546	0.234764	No	17	0.098	0.398	0.123	0.546	1.232	0.0794576	---	1.34	0.0197234	Up
YFR055W	IRC7	Putative cystathionine beta-lyase	11.765	0.845205	No	44.118	0.493997	No	2	0.318	-0.222	0.134	NA	0.688	0.0500632	---	NA	NA	NA
YGL001C	ERG26	C-3 sterol dehydrogenase, catalyzes the second of three steps required to remove two C-4 methyl groups from an intermediate in ergosterol biosynthesis	14.327	0.746291	No	31.519	0.879151	No	4	NA	1.288	NA	-0.517	NA	NA	NA	NA	NA	NA
YGL008C	PMA1	Plasma membrane H+-ATPase, pumps protons out of the cell	31.59	0.0140436	No	58.824	0.0289102	No	14	0.166	-0.322	0.163	-0.462	0.713	0.00419633	Down	0.648	0.011579	Down
YGL009C	LEU1	Isopropylmalate isomerase, catalyzes the second step in the leucine biosynthesis pathway	29.525	0.0452396	No	65.469	0.00516123	Yes	16	-1.127	-0.644	-0.864	-0.449	1.398	0.0308864	Up	1.333	0.0304266	Up
YGL011C	SCL1	Alpha 1 subunit of the 20S proteasome involved in the degradation of ubiquitinated substrates	27.778	0.16645	No	51.587	0.269345	No	7	0.072	-0.147	-0.529	0.745	0.859	0.130292	---	2.419	0.104894	---
YGL012W	ERG4	C-24(28) sterol reductase, catalyzes the final step in ergosterol biosynthesis	16.913	0.66744	No	19.027	0.998492	No	2	0.117	NA	NA	NA	NA	NA	NA	NA	NA	NA
YGL021W	ALK1	Protein kinase	23.684	0.258954	No	26.316	0.996104	No	7	0.066	0.13	0.684	2.866	1.045	0.863951	---	4.537	0.410027	---
YGL023C	PIB2	Protein binding phosphatidylinositol 3-phosphate, involved in telomere-proximal repression of gene expression	12.598	0.919407	No	31.496	0.954874	No	3	NA	NA	NA	3.135	NA	NA	NA	NA	NA	NA
YGL025C	PGD1	Subunit of the RNA polymerase II mediator complex	15.113	0.73332	No	25.189	0.975172	No	2	-0.3	-0.204	NA	-0.39	1.069	0.480795	---	NA	NA	NA
YGL026C	TRP5	Tryptophan synthase, catalyzes the last step of tryptophan biosynthesis	31.117	0.0296394	No	46.676	0.413336	No	16	0.503	-0.298	0.322	-0.288	0.574	3.24107e-05	Down	0.655	0.000420969	Down
YGL027C	CWH41	Processing alpha glucosidase I, ER type II integral membrane N-glycoprotein involved in assembly of cell wall beta 1,6 glucan and asparagine-linked protein glycosylation	21.609	0.397838	No	55.222	0.0877797	No	5	-0.725	-0.18	NA	-0.02	1.459	0.0343232	Up	NA	NA	NA
YGL030W	RPL30	Protein component of the large (60S) ribosomal subunit, has similarity to rat L30 ribosomal protein	28.571	0.182058	No	47.619	0.350987	No	5	0.016	-0.311	-0.126	-0.261	0.797	0.0119708	Down	0.911	0.112381	---
YGL031C	RPL24A	Ribosomal protein L30 of the large (60S) ribosomal subunit, nearly identical to Rpl24Bp and has similarity to rat L24 ribosomal protein	90.323	1.23437e-06	Yes	64.516	0.101397	No	6	-0.082	-0.21	-0.181	-0.222	0.915	0.033533	---	0.972	0.469051	---
YGL037C	PNC1	Nicotinamidase that converts nicotinamide to nicotinic acid as part of the NAD(+) salvage pathway, required for life span extension by calorie restriction	18.519	0.479973	No	32.407	0.777618	No	5	0.255	0.418	0.084	0.546	1.12	0.167999	---	1.378	0.00438171	Up
YGL039W	YGL039W	Oxidoreductase shown to reduce carbonyl compounds to chiral alcohols	8.621	0.936434	No	45.977	0.430109	No	5	-4.323	-0.565	NA	-0.111	13.527	0.453864	---	NA	NA	NA
YGL040C	HEM2	Aminolevulinate dehydratase, a homo-octameric enzyme, catalyzes the conversion of 5-aminolevulinate to porphobilinogen, the second step in heme biosynthesis	17.544	0.58393	No	46.784	0.402188	No	5	2.012	-0.539	NA	1.454	0.171	0.273624	---	NA	NA	NA
YGL043W	DST1	General transcription elongation factor TFIIS, enables RNA polymerase II to read through blocks to elongation by stimulating cleavage of nascent transcripts stalled at transcription arrest sites	16.181	0.636266	No	55.016	0.180377	No	5	0.038	-0.161	NA	-0.739	0.871	0.260986	---	NA	NA	NA
YGL048C	RPT6	One of six ATPases of the 19S regulatory particle of the 26S proteasome involved in the degradation of ubiquitinated substrates	37.037	0.0135135	No	76.543	0.00228137	Yes	5	0.334	NA	0.343	1.248	NA	NA	NA	1.872	0.620176	---
YGL049C	TIF4632	Translation initiation factor eIF4G, subunit of the mRNA cap-binding protein complex (eIF4F) that also contains eIF4E (Cdc33p)	33.917	0.00449714	Yes	67.834	0.00108985	Yes	6	0.149	-0.16	-1.35	0.566	0.807	0.351614	---	3.774	0.314112	---
YGL050W	TYW3	tRNA methyltransferase required for synthesis of wybutosine, a modified guanosine found at the 3'-position adjacent to the anticodon of phenylalanine tRNA which supports reading frame maintenance by stabilizing codon-anticodon interactions	32.967	0.0663335	No	43.956	0.484844	No	2	-0.183	NA	NA	NA	NA	NA	NA	NA	NA	NA
YGL054C	ERV14	Protein localized to COPII-coated vesicles, involved in vesicle formation and incorporation of specific secretory cargo	14.493	0.559053	No	36.232	0.610434	No	1	NA	NA	NA	0.114	NA	NA	NA	NA	NA	NA
YGL055W	OLE1	Delta(9) fatty acid desaturase, required for monounsaturated fatty acid synthesis and for normal distribution of mitochondria	31.373	0.0458159	No	45.098	0.47805	No	5	NA	NA	NA	-1.326	NA	NA	NA	NA	NA	NA
YGL060W	YBP2	Central kinetochore associated protein that mediates mitotic progression	9.36	0.981948	No	60.842	0.0326678	No	5	NA	NA	NA	2.336	NA	NA	NA	NA	NA	NA
YGL062W	PYC1	Pyruvate carboxylase isoform, cytoplasmic enzyme that converts pyruvate to oxaloacetate	38.2	7.68556e-05	Yes	54.329	0.0753111	No	5	0.301	NA	0.19	0.058	NA	NA	NA	0.913	0.586151	---
YGL064C	MRH4	Mitochondrial ATP-dependent RNA helicase of the DEAD-box family, plays an essential role in mitochondrial function	30.303	0.0549843	No	30.303	0.95789	No	4	-1.381	NA	-0.13	-0.634	NA	NA	NA	0.705	0.0961807	---
YGL066W	SGF73	SAGA complex subunit with a role in anchoring the deubiquitination module into SAGA and SLIK complexes	22.831	0.316006	No	28.919	0.981447	No	3	NA	NA	NA	-0.286	NA	NA	NA	NA	NA	NA
YGL068W	MNP1	Protein associated with the mitochondrial nucleoid	5.155	0.917287	No	67.01	0.0642229	No	3	-0.537	NA	NA	0.385	NA	NA	NA	NA	NA	NA
YGL073W	HSF1	Trimeric heat shock transcription factor, activates multiple genes in response to stresses that include hyperthermia	22.809	0.310781	No	38.415	0.827248	No	4	-0.302	NA	NA	NA	NA	NA	NA	NA	NA	NA
YGL076C	RPL7A	Protein component of the large (60S) ribosomal subunit, nearly identical to Rpl7Bp and has similarity to E. coli L30 and rat L7 ribosomal proteins	49.18	0.00228926	Yes	65.574	0.0587795	No	10	0.117	-0.509	-0.175	-0.233	0.648	0.00770494	Down	0.961	0.0681701	---
YGL078C	DBP3	Putative ATP-dependent RNA helicase of the DEAD-box family involved in ribosomal biogenesis	26.769	0.14624	No	61.185	0.0425602	No	9	-0.287	0.868	NA	-1.244	2.226	0.570868	---	NA	NA	NA
YGL081W	YGL081W	Putative protein of unknown function	21.875	0.364051	No	96.875	3.73747e-05	Yes	3	NA	NA	NA	1.862	NA	NA	NA	NA	NA	NA
YGL083W	SCY1	Putative kinase, suppressor of GTPase mutant, similar to bovine rhodopsin kinase	12.438	0.951812	No	37.313	0.860045	No	5	NA	NA	NA	0.119	NA	NA	NA	NA	NA	NA
YGL091C	NBP35	Essential iron-sulfur cluster binding protein localized in the cytoplasm	3.049	0.992608	No	54.878	0.178663	No	4	2.66	4.126	NA	NA	2.761	0.670536	---	NA	NA	NA
YGL092W	NUP145	Essential nucleoporin, catalyzes its own cleavage in vivo to generate a C-terminal fragment that assembles into the Nup84p subcomplex of the nuclear pore complex, and an N-terminal fragment of unknown function that is homologous to Nup100p	16.705	0.84542	No	47.077	0.384292	No	5	NA	-0.363	NA	-0.297	NA	NA	NA	NA	NA	NA
YGL093W	SPC105	Subunit of a kinetochore-microtubule binding complex with Kre28p that bridges centromeric heterochromatin and kinetochore MAPs and motors	21.81	0.38274	No	61.069	0.0141349	No	5	NA	NA	NA	-0.179	NA	NA	NA	NA	NA	NA
YGL094C	PAN2	Essential subunit of the Pan2p-Pan3p poly(A)-ribonuclease complex, which acts to control poly(A) tail length and regulate the stoichiometry and activity of postreplication repair complexes	27.803	0.0534449	No	43.946	0.584858	No	6	-0.112	-2.976	NA	0.592	0.137	0.554871	---	NA	NA	NA
YGL095C	VPS45	Protein of the Sec1p/Munc-18 family, essential for vacuolar protein sorting	24.263	0.242243	No	51.993	0.207752	No	4	4.203	-0.507	-0.291	0.843	0.038	0.0717791	---	2.196	0.464855	---
YGL097W	SRM1	Nucleotide exchange factor for Gsp1p, localizes to the nucleus, required for nucleocytoplasmic trafficking of macromolecules	26.971	0.145973	No	41.494	0.625749	No	6	-0.07	1.446	0.036	0.364	2.858	0.0710248	---	1.255	0.665806	---
YGL099W	LSG1	Putative GTPase involved in 60S ribosomal subunit biogenesis	37.5	0.00290715	Yes	56.25	0.0916868	No	5	0.086	0.729	NA	-0.234	1.562	0.0332761	Up	NA	NA	NA
YGL103W	RPL28	Ribosomal protein of the large (60S) ribosomal subunit, has similarity to E. coli L15 and rat L27a ribosomal proteins	73.826	8.55345e-05	Yes	33.557	0.683377	No	4	-0.562	-0.417	-0.44	-0.158	1.106	0.109998	---	1.216	0.0505769	---
YGL105W	ARC1	Protein that binds tRNA and methionyl- and glutamyl-tRNA synthetases (Mes1p and Gus1p), delivering tRNA to them, stimulating catalysis, and ensuring their localization to the cytoplasm	21.277	0.398152	No	61.17	0.0668244	No	8	0.099	-0.126	-0.108	-0.058	0.855	0.158089	---	1.035	0.570032	---
YGL106W	MLC1	Essential light chain for Myo1p, light chain for Myo2p	20.134	0.385354	No	67.114	0.0822608	No	4	-0.429	-0.777	-0.393	-0.731	0.786	0.0209596	Down	0.791	0.011208	Down
YGL107C	RMD9	Mitochondrial protein required for respiratory growth	24.768	0.210971	No	40.248	0.715606	No	5	-4.033	NA	NA	-0.049	NA	NA	NA	NA	NA	NA
YGL110C	CUE3	Protein of unknown function	25.641	0.174474	No	73.718	0.000746157	Yes	3	-3.701	NA	NA	0.257	NA	NA	NA	NA	NA	NA
YGL116W	CDC20	Cell-cycle regulated activator of anaphase-promoting complex/cyclosome (APC/C), which is required for metaphase/anaphase transition	31.148	0.0376157	No	29.508	0.972516	No	7	0.506	-1.612	0.138	1.946	0.23	0.228597	---	3.502	0.353575	---
YGL119W	COQ8	Protein required for ubiquinone (coenzyme Q) biosynthesis and for respiratory growth	35.928	0.0114217	No	47.904	0.36181	No	5	NA	-0.913	NA	-0.045	NA	NA	NA	NA	NA	NA
YGL120C	PRP43	RNA helicase in the DEAH-box family, functions in both RNA polymerase I and polymerase II transcript metabolism, involved in release of the lariat-intron from the spliceosome	32.595	0.013957	No	57.366	0.0578601	No	5	0.098	-0.516	-0.148	-0.06	0.654	0.000445748	Down	1.063	0.521996	---
YGL122C	NAB2	Nuclear polyadenylated RNA-binding protein required for nuclear mRNA export and poly(A) tail length control	24.762	0.22405	No	51.429	0.232896	No	3	0.234	0.268	-0.213	NA	1.024	0.927248	---	NA	NA	NA
YGL123W	RPS2	Protein component of the small (40S) subunit, essential for control of translational accuracy	62.992	3.56846e-05	Yes	47.244	0.383113	No	7	0.043	-0.513	-0.189	-0.335	0.68	0.0052306	Down	0.903	0.0629497	---
YGL125W	MET13	Major isozyme of methylenetetrahydrofolate reductase, catalyzes the reduction of 5,10-methylenetetrahydrofolate to 5-methyltetrahydrofolate in the methionine biosynthesis pathway	20	0.499966	No	26.667	0.988842	No	7	0.98	0.743	0.154	0.805	0.848	0.312499	---	1.57	0.0150041	Up
YGL129C	RSM23	Mitochondrial ribosomal protein of the small subunit, has similarity to mammalian apoptosis mediator proteins	11.111	0.913578	No	22.222	0.993365	No	9	-2.296	NA	-0.42	-0.555	NA	NA	NA	0.911	0.86808	---
YGL131C	SNT2	DNA binding protein with similarity to the S. pombe Snt2 protein	24.234	0.179979	No	46.329	0.434238	No	4	NA	0.024	NA	1.272	NA	NA	NA	NA	NA	NA
YGL135W	RPL1B	N-terminally acetylated protein component of the large (60S) ribosomal subunit, nearly identical to Rpl1Ap and has similarity to E. coli L1 and rat L10a ribosomal proteins	36.866	0.0422386	No	41.475	0.539002	No	7	0.017	-0.325	-0.038	-0.507	0.789	0.0305222	Down	0.722	7.66306e-05	Down
YGL137W	SEC27	Essential beta'-coat protein of the COPI coatomer, involved in ER-to-Golgi and Golgi-to-ER transport	19.123	0.602274	No	64.117	0.00531262	Yes	8	0.567	0.083	0.308	-0.197	0.715	0.471684	---	0.704	0.00208957	Down
YGL141W	HUL5	Ubiquitin-conjugating enzyme (E4), elongates polyubiquitin chains on substrate proteins	19.78	0.550014	No	54.945	0.0854645	No	4	-0.217	NA	0.723	NA	NA	NA	NA	NA	NA	NA
YGL145W	TIP20	Peripheral membrane protein required for fusion of COPI vesicles with the ER	12.839	0.925302	No	41.369	0.676364	No	4	-2.833	NA	-2.266	-3.521	NA	NA	NA	0.419	0.164541	---
YGL146C	RRT6	Putative protein of unknown function	6.431	0.960375	No	38.585	0.672123	No	2	-0.074	-0.475	-0.069	-0.734	0.757	0.00177492	Down	0.631	0.000784752	Down
YGL147C	RPL9A	Protein component of the large (60S) ribosomal subunit, nearly identical to Rpl9Bp and has similarity to E. coli L6 and rat L9 ribosomal proteins	47.12	0.00782858	Yes	47.12	0.380294	No	9	0.069	-0.453	-0.011	-0.633	0.697	0.0353937	Down	0.65	0.0211376	Down
YGL148W	ARO2	Bifunctional chorismate synthase and flavin reductase, catalyzes the conversion of 5-enolpyruvylshikimate 3-phosphate (EPSP) to form chorismate, which is a precursor to aromatic amino acids	50.532	0.000187933	Yes	50.532	0.280449	No	15	0.017	-0.277	-0.234	-0.455	0.816	0.000838968	Down	0.858	0.00450806	---
YGL150C	INO80	ATPase, subunit of a complex containing actin and several actin-related proteins that has chromatin remodeling activity and 3' to 5' DNA helicase activity in vitro	22.834	0.282517	No	61.115	0.0029173	Yes	7	0.417	-0.218	NA	NA	0.644	0.84535	---	NA	NA	NA
YGL151W	NUT1	Component of the RNA polymerase II mediator complex, which is required for transcriptional activation and also has a role in basal transcription	12.367	0.980125	No	47.703	0.350102	No	6	0.567	NA	0.469	-0.013	NA	NA	NA	0.716	0.37576	---
YGL153W	PEX14	Peroxisomal membrane peroxin that is a central component of the peroxisomal protein import machinery	17.595	0.580859	No	76.246	0.00461553	Yes	6	NA	-0.286	-3.955	-0.642	NA	NA	NA	9.936	0.0434282	Up
YGL156W	AMS1	Vacuolar alpha mannosidase, involved in free oligosaccharide (fOS) degradation	18.467	0.681428	No	40.628	0.770988	No	6	-3.636	-0.94	NA	NA	6.481	0.479875	---	NA	NA	NA
YGL157W	ARI1	NADPH-dependent aldehyde reductase, utilizes aromatic and alophatic aldehyde substrates	5.764	0.977783	No	63.401	0.0514254	No	7	-0.158	0.434	-0.514	-0.302	1.508	0.228799	---	1.158	0.709713	---
YGL158W	RCK1	Protein kinase involved in the response to oxidative stress	19.531	0.517553	No	54.688	0.145077	No	4	NA	NA	NA	1.389	NA	NA	NA	NA	NA	NA
YGL159W	YGL159W	Putative protein of unknown function	16.216	0.665037	No	48.649	0.340125	No	2	1.714	NA	NA	0.341	NA	NA	NA	NA	NA	NA
YGL163C	RAD54	DNA-dependent ATPase, stimulates strand exchange by modifying the topology of double-stranded DNA	34.521	0.00348482	Yes	45.657	0.470549	No	5	-0.193	-1.076	-0.223	1.649	0.542	0.462044	---	3.662	0.187735	---
YGL167C	PMR1	High affinity Ca2+/Mn2+ P-type ATPase required for Ca2+ and Mn2+ transport into Golgi	21.053	0.445061	No	44.211	0.557039	No	6	-1.939	-2.051	NA	NA	0.925	0.963047	---	NA	NA	NA
YGL170C	SPO74	Component of the meiotic outer plaque of the spindle pole body, involved in modifying the meiotic outer plaque that is required prior to prospore membrane formation	31.477	0.0583685	No	70.218	0.00973497	Yes	5	0.08	-0.725	NA	-2.705	0.572	0.380682	---	NA	NA	NA
YGL173C	KEM1	Evolutionarily-conserved 5'-3' exonuclease component of cytoplasmic processing (P) bodies involved in mRNA decay	18.325	0.742329	No	53.665	0.0672021	No	19	0.165	-0.428	0.144	-0.538	0.663	0.417887	---	0.623	0.0915968	---
YGL174W	BUD13	Subunit of the RES complex, which is required for nuclear pre-mRNA retention and splicing	18.797	0.491449	No	45.113	0.447472	No	1	NA	NA	NA	0.123	NA	NA	NA	NA	NA	NA
YGL178W	MPT5	Member of the Puf family of RNA-binding proteins	10.477	0.986391	No	23.283	0.999604	No	3	-0.327	-0.328	-0.123	-1.375	0.999	0.992537	---	0.42	0.124473	---
YGL180W	ATG1	Protein ser/thr kinase required for vesicle formation in autophagy and the cytoplasm-to-vacuole targeting (Cvt) pathway	21.182	0.432749	No	53.512	0.121608	No	9	-2.521	-0.934	0.046	-1.131	3.004	0.350091	---	0.442	0.2302	---
YGL183C	MND1	Protein required for recombination and meiotic nuclear division	18.265	0.491978	No	54.795	0.20825	No	3	2.659	NA	NA	0.24	NA	NA	NA	NA	NA	NA
YGL184C	STR3	Cystathionine beta-lyase, converts cystathionine into homocysteine	25.806	0.188828	No	34.409	0.859392	No	5	2.126	3.607	-0.144	NA	2.79	0.376099	---	NA	NA	NA
YGL187C	COX4	Subunit IV of cytochrome c oxidase, the terminal member of the mitochondrial inner membrane electron transport chain	25.806	0.230661	No	45.161	0.417926	No	2	-0.548	-0.93	-0.802	-1.488	0.767	0.723606	---	0.622	0.406979	---
YGL191W	COX13	Subunit VIa of cytochrome c oxidase, which is the terminal member of the mitochondrial inner membrane electron transport chain	15.504	0.513647	No	38.76	0.544375	No	1	NA	2.131	4.516	NA	NA	NA	NA	NA	NA	NA
YGL192W	IME4	Probable mRNA N6-adenosine methyltransferase required for entry into meiosis	16.667	0.720711	No	36.667	0.83639	No	3	NA	0.22	1.57	NA	NA	NA	NA	NA	NA	NA
YGL195W	GCN1	Positive regulator of the Gcn2p kinase activity, forms a complex with Gcn20p	14.97	0.987063	No	58.009	0.00161806	Yes	28	0.092	0.303	0.067	-0.006	1.157	0.472416	---	0.95	0.41126	---
YGL197W	MDS3	Putative component of the TOR regulatory pathway	25.555	0.102091	No	43.712	0.624915	No	5	-4.493	NA	NA	-2.347	NA	NA	NA	NA	NA	NA
YGL200C	EMP24	Integral membrane component of endoplasmic reticulum-derived COPII-coated vesicles, which function in ER to Golgi transport	39.409	0.0295285	No	34.483	0.717158	No	1	0.061	NA	-0.521	-0.366	NA	NA	NA	1.113	0.0380908	---
YGL201C	MCM6	Protein involved in DNA replication	36.382	0.00068514	Yes	62.93	0.00527471	Yes	8	-3.136	-0.602	NA	0.291	5.792	0.365701	---	NA	NA	NA
YGL202W	ARO8	Aromatic aminotransferase I, expression is regulated by general control of amino acid biosynthesis	18	0.610763	No	42	0.60896	No	9	0.207	-0.384	-0.077	-0.47	0.664	0.000198232	Down	0.762	6.27756e-05	Down
YGL205W	POX1	Fatty-acyl coenzyme A oxidase, involved in the fatty acid beta-oxidation pathway	21.39	0.412362	No	20.053	0.999864	No	4	NA	NA	NA	-2.126	NA	NA	NA	NA	NA	NA
YGL206C	CHC1	Clathrin heavy chain, subunit of the major coat protein involved in intracellular protein transport and endocytosis	23.593	0.211459	No	64.731	0.000206671	Yes	31	-0.152	0.175	-0.145	0.034	1.255	0.226892	---	1.131	0.0402066	---
YGL207W	SPT16	Subunit of the heterodimeric FACT complex (Spt16p-Pob3p), which associates with chromatin via interaction with Nhp6Ap and Nhp6Bp, and reorganizes nucleosomes to facilitate access to DNA by RNA and DNA polymerases	21.256	0.429911	No	72.464	5.44713e-05	Yes	9	0.582	0.416	-2.587	-0.053	0.891	0.852046	---	5.789	0.237219	---
YGL221C	NIF3	Protein of unknown function, similar to Listeria monocytogenes major sigma factor (rpoD gene product)	13.889	0.728044	No	27.778	0.914532	No	5	0.18	NA	NA	-0.488	NA	NA	NA	NA	NA	NA
YGL222C	EDC1	RNA-binding protein, activates mRNA decapping directly by binding to the mRNA substrate and enhancing the activity of the decapping proteins Dcp1p and Dcp2p	11.429	0.716407	No	5.714	0.997458	No	3	NA	NA	2.435	NA	NA	NA	NA	NA	NA	NA
YGL227W	VID30	Protein involved in proteasome-dependent catabolite degradation of fructose-1,6-bisphosphatase (FBPase)	19.833	0.549899	No	57.411	0.0408623	No	3	NA	NA	NA	0.23	NA	NA	NA	NA	NA	NA
YGL228W	SHE10	Putative glycosylphosphatidylinositol (GPI)-anchored protein of unknown function	20.797	0.444308	No	60.659	0.0408238	No	5	-0.649	NA	NA	-0.14	NA	NA	NA	NA	NA	NA
YGL232W	TAN1	Putative tRNA acetyltransferase, RNA-binding protein required for the formation of the modified nucleoside N(4)-acetylcytidine in serine and leucine tRNAs but not required for the same modification in 18S rRNA	24.221	0.268297	No	76.125	0.00792672	Yes	3	NA	-0.711	NA	-0.532	NA	NA	NA	NA	NA	NA
YGL234W	ADE5	Bifunctional enzyme of the 'de novo' purine nucleotide biosynthetic pathway, contains aminoimidazole ribotide synthetase and glycinamide ribotide synthetase activities	22.444	0.33702	No	39.9	0.761523	No	7	0.575	0.048	0.228	0.336	0.694	0.249729	---	1.077	0.473117	---
YGL240W	DOC1	Processivity factor required for the ubiquitination activity of the anaphase promoting complex (APC), mediates the activity of the APC by contributing to substrate recognition	12	0.774564	No	20	0.974245	No	2	NA	NA	NA	-0.132	NA	NA	NA	NA	NA	NA
YGL241W	KAP114	Karyopherin, responsible for nuclear import of Spt15p, Sua7p, histones H2A and H2B, and Nap1p	13.944	0.935554	No	60.757	0.0124261	No	6	5.196	3.47	1.509	NA	0.302	0.444118	---	NA	NA	NA
YGL243W	TAD1	tRNA-specific adenosine deaminase, deaminates adenosine-37 to inosine in tRNA-Ala	30	0.0851183	No	40	0.659681	No	4	1.439	NA	NA	NA	NA	NA	NA	NA	NA	NA
YGL244W	RTF1	Subunit of the RNA polymerase II-associated Paf1 complex	37.634	0.00447142	Yes	73.477	0.00138452	Yes	5	-0.232	-0.212	NA	-3.723	1.014	0.944213	---	NA	NA	NA
YGL245W	GUS1	Glutamyl-tRNA synthetase (GluRS), forms a complex with methionyl-tRNA synthetase (Mes1p) and Arc1p	32.486	0.0175782	No	59.322	0.0401438	No	15	0.165	-0.016	0.441	-0.185	0.882	0.357608	---	0.648	0.0191678	Down
YGL246C	RAI1	Nuclear protein with decapping endonuclease activity targeted toward mRNAs with unmethylated 7-methylguanosine cap structures	28.424	0.12196	No	67.183	0.0216145	No	5	1.738	-0.621	NA	NA	0.195	0.583026	---	NA	NA	NA
YGL251C	HFM1	Meiosis specific DNA helicase involved in the conversion of double-stranded breaks to later recombination intermediates and in crossover control	17.692	0.758314	No	51.39	0.163362	No	7	NA	1.894	-2.417	0.75	NA	NA	NA	8.986	0.125445	---
YGL253W	HXK2	Hexokinase isoenzyme 2 that catalyzes phosphorylation of glucose in the cytosol	28.807	0.095122	No	53.498	0.178979	No	12	0.231	-0.396	0.079	-0.302	0.648	0.000234755	Down	0.768	0.000622464	Down
YGR001C	YGR001C	Putative protein of unknown function with similarity to methyltransferase family members	24.194	0.271376	No	88.71	0.00119743	Yes	2	NA	-0.799	NA	-0.409	NA	NA	NA	NA	NA	NA
YGR002C	SWC4	Component of the Swr1p complex that incorporates Htz1p into chromatin	27.311	0.13643	No	69.328	0.0080101	Yes	4	1.795	NA	0.3	NA	NA	NA	NA	NA	NA	NA
YGR003W	CUL3	Ubiquitin-protein ligase, member of the cullin family with similarity to Cdc53p and human CUL3	14.785	0.860135	No	60.484	0.0270455	No	5	NA	NA	6.807	-1.172	NA	NA	NA	0.004	0.0261176	Down
YGR008C	STF2	Protein involved in regulation of the mitochondrial F1F0-ATP synthase	35.714	0.102252	No	83.333	0.0389695	No	1	-0.128	NA	0.586	1.187	NA	NA	NA	1.517	0.0199023	Up
YGR012W	YGR012W	Putative cysteine synthase, localized to the mitochondrial outer membrane	27.99	0.131882	No	55.98	0.14105	No	5	0.18	NA	NA	1.76	NA	NA	NA	NA	NA	NA
YGR013W	SNU71	Component of U1 snRNP required for mRNA splicing via spliceosome	24.194	0.241907	No	59.677	0.045532	No	3	-0.366	-1.538	NA	NA	0.444	0.668783	---	NA	NA	NA
YGR019W	UGA1	Gamma-aminobutyrate (GABA) transaminase (4-aminobutyrate aminotransferase) involved in the 4-aminobutyrate and glutamate degradation pathways	25.478	0.200589	No	42.463	0.58361	No	9	-0.313	-5.681	-0.665	-0.08	0.024	0.0988743	---	1.499	0.145624	---
YGR020C	VMA7	Subunit F of the eight-subunit V1 peripheral membrane domain of vacuolar H+-ATPase (V-ATPase), an electrogenic proton pump found throughout the endomembrane system	42.373	0.0395869	No	76.271	0.0452654	No	1	-0.485	-0.977	NA	NA	0.711	0.00778997	Down	NA	NA	NA
YGR026W	YGR026W	Putative protein of unknown function	17.986	0.534116	No	28.777	0.893842	No	1	NA	NA	NA	0.13	NA	NA	NA	NA	NA	NA
YGR027C	RPS25A	Protein component of the small (40S) ribosomal subunit	64.815	0.00213548	Yes	37.037	0.555298	No	2	-0.211	-0.612	-0.48	-0.168	0.757	0.46045	---	1.241	0.155857	---
YGR030C	POP6	Subunit of both RNase MRP, which cleaves pre-rRNA, and nuclear RNase P, which cleaves tRNA precursors to generate mature 5' ends	25.316	0.242309	No	44.304	0.438865	No	3	NA	NA	NA	0.009	NA	NA	NA	NA	NA	NA
YGR031W	YGR031W	Putative protein of unknown function	14.62	0.72895	No	40.936	0.606589	No	3	-0.082	0.257	NA	2.997	1.265	0.54912	---	NA	NA	NA
YGR032W	GSC2	Catalytic subunit of 1,3-beta-glucan synthase, involved in formation of the inner layer of the spore wall	21.636	0.395187	No	34.828	0.989785	No	10	-0.415	-1.01	-0.537	-0.038	0.662	0.591452	---	1.414	0.185316	---
YGR034W	RPL26B	Protein component of the large (60S) ribosomal subunit, nearly identical to Rpl26Ap and has similarity to E. coli L24 and rat L26 ribosomal proteins	70.866	0.000388676	Yes	47.244	0.36492	No	7	-0.081	-0.236	-0.843	-0.351	0.898	0.0112179	---	1.406	0.00131788	Up
YGR037C	ACB1	Acyl-CoA-binding protein, transports newly synthesized acyl-CoA esters from fatty acid synthetase (Fas1p-Fas2p) to acyl-CoA-consuming processes	0	0.843624	No	114.943	0.00211438	Yes	2	0.08	-0.663	-0.228	-0.937	0.597	0.0056248	Down	0.612	0.0205006	Down
YGR043C	NQM1	Transaldolase of unknown function	15.015	0.70545	No	66.066	0.0351018	No	7	-0.222	NA	NA	1.316	NA	NA	NA	NA	NA	NA
YGR047C	TFC4	One of six subunits of the RNA polymerase III transcription initiation factor complex (TFIIIC)	23.415	0.259349	No	65.366	0.00186244	Yes	4	-0.14	NA	-2.483	NA	NA	NA	NA	NA	NA	NA
YGR054W	YGR054W	Eukaryotic initiation factor (eIF) 2A	21.807	0.381156	No	34.268	0.909094	No	3	-0.05	NA	NA	-0.079	NA	NA	NA	NA	NA	NA
YGR061C	ADE6	Formylglycinamidine-ribonucleotide (FGAM)-synthetase, catalyzes a step in the 'de novo' purine nucleotide biosynthetic pathway	27.246	0.052151	No	53.756	0.0756005	No	13	0.551	-0.206	0.297	0.172	0.592	0.00123195	Down	0.917	0.676972	---
YGR068C	ART5	Protein proposed to regulate the endocytosis of plasma membrane proteins by recruiting the ubiquitin ligase Rsp5p to its target in the plasma membrane	23.891	0.260301	No	35.836	0.857168	No	3	NA	NA	NA	2.447	NA	NA	NA	NA	NA	NA
YGR070W	ROM1	GDP/GTP exchange protein (GEP) for Rho1p	18.182	0.714458	No	33.766	0.974967	No	10	-0.937	NA	0.181	-0.521	NA	NA	NA	0.615	0.42629	---
YGR074W	SMD1	Core Sm protein Sm D1	47.945	0.0127578	No	6.849	0.991548	No	2	NA	NA	NA	3.77	NA	NA	NA	NA	NA	NA
YGR077C	PEX8	Intraperoxisomal organizer of the peroxisomal import machinery, tightly associated with the lumenal face of the peroxisomal membrane, essential for peroxisome biogenesis, binds PTS1-signal receptor Pex5p	6.791	0.994729	No	32.258	0.936132	No	4	NA	-0.916	NA	0.935	NA	NA	NA	NA	NA	NA
YGR078C	PAC10	Part of the heteromeric co-chaperone GimC/prefoldin complex, which promotes efficient protein folding	15.075	0.606821	No	65.327	0.0756207	No	3	-0.047	NA	NA	-0.554	NA	NA	NA	NA	NA	NA
YGR079W	YGR079W	Putative protein of unknown function	18.919	0.521099	No	21.622	0.988658	No	2	NA	NA	-1.16	NA	NA	NA	NA	NA	NA	NA
YGR082W	TOM20	Component of the TOM (translocase of outer membrane) complex responsible for recognition and initial import steps for all mitochondrially directed proteins	32.787	0.0945316	No	81.967	0.0105869	No	2	-0.088	-0.612	-0.044	-0.373	0.695	0.15437	---	0.796	0.033741	Down
YGR084C	MRP13	Mitochondrial ribosomal protein of the small subunit	20.649	0.424365	No	44.248	0.48924	No	4	-1.948	NA	NA	-0.338	NA	NA	NA	NA	NA	NA
YGR085C	RPL11B	Protein component of the large (60S) ribosomal subunit, nearly identical to Rpl11Ap	86.207	1.09616e-06	Yes	51.724	0.277967	No	6	-0.136	-0.507	-0.22	-0.235	0.773	0.00608081	Down	0.99	0.786724	---
YGR086C	PIL1	Primary component of eisosomes, which are large immobile cell cortex structures associated with endocytosis	29.499	0.107451	No	112.094	1.78458e-07	Yes	9	-0.24	-0.409	-0.256	0.081	0.89	0.509429	---	1.263	0.020465	Up
YGR087C	PDC6	Minor isoform of pyruvate decarboxylase, decarboxylates pyruvate to acetaldehyde, involved in amino acid catabolism	12.433	0.907519	No	37.3	0.806263	No	8	-0.151	-0.154	0.298	0.696	0.998	0.948691	---	1.318	0.395254	---
YGR088W	CTT1	Cytosolic catalase T, has a role in protection from oxidative damage by hydrogen peroxide	32.028	0.032383	No	51.601	0.222301	No	4	NA	NA	NA	0.505	NA	NA	NA	NA	NA	NA
YGR089W	NNF2	Protein that exhibits physical and genetic interactions with Rpb8p, which is a subunit of RNA polymerases I, II, and III	16.026	0.833034	No	45.94	0.455256	No	6	0.382	NA	NA	2.237	NA	NA	NA	NA	NA	NA
YGR090W	UTP22	Possible U3 snoRNP protein involved in maturation of pre-18S rRNA, based on computational analysis of large-scale protein-protein interaction data	19.402	0.613426	No	36.378	0.940454	No	6	NA	-0.292	NA	0.092	NA	NA	NA	NA	NA	NA
YGR091W	PRP31	Splicing factor, component of the U4/U6-U5 snRNP complex	24.291	0.248499	No	64.777	0.0215273	No	4	NA	NA	NA	-2.545	NA	NA	NA	NA	NA	NA
YGR094W	VAS1	Mitochondrial and cytoplasmic valyl-tRNA synthetase	18.116	0.713391	No	66.123	0.000933065	Yes	30	-0.737	-0.799	-1.026	-0.392	0.958	0.861138	---	1.552	0.0165824	Up
YGR096W	TPC1	Mitochondrial membrane transporter that mediates uptake of the essential cofactor thiamine pyrophosphate (ThPP) into mitochondria	22.293	0.345123	No	35.032	0.778574	No	4	NA	0.17	-0.627	NA	NA	NA	NA	NA	NA	NA
YGR097W	ASK10	Component of RNA polymerase II holoenzyme, phosphorylated in response to oxidative stress	15.707	0.881676	No	30.541	0.994327	No	5	0.242	-0.028	2.369	NA	0.83	0.596032	---	NA	NA	NA
YGR098C	ESP1	Separase, a caspase-like cysteine protease that promotes sister chromatid separation by mediating dissociation of the cohesin Scc1p from chromatin	15.337	0.942628	No	37.423	0.945197	No	5	-3.364	NA	NA	-0.247	NA	NA	NA	NA	NA	NA
YGR103W	NOP7	Component of several different pre-ribosomal particles	28.099	0.0948271	No	85.95	7.44276e-06	Yes	10	-2.946	0.446	-0.641	0.136	10.494	0.156769	---	1.713	0.342518	---
YGR109W-A	YGR109W-A	Retrotransposon TYA Gag gene co-transcribed with TYB Pol	44.828	0.00386896	Yes	55.172	0.181983	No	2	NA	NA	0.766	-0.039	NA	NA	NA	0.573	0.135822	---
YGR109W-B	YGR109W-B	Retrotransposon TYA Gag and TYB Pol genes	29.735	0.00981723	Yes	47.835	0.327862	No	7	0.13	-0.414	1.477	NA	0.686	0.277921	---	NA	NA	NA
YGR110W	CLD1	Mitochondrial cardiolipin-specific phospholipase	44.944	0.000640357	Yes	26.966	0.970519	No	6	-0.254	NA	NA	-0.277	NA	NA	NA	NA	NA	NA
YGR116W	SPT6	Transcription elongation factor required for the maintenance of chromatin structure during transcription in order to inhibit transcription from promoters within the coding region	28.256	0.0277442	No	90.972	9.76996e-14	Yes	8	-0.005	0.871	-0.299	-0.391	1.835	0.315668	---	0.939	0.716713	---
YGR118W	RPS23A	Ribosomal protein 28 (rp28) of the small (40S) ribosomal subunit, required for translational accuracy	68.966	0.000280147	Yes	48.276	0.348128	No	7	0.188	-0.1	0.031	-0.198	0.819	0.00110374	Down	0.853	0.0198038	---
YGR119C	NUP57	Nucleoporin, essential subunit of the nuclear pore complex (NPC), functions as the organizing center of an NPC subcomplex containing Nsp1p, Nup49p, Nup57p, and Nic96p	7.394	0.989223	No	31.423	0.939518	No	5	-0.1	NA	-2.305	NA	NA	NA	NA	NA	NA	NA
YGR124W	ASN2	Asparagine synthetase, isozyme of Asn1p	22.727	0.3248	No	54.196	0.146698	No	10	-0.109	-0.521	-0.044	-0.57	0.752	0.0291478	Down	0.695	0.00083446	Down
YGR126W	YGR126W	Putative protein of unknown function	4.348	0.955872	No	65.217	0.0658668	No	5	NA	-2.118	NA	0.088	NA	NA	NA	NA	NA	NA
YGR130C	YGR130C	Putative protein of unknown function	13.48	0.925002	No	98.039	1.35471e-10	Yes	6	-0.435	NA	-0.028	-0.854	NA	NA	NA	0.564	0.383851	---
YGR132C	PHB1	Subunit of the prohibitin complex (Phb1p-Phb2p), a 1.2 MDa ring-shaped inner mitochondrial membrane chaperone that stabilizes newly synthesized proteins	38.328	0.0201527	No	45.296	0.445349	No	7	-0.33	-0.837	0.149	-0.343	0.704	0.478985	---	0.711	0.242054	---
YGR135W	PRE9	Alpha 3 subunit of the 20S proteasome, the only nonessential 20S subunit	27.132	0.181635	No	58.14	0.138592	No	5	-0.703	0.379	0.227	0.376	2.118	0.11282	---	1.109	0.84142	---
YGR136W	LSB1	Protein containing an N-terminal SH3 domain	12.448	0.749786	No	41.494	0.549472	No	2	NA	NA	NA	0.047	NA	NA	NA	NA	NA	NA
YGR147C	NAT2	Protein with an apparent role in acetylation of N-terminal methionine residues	24.306	0.265323	No	20.833	0.979325	No	4	NA	NA	NA	-4.509	NA	NA	NA	NA	NA	NA
YGR148C	RPL24B	Ribosomal protein L30 of the large (60S) ribosomal subunit, nearly identical to Rpl24Ap and has similarity to rat L24 ribosomal protein	96.774	2.29429e-07	Yes	64.516	0.101397	No	1	-0.148	-0.341	-0.223	-0.49	0.875	0.118952	---	0.831	0.0744445	---
YGR155W	CYS4	Cystathionine beta-synthase, catalyzes synthesis of cystathionine from serine and homocysteine, the first committed step in cysteine biosynthesis	19.724	0.504572	No	47.337	0.384276	No	19	0.205	0.628	0.057	0.609	1.341	7.98653e-06	Up	1.466	0.00824491	Up
YGR157W	CHO2	Phosphatidylethanolamine methyltransferase (PEMT), catalyzes the first step in the conversion of phosphatidylethanolamine to phosphatidylcholine during the methylation pathway of phosphatidylcholine biosynthesis	19.563	0.563905	No	36.824	0.886044	No	8	3.501	3.546	NA	0.095	1.032	0.986428	---	NA	NA	NA
YGR159C	NSR1	Nucleolar protein that binds nuclear localization sequences, required for pre-rRNA processing and ribosome biogenesis	28.986	0.103542	No	123.188	8.12787e-11	Yes	3	0.127	0.165	0.015	0.043	1.027	0.595019	---	1.02	0.506832	---
YGR162W	TIF4631	Translation initiation factor eIF4G, subunit of the mRNA cap-binding protein complex (eIF4F) that also contains eIF4E (Cdc33p)	42.017	2.20733e-05	Yes	89.286	3.66706e-09	Yes	9	-0.396	-0.23	-0.038	-0.454	1.122	0.621363	---	0.749	0.0164117	Down
YGR165W	MRPS35	Mitochondrial ribosomal protein of the small subunit	37.681	0.0162075	No	37.681	0.716523	No	1	NA	-0.847	-2.488	NA	NA	NA	NA	NA	NA	NA
YGR167W	CLC1	Clathrin light chain, subunit of the major coat protein involved in intracellular protein transport and endocytosis	17.167	0.546507	No	72.961	0.0225077	No	7	0.035	NA	0.644	-0.178	NA	NA	NA	0.566	0.111995	---
YGR169C	PUS6	tRNA:pseudouridine synthase, catalyzes the conversion of uridine to pseudouridine at position 31 in cytoplasmic and mitochondrial tRNAs	27.228	0.151183	No	44.554	0.488392	No	3	-0.052	NA	NA	NA	NA	NA	NA	NA	NA	NA
YGR170W	PSD2	Phosphatidylserine decarboxylase of the Golgi and vacuolar membranes, converts phosphatidylserine to phosphatidylethanolamine	24.605	0.175815	No	51.845	0.150463	No	6	-0.755	-0.019	NA	-1.814	1.665	0.420184	---	NA	NA	NA
YGR171C	MSM1	Mitochondrial methionyl-tRNA synthetase (MetRS), functions as a monomer in mitochondrial protein synthesis	20.87	0.439434	No	41.739	0.635728	No	4	NA	-0.238	0.384	0.826	NA	NA	NA	1.358	0.633869	---
YGR173W	RBG2	Protein with a role in translation	32.609	0.051233	No	48.913	0.331638	No	6	-0.003	-0.469	NA	1.322	0.724	0.200143	---	NA	NA	NA
YGR175C	ERG1	Squalene epoxidase, catalyzes the epoxidation of squalene to 2,3-oxidosqualene	32.258	0.0369814	No	46.371	0.423606	No	3	NA	NA	NA	-0.933	NA	NA	NA	NA	NA	NA
YGR177C	ATF2	Alcohol acetyltransferase, may play a role in steroid detoxification	20.561	0.455585	No	54.206	0.15258	No	3	NA	-0.11	NA	NA	NA	NA	NA	NA	NA	NA
YGR178C	PBP1	Component of glucose deprivation induced stress granules, involved in P-body-dependent granule assembly	24.931	0.195307	No	51.247	0.214485	No	4	NA	-2.516	NA	0.722	NA	NA	NA	NA	NA	NA
YGR180C	RNR4	Ribonucleotide-diphosphate reductase (RNR), small subunit	20.29	0.443368	No	89.855	0.000153634	Yes	8	0.343	-0.143	0.516	0.181	0.714	0.0282274	Down	0.793	0.00366928	Down
YGR181W	TIM13	Mitochondrial intermembrane space protein, forms a complex with Tim8p that delivers a subset of hydrophobic proteins to the TIM22 complex for insertion into the inner membrane	28.571	0.182058	No	47.619	0.350987	No	3	NA	0.261	NA	-0.661	NA	NA	NA	NA	NA	NA
YGR184C	UBR1	E3 ubiquitin ligase (N-recognin), forms heterodimer with Rad6p to ubiquitinate substrates in the N-end rule pathway	27.179	0.029647	No	52.821	0.0664344	No	7	-6.185	-1.191	NA	1.482	31.881	0.433609	---	NA	NA	NA
YGR185C	TYS1	Cytoplasmic tyrosyl-tRNA synthetase, required for cytoplasmic protein synthesis	20.305	0.45165	No	58.376	0.0990899	No	16	-0.071	-0.793	-0.071	-0.472	0.606	0.0151576	Down	0.757	0.00477852	Down
YGR186W	TFG1	TFIIF (Transcription Factor II) largest subunit	35.374	0.00462592	Yes	68.027	0.00263429	Yes	9	NA	1.468	2.447	-0.102	NA	NA	NA	0.171	0.0933466	---
YGR187C	HGH1	Nonessential protein of unknown function	27.919	0.133578	No	81.218	0.000757763	Yes	2	-0.078	NA	NA	-0.157	NA	NA	NA	NA	NA	NA
YGR188C	BUB1	Protein kinase that forms a complex with Mad1p and Bub3p that is crucial in the checkpoint mechanism required to prevent cell cycle progression into anaphase in the presence of spindle damage, associates with centromere DNA via Skp1p	14.691	0.911183	No	64.643	0.0025815	Yes	5	NA	NA	-0.153	0.215	NA	NA	NA	1.291	0.463014	---
YGR189C	CRH1	Chitin transglycosylase that functions in the transfer of chitin to beta(1-6) and beta(1-3) glucans in the cell wall	7.89	0.982381	No	29.586	0.956722	No	2	NA	-0.576	NA	-0.795	NA	NA	NA	NA	NA	NA
YGR191W	HIP1	High-affinity histidine permease, also involved in the transport of manganese ions	16.584	0.726557	No	34.826	0.887754	No	3	0.94	-0.099	NA	NA	0.487	0.291853	---	NA	NA	NA
YGR192C	TDH3	Glyceraldehyde-3-phosphate dehydrogenase, isozyme 3, involved in glycolysis and gluconeogenesis	33.133	0.0516736	No	45.181	0.455751	No	14	0.033	0.029	-0.489	0.568	0.997	0.888422	---	2.08	0.000737335	Up
YGR193C	PDX1	Dihydrolipoamide dehydrogenase (E3)-binding protein (E3BP) of the mitochondrial pyruvate dehydrogenase (PDH) complex, plays a structural role in the complex by binding and positioning E3 to the dihydrolipoamide acetyltransferase (E2) core	14.634	0.762513	No	51.22	0.255395	No	7	-0.022	NA	-0.191	1.339	NA	NA	NA	2.888	0.24549	---
YGR194C	XKS1	Xylulokinase, converts D-xylulose and ATP to xylulose 5-phosphate and ADP	18.333	0.613453	No	46.667	0.413051	No	4	NA	0.909	-2.422	NA	NA	NA	NA	NA	NA	NA
YGR198W	YPP1	Cargo-transport protein involved in endocytosis	9.792	0.989632	No	55.08	0.0925575	No	5	-1.086	NA	NA	-0.03	NA	NA	NA	NA	NA	NA
YGR204W	ADE3	Cytoplasmic trifunctional enzyme C1-tetrahydrofolate synthase, involved in single carbon metabolism and required for biosynthesis of purines, thymidylate, methionine, and histidine	26.427	0.108085	No	41.226	0.722257	No	19	0.955	0.356	0.469	0.103	0.66	2.78331e-05	Down	0.776	0.0264915	Down
YGR207C	YGR207C	Protein that interacts with frataxin (Yfh1p)	22.989	0.314295	No	72.797	0.0182813	No	4	-2.073	-0.87	1.221	-1.009	2.302	0.433272	---	0.213	0.355418	---
YGR208W	SER2	Phosphoserine phosphatase of the phosphoglycerate pathway, involved in serine and glycine biosynthesis, expression is regulated by the available nitrogen source	12.945	0.781584	No	58.252	0.121915	No	4	0.125	-0.057	-0.092	-4.314	0.881	0.161741	---	0.054	0.000554901	Down
YGR209C	TRX2	Cytoplasmic thioredoxin isoenzyme of the thioredoxin system which protects cells against oxidative and reductive stress, forms LMA1 complex with Pbi2p, acts as a cofactor for Tsa1p, required for ER-Golgi transport and vacuole inheritance	9.615	0.647215	No	48.077	0.342785	No	7	-0.075	-0.029	0.063	0.703	1.033	0.258866	---	1.558	5.22238e-05	Up
YGR214W	RPS0A	Protein component of the small (40S) ribosomal subunit, nearly identical to Rps0Bp	51.587	0.00107201	Yes	95.238	0.000279418	Yes	3	-0.075	-0.365	-0.326	-0.535	0.818	0.00303471	Down	0.865	0.29947	---
YGR217W	CCH1	Voltage-gated high-affinity calcium channel involved in calcium influx in response to some environmental stresses as well as exposure to mating pheromones	19.127	0.700541	No	34.821	0.992074	No	4	NA	2.237	-2.438	0.497	NA	NA	NA	7.648	0.336603	---
YGR218W	CRM1	Major karyopherin, involved in export of proteins, RNAs, and ribosomal subunits from the nucleus	21.218	0.43428	No	55.351	0.0621075	No	8	0.303	0.134	1.177	0.257	0.889	0.308759	---	0.528	0.253703	---
YGR231C	PHB2	Subunit of the prohibitin complex (Phb1p-Phb2p), a 1.2 MDa ring-shaped inner mitochondrial membrane chaperone that stabilizes newly synthesized proteins	48.387	0.00107291	Yes	35.484	0.764056	No	3	0.345	NA	-0.217	0.089	NA	NA	NA	1.237	0.319011	---
YGR232W	NAS6	Proteasome-interacting protein involved in the assembly of the base subcomplex of the 19S proteasomal regulatory particle (RP)	17.544	0.52734	No	48.246	0.354727	No	4	-0.012	NA	NA	-0.176	NA	NA	NA	NA	NA	NA
YGR233C	PHO81	Cyclin-dependent kinase (CDK) inhibitor, regulates Pho80p-Pho85p and Pcl7p-Pho85p cyclin-CDK complexes in response to phosphate levels	14.431	0.938222	No	38.2	0.884637	No	9	-1.656	-1.057	NA	-2.228	1.515	0.839358	---	NA	NA	NA
YGR234W	YHB1	Nitric oxide oxidoreductase, flavohemoglobin involved in nitric oxide detoxification	10.025	0.924166	No	65.163	0.0301947	No	8	-1.832	0.734	1.038	0.94	5.922	5.24763e-05	Up	0.934	0.914808	---
YGR240C	PFK1	Alpha subunit of heterooctameric phosphofructokinase involved in glycolysis, indispensable for anaerobic growth, activated by fructose-2,6-bisphosphate and AMP, mutation inhibits glucose induction of cell cycle-related genes	36.474	0.000752504	Yes	61.803	0.00891833	Yes	21	0	-0.12	0.106	-0.417	0.92	0.117595	---	0.696	0.00727945	Down
YGR241C	YAP1802	Protein involved in clathrin cage assembly	19.366	0.537968	No	35.211	0.869356	No	1	NA	NA	NA	-0.118	NA	NA	NA	NA	NA	NA
YGR244C	LSC2	Beta subunit of succinyl-CoA ligase, which is a mitochondrial enzyme of the TCA cycle that catalyzes the nucleotide-dependent conversion of succinyl-CoA to succinate	21.077	0.413956	No	56.206	0.129291	No	12	-0.477	0.208	-0.067	0.199	1.608	0.0500555	---	1.203	0.00381811	Up
YGR245C	SDA1	Highly conserved nuclear protein required for actin cytoskeleton organization and passage through Start, plays a critical role in G1 events, binds Nap1p, also involved in 60S ribosome biogenesis	28.683	0.062093	No	67.797	0.00240822	Yes	3	3.308	NA	NA	1.821	NA	NA	NA	NA	NA	NA
YGR250C	YGR250C	Putative RNA binding protein	14.085	0.897586	No	49.936	0.259487	No	8	-0.284	-1.904	NA	NA	0.325	0.682694	---	NA	NA	NA
YGR253C	PUP2	Alpha 5 subunit of the 20S proteasome involved in ubiquitin-dependent catabolism	7.692	0.913085	No	88.462	0.00101464	Yes	6	0.255	-0.358	0.074	0.111	0.654	0.0363046	Down	1.026	0.453704	---
YGR254W	ENO1	Enolase I, a phosphopyruvate hydratase that catalyzes the conversion of 2-phosphoglycerate to phosphoenolpyruvate during glycolysis and the reverse reaction during gluconeogenesis	29.748	0.0833052	No	57.208	0.108879	No	19	-0.361	1.008	-0.107	0.269	2.582	0.000207477	Up	1.298	0.000106645	Up
YGR258C	RAD2	Single-stranded DNA endonuclease, cleaves single-stranded DNA during nucleotide excision repair to excise damaged DNA	23.278	0.268548	No	64.985	0.00214174	Yes	5	-0.958	NA	-2.856	NA	NA	NA	NA	NA	NA	NA
YGR261C	APL6	Beta3-like subunit of the yeast AP-3 complex	21.014	0.442883	No	48.208	0.335922	No	3	NA	-1.058	NA	0.46	NA	NA	NA	NA	NA	NA
YGR263C	SAY1	Sterol deacetylase	9.434	0.945047	No	30.66	0.922261	No	2	0.09	NA	NA	-0.739	NA	NA	NA	NA	NA	NA
YGR264C	MES1	Methionyl-tRNA synthetase, forms a complex with glutamyl-tRNA synthetase (Gus1p) and Arc1p, which increases the catalytic efficiency of both tRNA synthetases	15.979	0.799424	No	58.589	0.0439429	No	21	0.056	0.056	-0.138	0.005	1	0.999691	---	1.104	0.648602	---
YGR266W	YGR266W	Protein of unknown function, predicted to contain a single transmembrane domain	21.398	0.410385	No	51.355	0.213053	No	5	-0.07	-0.416	-0.082	1.014	0.787	0.0488196	Down	2.138	0.286684	---
YGR267C	FOL2	GTP-cyclohydrolase I, catalyzes the first step in the folic acid biosynthetic pathway	53.498	0.00075617	Yes	74.074	0.0174228	No	2	0.359	NA	NA	NA	NA	NA	NA	NA	NA	NA
YGR270W	YTA7	Protein that localizes to chromatin and has a role in regulation of histone gene expression	29.007	0.0203308	No	73.241	2.53865e-06	Yes	7	0.131	0.459	3.071	3.514	1.255	0.787185	---	1.359	0.868516	---
YGR271C-A	EFG1	Essential protein required for maturation of 18S rRNA	55.794	0.000501131	Yes	68.67	0.0413545	No	4	-1.026	NA	NA	-0.827	NA	NA	NA	NA	NA	NA
YGR271W	SLH1	Putative RNA helicase related to Ski2p, involved in translation inhibition of non-poly(A) mRNAs	22.369	0.312342	No	45.247	0.524438	No	11	-4.326	-4.268	0.652	-1.648	1.041	0.979156	---	0.203	0.414143	---
YGR276C	RNH70	3'-5' exoribonuclease	10.85	0.946824	No	45.208	0.476683	No	4	-0.654	NA	-0.505	-0.16	NA	NA	NA	1.271	0.743289	---
YGR279C	SCW4	Cell wall protein with similarity to glucanases	10.363	0.91073	No	33.679	0.847803	No	3	-7.589	-8.475	-1.603	NA	0.541	0.333095	---	NA	NA	NA
YGR281W	YOR1	Plasma membrane ATP-binding cassette (ABC) transporter, multidrug transporter mediates export of many different organic anions including oligomycin	25.051	0.127175	No	44.685	0.554245	No	9	4.224	-4.601	NA	-0.64	0.002	0.0377644	Down	NA	NA	NA
YGR282C	BGL2	Endo-beta-1,3-glucanase, major protein of the cell wall, involved in cell wall maintenance	3.195	0.990229	No	38.339	0.680862	No	6	0.242	0.268	-0.224	0.321	1.018	0.821062	---	1.459	0.018158	Up
YGR283C	YGR283C	Protein of unknown function	5.865	0.975505	No	35.191	0.7882	No	2	NA	NA	NA	-0.408	NA	NA	NA	NA	NA	NA
YGR285C	ZUO1	Ribosome-associated chaperone, functions in ribosome biogenesis and, in partnership with Ssz1p and SSb1/2, as a chaperone for nascent polypeptide chains	43.88	0.00109794	Yes	87.76	6.04114e-05	Yes	11	-0.002	-0.415	0.017	-0.262	0.751	0.0290918	Down	0.824	0.0354725	Down
YGR286C	BIO2	Biotin synthase, catalyzes the conversion of dethiobiotin to biotin, which is the last step of the biotin biosynthesis pathway	37.333	0.0148158	No	42.667	0.554086	No	5	NA	NA	-0.189	-0.039	NA	NA	NA	1.109	0.501284	---
YHL001W	RPL14B	Protein component of the large (60S) ribosomal subunit, nearly identical to Rpl14Ap and has similarity to rat L14 ribosomal protein	50.725	0.00929286	Yes	36.232	0.610434	No	4	-0.201	-0.162	-0.069	-0.596	1.027	0.339543	---	0.694	0.000968871	Down
YHL007C	STE20	Cdc42p-activated signal transducing kinase of the PAK (p21-activated kinase) family	17.039	0.769471	No	41.534	0.705506	No	10	-0.639	-0.422	3.226	-1.426	1.162	0.944232	---	0.04	0.168392	---
YHL011C	PRS3	5-phospho-ribosyl-1(alpha)-pyrophosphate synthetase, synthesizes PRPP, which is required for nucleotide, histidine, and tryptophan biosynthesis	28.125	0.14304	No	37.5	0.710358	No	4	-1.241	-0.313	-2.263	-0.963	1.901	0.447301	---	2.463	0.441092	---
YHL015W	RPS20	Protein component of the small (40S) ribosomal subunit	49.587	0.0146394	No	99.174	0.00380773	Yes	7	0.191	-0.368	-0.082	-0.085	0.679	0.00140275	Down	0.998	0.951176	---
YHL016C	DUR3	Plasma membrane transporter for both urea and polyamines, expression is highly sensitive to nitrogen catabolite repression and induced by allophanate, the last intermediate of the allantoin degradative pathway	12.245	0.946888	No	39.456	0.767559	No	4	-0.439	NA	NA	-0.287	NA	NA	NA	NA	NA	NA
YHL021C	AIM17	Putative protein of unknown function	30.108	0.0718782	No	27.957	0.965595	No	5	1.109	0.684	0.541	0.888	0.745	0.293948	---	1.272	0.231653	---
YHL023C	NPR3	Component, with Npr2p, of an evolutionarily conserved complex that mediates downregulation of TOR Complex 1 activity in response to amino acid limitation	23.56	0.242022	No	51.483	0.163239	No	3	-1.409	NA	NA	-0.488	NA	NA	NA	NA	NA	NA
YHL030W	ECM29	Major component of the proteasome	18.201	0.783046	No	40.685	0.845291	No	8	0.312	-1.156	0.34	NA	0.362	0.39507	---	NA	NA	NA
YHL031C	GOS1	v-SNARE protein involved in Golgi transport, homolog of the mammalian protein GOS-28/GS28	17.937	0.507822	No	17.937	0.977109	No	3	-1.743	NA	-0.572	NA	NA	NA	NA	NA	NA	NA
YHL033C	RPL8A	Ribosomal protein L4 of the large (60S) ribosomal subunit, nearly identical to Rpl8Bp and has similarity to rat L7a ribosomal protein	46.875	0.00344954	Yes	50.781	0.288422	No	12	-0.123	-0.233	-0.085	-0.139	0.926	0.0536142	---	0.963	0.34206	---
YHL034C	SBP1	Putative RNA binding protein	71.429	4.39828e-07	Yes	85.034	0.00120317	Yes	6	0.278	0.031	0.147	-0.362	0.843	0.110387	---	0.703	0.00102949	Down
YHL035C	VMR1	Vacuolar membrane protein involved in multiple drug resistance and metal sensitivity	25.126	0.116149	No	38.317	0.919061	No	9	NA	NA	1.284	-0.325	NA	NA	NA	0.328	0.47098	---
YHL036W	MUP3	Low affinity methionine permease, similar to Mup1p	12.821	0.889967	No	25.641	0.989296	No	1	NA	NA	NA	-1.469	NA	NA	NA	NA	NA	NA
YHL038C	CBP2	Mitochondrial protein required for splicing of the group I intron aI5 of the COB pre-mRNA, binds to the RNA to promote splicing	15.873	0.775534	No	41.27	0.667543	No	8	-0.356	0.108	0.319	-1.692	1.38	0.464951	---	0.248	0.342425	---
YHL039W	EFM1	Probable lysine methyltransferase involved in the monomethylation of eEF1A (Tef1p/Tef2p)	10.256	0.963673	No	41.026	0.668924	No	2	NA	NA	NA	-0.322	NA	NA	NA	NA	NA	NA
YHR001W	OSH7	Member of an oxysterol-binding protein family with seven members in S. cerevisiae	13.73	0.815556	No	57.208	0.108879	No	10	0.105	0.303	NA	-0.524	1.147	0.88971	---	NA	NA	NA
YHR004C	NEM1	Probable catalytic subunit of Nem1p-Spo7p phosphatase holoenzyme	8.969	0.958957	No	22.422	0.992638	No	1	-0.064	NA	NA	-0.759	NA	NA	NA	NA	NA	NA
YHR007C	ERG11	Lanosterol 14-alpha-demethylase, catalyzes the C-14 demethylation of lanosterol to form 4,4''-dimethyl cholesta-8,14,24-triene-3-beta-ol in the ergosterol biosynthesis pathway	37.736	0.00509336	Yes	50.943	0.24814	No	8	NA	-0.556	-0.422	-0.069	NA	NA	NA	1.277	0.107987	---
YHR008C	SOD2	Mitochondrial superoxide dismutase, protects cells against oxygen toxicity	17.167	0.546507	No	30.043	0.84163	No	5	0.162	0.285	-0.104	0.21	1.089	0.677625	---	1.243	0.0169	Up
YHR009C	YHR009C	Putative protein of unknown function	22.945	0.314102	No	49.713	0.291872	No	5	-0.207	2.371	NA	-0.07	5.972	0.00243359	Up	NA	NA	NA
YHR010W	RPL27A	Protein component of the large (60S) ribosomal subunit, nearly identical to Rpl27Bp and has similarity to rat L27 ribosomal protein	36.765	0.0692669	No	66.176	0.0962554	No	1	-0.118	-0.44	0.017	-0.11	0.8	0.00172219	Down	0.916	0.03081	---
YHR011W	DIA4	Probable mitochondrial seryl-tRNA synthetase, mutant displays increased invasive and pseudohyphal growth	15.695	0.72477	No	38.117	0.742192	No	6	-3.073	NA	NA	-0.384	NA	NA	NA	NA	NA	NA
YHR013C	ARD1	Subunit of N-terminal acetyltransferase NatA (Nat1p, Ard1p, Nat5p)	29.412	0.133452	No	50.42	0.29935	No	3	0.065	-0.322	NA	-2.12	0.765	0.0136666	Down	NA	NA	NA
YHR018C	ARG4	Argininosuccinate lyase, catalyzes the final step in the arginine biosynthesis pathway	34.557	0.0211431	No	47.516	0.377653	No	12	0.238	-0.188	0.014	0.145	0.744	0.0220452	Down	1.095	0.388353	---
YHR019C	DED81	Cytosolic asparaginyl-tRNA synthetase, required for protein synthesis, catalyzes the specific attachment of asparagine to its cognate tRNA	30.686	0.0499449	No	61.372	0.0372246	No	10	0.367	-0.257	-0.037	-0.355	0.649	0.00170972	Down	0.802	1.8308e-05	Down
YHR020W	YHR020W	Protein of unknown function that may interact with ribosomes, based on co-purification experiments	21.802	0.382103	No	63.953	0.0121182	No	14	0.146	-0.311	-0.06	-0.297	0.729	0.345523	---	0.849	0.160902	---
YHR021C	RPS27B	Protein component of the small (40S) ribosomal subunit	48.78	0.0299849	No	36.585	0.522203	No	3	-0.097	NA	-0.429	NA	NA	NA	NA	NA	NA	NA
YHR023W	MYO1	Type II myosin heavy chain, required for wild-type cytokinesis and cell separation	23.34	0.219381	No	75.726	3.0193e-09	Yes	18	-0.09	2.377	2.747	0.963	5.528	0.165115	---	0.29	0.0104398	Down
YHR025W	THR1	Homoserine kinase, conserved protein required for threonine biosynthesis	16.807	0.628603	No	36.415	0.760885	No	1	-0.105	-0.24	0.133	-0.135	0.91	0.159588	---	0.83	0.000167783	Down
YHR027C	RPN1	Non-ATPase base subunit of the 19S regulatory particle of the 26S proteasome	9.063	0.99737	No	71.501	0.000121927	Yes	16	0.244	0.504	0.252	0.13	1.197	0.421512	---	0.919	0.152595	---
YHR029C	YHI9	Protein of unknown function	10.204	0.868825	No	57.823	0.132915	No	7	-0.008	-0.071	0.193	-1.032	0.957	0.366407	---	0.428	4.11043e-05	Down
YHR033W	YHR033W	Putative protein of unknown function	2.364	0.998778	No	26.005	0.973998	No	3	-0.667	-1.751	2.461	-4.492	0.472	0.700298	---	0.008	0.0321214	Down
YHR034C	PIH1	Protein of unresolved function	14.535	0.733988	No	17.442	0.996021	No	3	3.326	-0.429	-1.366	-0.309	0.074	0.00326876	Down	2.08	0.428726	---
YHR037W	PUT2	Delta-1-pyrroline-5-carboxylate dehydrogenase, nuclear-encoded mitochondrial protein involved in utilization of proline as sole nitrogen source	22.609	0.331605	No	36.522	0.834237	No	9	-0.66	1.077	NA	0.155	3.334	0.0195761	Up	NA	NA	NA
YHR038W	RRF1	Mitochondrial ribosome recycling factor, essential for mitochondrial protein synthesis and for the maintenance of the respiratory function of mitochondria	21.739	0.358036	No	56.522	0.173874	No	5	NA	NA	NA	-0.255	NA	NA	NA	NA	NA	NA
YHR039C	MSC7	Protein of unknown function, green fluorescent protein (GFP)-fusion protein localizes to the endoplasmic reticulum	12.422	0.926453	No	35.714	0.874539	No	7	NA	NA	NA	-4.729	NA	NA	NA	NA	NA	NA
YHR039C-A	VMA10	Subunit G of the eight-subunit V1 peripheral membrane domain of the vacuolar H+-ATPase (V-ATPase), an electrogenic proton pump found throughout the endomembrane system	17.544	0.43287	No	87.719	0.0158941	No	2	0.119	-0.192	0.202	-0.241	0.806	0.0109282	Down	0.736	0.00243466	Down
YHR041C	SRB2	Subunit of the RNA polymerase II mediator complex	4.762	0.937288	No	33.333	0.750978	No	2	-1.06	NA	0.431	NA	NA	NA	NA	NA	NA	NA
YHR042W	NCP1	NADP-cytochrome P450 reductase	11.577	0.955219	No	47.757	0.362063	No	8	0.402	-1.3	-0.123	-0.282	0.307	0.190154	---	0.896	0.474512	---
YHR043C	DOG2	2-deoxyglucose-6-phosphate phosphatase, member of a family of low molecular weight phosphatases, similar to Dog1p, induced by oxidative and osmotic stress, confers 2-deoxyglucose resistance when overexpressed	12.195	0.7638	No	20.325	0.971101	No	3	0.182	NA	1.989	0.413	NA	NA	NA	0.335	0.512451	---
YHR045W	YHR045W	Putative protein of unknown function	17.857	0.635386	No	37.5	0.798777	No	6	NA	-2.549	NA	-1.801	NA	NA	NA	NA	NA	NA
YHR046C	INM1	Inositol monophosphatase, involved in biosynthesis of inositol and in phosphoinositide second messenger signaling	10.169	0.870501	No	37.288	0.703925	No	3	0.405	-1.229	0.716	NA	0.322	0.189778	---	NA	NA	NA
YHR047C	AAP1	Arginine/alanine aminopeptidase, overproduction stimulates glycogen accumulation	19.86	0.53829	No	59.579	0.0264567	No	8	3.869	2.319	0.482	0.991	0.341	0.627612	---	1.423	0.588383	---
YHR049W	FSH1	Putative serine hydrolase that localizes to both the nucleus and cytoplasm	24.691	0.255295	No	61.728	0.0954823	No	7	0.331	-0.052	0.108	-0.232	0.767	0.0120522	Down	0.79	0.0349241	Down
YHR051W	COX6	Subunit VI of cytochrome c oxidase, which is the terminal member of the mitochondrial inner membrane electron transport chain	74.324	8.01774e-05	Yes	74.324	0.0404688	No	2	NA	NA	0.173	0.047	NA	NA	NA	0.916	0.153084	---
YHR054C	YHR054C	Putative protein of unknown function	16.949	0.619886	No	53.672	0.199867	No	2	NA	NA	NA	-0.192	NA	NA	NA	NA	NA	NA
YHR063C	PAN5	2-dehydropantoate 2-reductase, part of the pantothenic acid pathway, structurally homologous to E. coli panE	34.301	0.032532	No	55.409	0.155733	No	8	-0.018	-2.18	-0.016	0.148	0.223	0.28346	---	1.121	0.713842	---
YHR064C	SSZ1	Hsp70 protein that interacts with Zuo1p (a DnaJ homolog) to form a ribosome-associated complex that binds the ribosome via the Zuo1p subunit	22.305	0.349635	No	72.491	0.00219567	Yes	16	-0.132	-0.293	-0.115	-0.3	0.894	0.102598	---	0.88	0.00161782	---
YHR068W	DYS1	Deoxyhypusine synthase, catalyzes formation of deoxyhypusine, the first step in hypusine biosynthesis	18.088	0.571702	No	51.68	0.245483	No	9	0.305	-0.096	0.266	-0.287	0.758	0.0465534	Down	0.682	0.183332	---
YHR070W	TRM5	tRNA(m(1)G37)methyltransferase, methylates a tRNA base adjacent to the anticodon that has a role in prevention of frameshifting	6.012	0.993419	No	24.048	0.991541	No	2	0.021	NA	2.669	NA	NA	NA	NA	NA	NA	NA
YHR071W	PCL5	Cyclin, interacts with and phosphorylated by Pho85p cyclin-dependent kinase (Cdk), induced by Gcn4p at level of transcription, specifically required for Gcn4p degradation, may be sensor of cellular protein biosynthetic capacity	34.934	0.0557031	No	30.568	0.828046	No	3	-2.761	-0.083	NA	NA	6.396	0.450552	---	NA	NA	NA
YHR072W-A	NOP10	Constituent of small nucleolar ribonucleoprotein particles containing H/ACA-type snoRNAs, which are required for pseudouridylation and processing of pre-18S rRNA	86.207	0.00139667	Yes	34.483	0.500426	No	3	-0.326	NA	-0.338	0.031	NA	NA	NA	1.291	0.554572	---
YHR073W	OSH3	Member of an oxysterol-binding protein family with seven members in S. cerevisiae	22.088	0.360057	No	48.193	0.328008	No	1	0.059	0.113	NA	NA	1.038	0.646038	---	NA	NA	NA
YHR074W	QNS1	Glutamine-dependent NAD(+) synthetase, essential for the formation of NAD(+) from nicotinic acid adenine dinucleotide	25.21	0.182973	No	42.017	0.647765	No	7	-0.252	-0.023	NA	-0.044	1.172	0.830937	---	NA	NA	NA
YHR075C	PPE1	Protein with carboxyl methyl esterase activity that may have a role in demethylation of the phosphoprotein phosphatase catalytic subunit	20	0.469356	No	35	0.819916	No	4	NA	-0.605	NA	1.556	NA	NA	NA	NA	NA	NA
YHR076W	PTC7	Type 2C protein phosphatase (PP2C)	29.155	0.113934	No	32.07	0.865111	No	4	NA	NA	5.115	3.083	NA	NA	NA	0.245	0.695721	---
YHR080C	YHR080C	Protein of unknown function that may interact with ribosomes, based on co-purification experiments	20.074	0.554697	No	40.149	0.825221	No	7	0.642	NA	NA	NA	NA	NA	NA	NA	NA	NA
YHR082C	KSP1	Ser/thr protein kinase	19.436	0.591154	No	45.675	0.472987	No	2	NA	NA	NA	-4.591	NA	NA	NA	NA	NA	NA
YHR083W	SAM35	Essential component of the sorting and assembly machinery (SAM complex or TOB complex) of the mitochondrial outer membrane, which binds precursors of beta-barrel proteins and facilitates their insertion into the outer membrane	6.079	0.970264	No	36.474	0.745707	No	2	NA	0.055	NA	0.487	NA	NA	NA	NA	NA	NA
YHR084W	STE12	Transcription factor that is activated by a MAP kinase signaling cascade, activates genes involved in mating or pseudohyphal/invasive growth pathways	21.802	0.382103	No	49.419	0.289054	No	3	NA	NA	NA	-2.367	NA	NA	NA	NA	NA	NA
YHR089C	GAR1	Protein component of the H/ACA snoRNP pseudouridylase complex, involved in the modification and cleavage of the 18S pre-rRNA	63.415	0.000135985	Yes	29.268	0.833772	No	4	-0.155	0.036	-0.278	0.016	1.142	0.0826445	---	1.226	0.00183335	Up
YHR098C	SFB3	Component of the Sec23p-Sfb3p heterodimer of the COPII vesicle coat, required for cargo selection during vesicle formation in ER to Golgi transport	19.376	0.585977	No	21.529	0.999932	No	4	0.17	-0.401	-0.096	-0.108	0.673	0.00176362	Down	0.992	0.885583	---
YHR099W	TRA1	Subunit of SAGA and NuA4 histone acetyltransferase complexes	18.697	0.833189	No	48.344	0.220888	No	18	-1.83	-0.847	-0.893	0.511	1.977	0.395903	---	2.647	0.625448	---
YHR101C	BIG1	Integral membrane protein of the endoplasmic reticulum, required for normal content of cell wall beta-1,6-glucan	20.896	0.411664	No	35.821	0.76762	No	2	NA	NA	NA	-0.638	NA	NA	NA	NA	NA	NA
YHR102W	KIC1	Protein kinase of the PAK/Ste20 kinase family, required for cell integrity possibly through regulating 1,6-beta-glucan levels in the wall	9.259	0.997937	No	38.889	0.847426	No	7	-0.318	0.044	NA	2.093	1.284	0.899457	---	NA	NA	NA
YHR104W	GRE3	Aldose reductase involved in methylglyoxal, d-xylose, arabinose, and galactose metabolism	15.291	0.689034	No	48.93	0.333406	No	9	0.258	0.206	0.094	0.394	0.965	0.217946	---	1.231	0.0111567	Up
YHR105W	YPT35	Endosomal protein of unknown function that contains a phox (PX) homology domain and binds to both phosphatidylinositol-3-phosphate (PtdIns(3)P) and proteins involved in ER-Golgi or vesicular transport	37.383	0.0392508	No	37.383	0.651015	No	1	-5.081	NA	-2.758	-1.149	NA	NA	NA	3.05	0.448833	---
YHR106W	TRR2	Mitochondrial thioredoxin reductase involved in protection against oxidative stress, required with Glr1p to maintain the redox state of Trx3p	23.392	0.298426	No	35.088	0.7915	No	1	0.022	-1.04	NA	-0.357	0.479	0.216773	---	NA	NA	NA
YHR107C	CDC12	Component of the septin ring of the mother-bud neck that is required for cytokinesis	39.312	0.00667125	Yes	61.425	0.0580841	No	5	-0.144	NA	NA	-0.645	NA	NA	NA	NA	NA	NA
YHR108W	GGA2	Protein that interacts with and regulates Arf1p and Arf2p in a GTP-dependent manner to facilitate traffic through the late Golgi	13.675	0.868975	No	54.701	0.132476	No	4	NA	NA	0.393	0.886	NA	NA	NA	1.408	0.221168	---
YHR112C	YHR112C	Putative protein of unknown function	21.164	0.404105	No	39.683	0.663303	No	2	NA	NA	NA	1.047	NA	NA	NA	NA	NA	NA
YHR113W	YHR113W	Cytoplasmic aspartyl aminopeptidase	24.49	0.239869	No	42.857	0.570955	No	3	-0.017	NA	NA	NA	NA	NA	NA	NA	NA	NA
YHR114W	BZZ1	SH3 domain protein implicated in the regulation of actin polymerization, able to recruit actin polymerization machinery through its SH3 domains, colocalizes with cortical actin patches and Las17p, interacts with type I myosins	17.378	0.684488	No	53.712	0.149663	No	6	0.087	NA	NA	-0.11	NA	NA	NA	NA	NA	NA
YHR117W	TOM71	Mitochondrial outer membrane protein with similarity to Tom70p	14.085	0.866543	No	46.948	0.400363	No	5	NA	1.803	0.871	0.806	NA	NA	NA	0.956	0.948707	---
YHR119W	SET1	Histone methyltransferase, subunit of the COMPASS (Set1C) complex which methylates histone H3 on lysine 4	29.63	0.024651	No	58.333	0.0243532	No	8	NA	-0.091	NA	-0.526	NA	NA	NA	NA	NA	NA
YHR120W	MSH1	DNA-binding protein of the mitochondria involved in repair of mitochondrial DNA, has ATPase activity and binds to DNA mismatches	22.941	0.29625	No	41.71	0.698953	No	6	-0.438	-0.132	-0.395	NA	1.236	0.205593	---	NA	NA	NA
YHR121W	LSM12	Protein of unknown function that may function in RNA processing	26.738	0.204728	No	42.781	0.489313	No	2	NA	NA	NA	-0.627	NA	NA	NA	NA	NA	NA
YHR124W	NDT80	Meiosis-specific transcription factor required for exit from pachytene and for full meiotic recombination	30.303	0.0474105	No	63.796	0.0160079	No	8	-0.215	-1.86	-0.862	-0.909	0.32	0.325147	---	0.967	0.94792	---
YHR128W	FUR1	Uracil phosphoribosyltransferase, synthesizes UMP from uracil	50.926	0.00235489	Yes	60.185	0.123682	No	3	NA	NA	-0.116	0.251	NA	NA	NA	1.289	7.60278e-05	Up
YHR129C	ARP1	Actin-related protein of the dynactin complex	10.417	0.908487	No	31.25	0.898589	No	3	NA	NA	NA	-0.634	NA	NA	NA	NA	NA	NA
YHR136C	SPL2	Protein with similarity to cyclin-dependent kinase inhibitors	20.27	0.38059	No	33.784	0.677131	No	2	NA	NA	3.506	-0.971	NA	NA	NA	0.045	0.342408	---
YHR137W	ARO9	Aromatic aminotransferase II, catalyzes the first step of tryptophan, phenylalanine, and tyrosine catabolism	23.392	0.290944	No	31.189	0.937051	No	8	0.071	-0.122	NA	0.484	0.875	0.471776	---	NA	NA	NA
YHR141C	RPL42B	Protein component of the large (60S) ribosomal subunit, identical to Rpl42Ap and has similarity to rat L44	47.17	0.0252403	No	28.302	0.721518	No	2	0.183	0.055	0.186	0.255	0.915	0.0753577	---	1.049	0.53273	---
YHR146W	CRP1	Protein that binds to cruciform DNA structures	15.054	0.765252	No	86.022	6.40745e-05	Yes	6	NA	NA	0.164	-0.518	NA	NA	NA	0.623	0.0242106	Down
YHR150W	PEX28	Peroxisomal integral membrane peroxin, involved in the regulation of peroxisomal size, number and distribution	17.271	0.677584	No	46.632	0.414343	No	2	NA	NA	NA	-3.892	NA	NA	NA	NA	NA	NA
YHR158C	KEL1	Protein required for proper cell fusion and cell morphology	19.759	0.573473	No	55.842	0.0482707	No	9	-3.124	NA	-1.146	0.981	NA	NA	NA	4.369	0.280688	---
YHR161C	YAP1801	Protein involved in clathrin cage assembly	9.419	0.980999	No	23.548	0.997542	No	4	8.344	4.922	4.604	6.203	0.093	0.10296	---	3.028	0.273896	---
YHR163W	SOL3	6-phosphogluconolactonase, catalyzes the second step of the pentose phosphate pathway	16.064	0.605161	No	36.145	0.709054	No	4	0.016	-1.212	-0.028	0.029	0.427	0.282565	---	1.04	0.798989	---
YHR164C	DNA2	Tripartite DNA replication factor with single-stranded DNA-dependent ATPase, ATP-dependent nuclease, and helicase activities	19.054	0.671537	No	50.591	0.172299	No	8	1.377	-0.761	NA	0.808	0.227	0.177741	---	NA	NA	NA
YHR165C	PRP8	Component of the U4/U6-U5 snRNP complex, involved in the second catalytic step of splicing	24.865	0.0899392	No	53.046	0.0438144	No	11	NA	-2.175	-4.609	NA	NA	NA	NA	NA	NA	NA
YHR167W	THP2	Subunit of the THO complex, which connects transcription elongation and mitotic recombination, and of the TREX complex, which is recruited to activated genes and couples transcription to mRNA export	11.494	0.802169	No	68.966	0.0331864	No	4	NA	NA	NA	-0.279	NA	NA	NA	NA	NA	NA
YHR168W	MTG2	Putative GTPase, member of the Obg family	23.166	0.302462	No	42.471	0.592664	No	3	1.422	1.216	0.812	0.861	0.867	0.118605	---	1.034	0.594197	---
YHR170W	NMD3	Protein involved in nuclear export of the large ribosomal subunit	32.819	0.0290977	No	59.846	0.0568205	No	4	NA	NA	NA	-0.235	NA	NA	NA	NA	NA	NA
YHR171W	ATG7	Autophagy-related protein and dual specificity member of the E1 family of ubiquitin-activating enzymes	20.635	0.459571	No	39.683	0.735612	No	6	-1.748	-2.293	NA	0.423	0.685	0.916802	---	NA	NA	NA
YHR174W	ENO2	Enolase II, a phosphopyruvate hydratase that catalyzes the conversion of 2-phosphoglycerate to phosphoenolpyruvate during glycolysis and the reverse reaction during gluconeogenesis	29.748	0.0833052	No	64.073	0.0317511	No	10	1.379	-0.851	-0.014	0.024	0.213	0.00105115	Down	1.027	0.406871	---
YHR179W	OYE2	Conserved NADPH oxidoreductase containing flavin mononucleotide (FMN), homologous to Oye3p with different ligand binding and catalytic properties	35	0.0246666	No	67.5	0.0188971	No	5	0.5	-0.809	0.144	-0.829	0.404	0.00270328	Down	0.51	0.00177241	Down
YHR182W	YHR182W	Putative protein of unknown function	16.561	0.771774	No	53.503	0.134831	No	6	0.57	NA	NA	0.254	NA	NA	NA	NA	NA	NA
YHR183W	GND1	6-phosphogluconate dehydrogenase (decarboxylating), catalyzes an NADPH regenerating reaction in the pentose phosphate pathway	32.72	0.0330616	No	51.125	0.247486	No	15	0.237	0.263	0.024	0.394	1.019	0.556857	---	1.292	0.0259849	Up
YHR184W	SSP1	Protein involved in the control of meiotic nuclear division and coordination of meiosis with spore formation	21.016	0.42968	No	75.306	0.000681225	Yes	2	NA	NA	NA	0.361	NA	NA	NA	NA	NA	NA
YHR185C	PFS1	Sporulation protein required for prospore membrane formation at selected spindle poles, ensures functionality of all four spindle pole bodies during meiosis II	21.097	0.384214	No	54.852	0.202267	No	1	NA	-4.975	NA	-5.207	NA	NA	NA	NA	NA	NA
YHR186C	KOG1	Subunit of TORC1, a rapamycin-sensitive complex involved in growth control that contains Tor1p or Tor2p, Lst8p and Tco89p	23.764	0.203543	No	34.682	0.982835	No	8	-1.343	NA	NA	-3.281	NA	NA	NA	NA	NA	NA
YHR188C	GPI16	Transmembrane protein subunit of the glycosylphosphatidylinositol transamidase complex that adds GPIs to newly synthesized proteins	19.672	0.52378	No	31.148	0.955514	No	2	-0.126	0.177	-0.358	0.114	1.234	0.00537414	Up	1.387	0.000233327	Up
YHR190W	ERG9	Farnesyl-diphosphate farnesyl transferase (squalene synthase), joins two farnesyl pyrophosphate moieties to form squalene in the sterol biosynthesis pathway	22.523	0.337714	No	54.054	0.172679	No	4	0.307	0.27	NA	NA	0.974	0.94193	---	NA	NA	NA
YHR192W	YHR192W	Putative protein of unknown function	7.194	0.933786	No	50.36	0.296711	No	2	-0.153	0.196	NA	NA	1.273	0.504179	---	NA	NA	NA
YHR193C	EGD2	Alpha subunit of the heteromeric nascent polypeptide-associated complex (NAC) involved in protein sorting and translocation, associated with cytoplasmic ribosomes	17.241	0.501418	No	80.46	0.0146601	No	6	-0.139	-0.453	-0.101	-0.565	0.805	0.0767545	---	0.725	0.000450109	Down
YHR197W	RIX1	Essential component of the Rix1 complex (Rix1p, Ipi1p, Ipi3p) that is required for processing of ITS2 sequences from 35S pre-rRNA	14.417	0.88054	No	73.394	0.000276319	Yes	5	0.39	NA	NA	NA	NA	NA	NA	NA	NA	NA
YHR199C	AIM46	Putative protein of unknown function	6.452	0.959743	No	25.806	0.948253	No	4	NA	-0.528	NA	0.066	NA	NA	NA	NA	NA	NA
YHR200W	RPN10	Non-ATPase base subunit of the 19S regulatory particle (RP) of the 26S proteasome	18.657	0.498656	No	52.239	0.251176	No	2	-0.062	-0.208	-0.173	0.071	0.904	0.143661	---	1.184	0.0762255	---
YHR201C	PPX1	Exopolyphosphatase, hydrolyzes inorganic polyphosphate (poly P) into Pi residues	27.708	0.138737	No	47.859	0.366007	No	4	-0.192	NA	0.027	-0.074	NA	NA	NA	0.932	0.471403	---
YHR203C	RPS4B	Protein component of the small (40S) ribosomal subunit	57.471	0.000165232	Yes	34.483	0.761226	No	9	-0.27	-0.263	-0.017	-0.568	1.005	0.908363	---	0.682	0.0192915	Down
YHR206W	SKN7	Nuclear response regulator and transcription factor, part of a branched two-component signaling system	11.254	0.951123	No	30.547	0.964119	No	5	0.044	0.211	NA	-0.337	1.123	0.445155	---	NA	NA	NA
YHR208W	BAT1	Mitochondrial branched-chain amino acid aminotransferase, homolog of murine ECA39	30.534	0.0767371	No	50.891	0.267544	No	9	-0.841	-0.401	-1.125	-0.584	1.357	0.0229584	Up	1.455	0.141637	---
YHR216W	IMD2	Inosine monophosphate dehydrogenase, catalyzes the rate-limiting step in GTP biosynthesis, expression is induced by mycophenolic acid resulting in resistance to the drug, expression is repressed by nutrient limitatio	22.945	0.314102	No	40.153	0.690275	No	10	-0.115	-1.725	-0.414	-1.362	0.328	0.0131391	Down	0.519	0.000566415	Down
YIL002W-A	YIL002W-A	Putative protein of unknown function	0	0.77044	No	101.449	0.0135539	No	2	-0.311	NA	-0.308	-0.969	NA	NA	NA	0.632	0.00753474	Down
YIL009W	FAA3	Long chain fatty acyl-CoA synthetase, activates imported fatty acids	20.173	0.498254	No	53.314	0.151886	No	5	-1.235	0.149	NA	NA	2.61	0.254484	---	NA	NA	NA
YIL013C	PDR11	ATP-binding cassette (ABC) transporter, multidrug transporter involved in multiple drug resistance	21.262	0.435056	No	39.688	0.852795	No	4	0.191	NA	-0.197	0.335	NA	NA	NA	1.446	0.382028	---
YIL015W	BAR1	Aspartyl protease secreted into the periplasmic space of mating type a cells, helps cells find mating partners, cleaves and inactivates alpha factor allowing cells to recover from alpha-factor-induced cell cycle arrest	6.814	0.994567	No	44.293	0.521415	No	3	-0.375	NA	NA	NA	NA	NA	NA	NA	NA	NA
YIL017C	VID28	Protein involved in proteasome-dependent catabolite degradation of fructose-1,6-bisphosphatase (FBPase)	11.944	0.973032	No	42.345	0.660012	No	4	NA	1.325	NA	-2.605	NA	NA	NA	NA	NA	NA
YIL022W	TIM44	Essential component of the Translocase of the Inner Mitochondrial membrane (TIM23 complex)	30.162	0.0765233	No	51.044	0.257794	No	7	-0.264	NA	-1.536	-0.149	NA	NA	NA	2.615	0.397874	---
YIL026C	IRR1	Subunit of the cohesin complex, which is required for sister chromatid cohesion during mitosis and meiosis and interacts with centromeres and chromosome arms, essential for viability	13.913	0.951087	No	68.696	0.000200578	Yes	7	-0.299	-2.996	-1.254	-0.118	0.154	0.522636	---	2.197	0.39165	---
YIL033C	BCY1	Regulatory subunit of the cyclic AMP-dependent protein kinase (PKA), a component of a signaling pathway that controls a variety of cellular processes, including metabolism, cell cycle, stress response, stationary phase, and sporulation	26.442	0.173809	No	38.462	0.719686	No	8	-0.023	0.204	-0.184	-0.004	1.171	0.043722	---	1.133	0.0720978	---
YIL036W	CST6	Basic leucine zipper (bZIP) transcription factor of the ATF/CREB family, proposed to be a regulator of oleate responsive genes	18.739	0.583468	No	35.775	0.859127	No	3	-3.073	4.319	0.101	NA	167.956	0.15137	---	NA	NA	NA
YIL037C	PRM2	Pheromone-regulated protein, predicted to have 4 transmembrane segments and a coiled coil domain	6.098	0.998126	No	33.537	0.926503	No	3	-1.171	NA	-0.299	NA	NA	NA	NA	NA	NA	NA
YIL038C	NOT3	Subunit of the CCR4-NOT complex, which is a global transcriptional regulator with roles in transcription initiation and elongation and in mRNA degradation	20.335	0.498086	No	66.986	0.00228579	Yes	4	3.048	NA	-0.469	0.978	NA	NA	NA	2.726	0.193497	---
YIL041W	GVP36	BAR domain-containing protein that localizes to both early and late Golgi vesicles	24.54	0.253729	No	73.62	0.0091421	Yes	11	0.169	0.036	-0.028	0.104	0.912	0.0225707	---	1.096	0.250515	---
YIL043C	CBR1	Microsomal cytochrome b reductase, not essential for viability	17.606	0.554873	No	24.648	0.950549	No	4	0.04	-0.177	0.209	-0.38	0.86	0.466948	---	0.665	0.000834351	Down
YIL044C	AGE2	ADP-ribosylation factor (ARF) GTPase activating protein (GAP) effector, involved in Trans-Golgi-Network (TGN) transport	13.423	0.754637	No	26.846	0.931683	No	4	0.048	-0.455	NA	5.019	0.705	0.0350624	Down	NA	NA	NA
YIL048W	NEO1	Putative aminophospholipid translocase (flippase) involved in endocytosis and vacuolar biogenesis	17.376	0.777639	No	38.228	0.88056	No	6	NA	NA	0.602	NA	NA	NA	NA	NA	NA	NA
YIL051C	MMF1	Mitochondrial protein required for transamination of isoleucine but not of valine or leucine	20.69	0.366275	No	41.379	0.499424	No	5	-0.134	0.198	-0.197	0.124	1.259	9.14123e-06	Up	1.249	0.000862477	Up
YIL052C	RPL34B	Protein component of the large (60S) ribosomal subunit, nearly identical to Rpl34Ap and has similarity to rat L34 ribosomal protein	82.645	5.59717e-05	Yes	41.322	0.481802	No	1	0.649	0.666	0.318	0.4	1.011	0.910029	---	1.059	0.372307	---
YIL053W	RHR2	Constitutively expressed isoform of DL-glycerol-3-phosphatase	20	0.432744	No	76	0.0119586	No	7	-0.17	-0.251	-0.016	-0.66	0.946	0.402722	---	0.64	0.00220676	Down
YIL062C	ARC15	Subunit of the ARP2/3 complex, which is required for the motility and integrity of cortical actin patches	32.468	0.10894	No	32.468	0.713404	No	2	0.018	NA	NA	0.196	NA	NA	NA	NA	NA	NA
YIL063C	YRB2	Protein of unknown function involved in nuclear processes of the Ran-GTPase cycle	9.174	0.915167	No	73.394	0.00947851	Yes	7	0.189	0.191	3.386	-0.267	1.001	0.995631	---	0.079	0.160693	---
YIL064W	SEE1	Probable lysine methyltransferase involved in the dimethylation of eEF1A (Tef1p/Tef2p)	7.782	0.909109	No	38.911	0.634702	No	3	-0.145	-0.048	-0.057	-0.046	1.07	0.105156	---	1.008	0.711574	---
YIL070C	MAM33	Acidic protein of the mitochondrial matrix involved in oxidative phosphorylation	33.835	0.0578364	No	78.947	0.00601052	Yes	1	-0.15	NA	0.206	NA	NA	NA	NA	NA	NA	NA
YIL072W	HOP1	Meiosis-specific DNA binding protein that displays Red1p dependent localization to the unsynapsed axial-lateral elements of the synaptonemal complex	18.182	0.624705	No	36.364	0.846822	No	2	NA	-1.797	NA	1.77	NA	NA	NA	NA	NA	NA
YIL073C	SPO22	Meiosis-specific protein essential for chromosome synapsis, involved in completion of nuclear divisions during meiosis	11.282	0.984781	No	54.359	0.0920724	No	5	3.308	-1.311	NA	4.065	0.041	0.0828026	---	NA	NA	NA
YIL074C	SER33	3-phosphoglycerate dehydrogenase, catalyzes the first step in serine and glycine biosynthesis	17.058	0.657756	No	42.644	0.575756	No	4	2.966	1.902	2.283	1.08	0.478	0.0675482	---	0.435	0.285884	---
YIL075C	RPN2	Subunit of the 26S proteasome, substrate of the N-acetyltransferase Nat1p	12.698	0.961464	No	43.386	0.60447	No	9	0.659	-0.783	NA	-0.098	0.368	0.322435	---	NA	NA	NA
YIL076W	SEC28	Epsilon-COP subunit of the coatomer	3.378	0.986623	No	70.946	0.0190084	No	5	0.224	NA	-0.217	-0.331	NA	NA	NA	0.924	0.557824	---
YIL078W	THS1	Threonyl-tRNA synthetase, essential cytoplasmic protein	36.785	0.00238682	Yes	76.294	0.000103119	Yes	17	0.218	-0.409	-0.143	-0.296	0.647	0.0779797	---	0.9	0.572033	---
YIL088C	AVT7	Putative transporter, member of a family of seven S. cerevisiae genes (AVT1-7) related to vesicular GABA-glycine transporters	14.286	0.811735	No	24.49	0.989492	No	3	NA	NA	NA	-1.494	NA	NA	NA	NA	NA	NA
YIL091C	UTP25	Nucleolar protein required for 35S pre-RNA processing and 40S ribosomal subunit biogenesis	38.835	0.000927102	Yes	47.157	0.389826	No	6	NA	NA	NA	-0.29	NA	NA	NA	NA	NA	NA
YIL092W	YIL092W	Putative protein of unknown function	12.638	0.917765	No	44.234	0.528971	No	6	-0.618	-1.319	NA	-2.559	0.615	0.136551	---	NA	NA	NA
YIL094C	LYS12	Homo-isocitrate dehydrogenase, an NAD-linked mitochondrial enzyme required for the fourth step in the biosynthesis of lysine, in which homo-isocitrate is oxidatively decarboxylated to alpha-ketoadipate	37.736	0.0135739	No	51.213	0.261157	No	8	-0.33	-0.302	-0.435	0.092	1.02	0.825899	---	1.44	0.0116467	Up
YIL095W	PRK1	Protein serine/threonine kinase	28.395	0.0641907	No	38.272	0.828343	No	7	NA	-0.438	NA	-0.378	NA	NA	NA	NA	NA	NA
YIL098C	FMC1	Mitochondrial matrix protein, required for assembly or stability at high temperature of the F1 sector of mitochondrial F1F0 ATP synthase	64.516	0.000494642	Yes	25.806	0.843058	No	1	0.056	-0.057	NA	NA	0.925	0.758317	---	NA	NA	NA
YIL104C	SHQ1	Chaperone protein required for the assembly of box H/ACA snoRNPs and thus for pre-rRNA processing, forms a complex with Naf1p and interacts with H/ACA snoRNP components Nhp2p and Cbf5p	21.696	0.384385	No	59.172	0.0666112	No	3	-0.394	0.391	NA	NA	1.723	0.399598	---	NA	NA	NA
YIL107C	PFK26	6-phosphofructo-2-kinase, inhibited by phosphoenolpyruvate and sn-glycerol 3-phosphate	38.694	0.00049863	Yes	42.322	0.649108	No	2	NA	NA	NA	3.889	NA	NA	NA	NA	NA	NA
YIL108W	YIL108W	Putative metalloprotease	24.425	0.223129	No	35.92	0.880198	No	6	NA	NA	NA	2.629	NA	NA	NA	NA	NA	NA
YIL109C	SEC24	Component of the Sec23p-Sec24p heterodimer of the COPII vesicle coat, required for cargo selection during vesicle formation in ER to Golgi transport	31.317	0.0156143	No	35.637	0.924611	No	4	0.337	NA	-0.051	2.782	NA	NA	NA	7.122	0.202741	---
YIL112W	HOS4	Subunit of the Set3 complex, which is a meiotic-specific repressor of sporulation specific genes that contains deacetylase activity	23.084	0.279964	No	78.486	9.65619e-07	Yes	13	-1.137	-0.284	2.741	-1.148	1.806	0.769193	---	0.068	0.276738	---
YIL113W	SDP1	Stress-inducible dual-specificity MAP kinase phosphatase, negatively regulates Slt2p MAP kinase by direct dephosphorylation, diffuse localization under normal conditions shifts to punctate localization after heat shock	19.139	0.451606	No	33.493	0.746327	No	2	-0.281	1.31	0.295	0.828	3.013	0.560152	---	1.447	0.486328	---
YIL114C	POR2	Putative mitochondrial porin (voltage-dependent anion channel), related to Por1p but not required for mitochondrial membrane permeability or mitochondrial osmotic stability	17.794	0.544547	No	24.911	0.946762	No	3	-0.256	1.086	NA	-2.341	2.535	0.438078	---	NA	NA	NA
YIL115C	NUP159	Nucleoporin, subunit of the nuclear pore complex that is found exclusively on the cytoplasmic side, member of the Nup82 subcomplex, required for mRNA export	6.849	0.999989	No	63.699	0.000793354	Yes	11	-0.798	-0.783	NA	2.652	1.011	0.989767	---	NA	NA	NA
YIL116W	HIS5	Histidinol-phosphate aminotransferase, catalyzes the seventh step in histidine biosynthesis	20.779	0.42494	No	38.961	0.690978	No	5	0.956	0.628	0.375	0.854	0.796	0.0438334	Down	1.394	0.240213	---
YIL118W	RHO3	Non-essential small GTPase of the Rho/Rac subfamily of Ras-like proteins involved in the establishment of cell polarity	17.316	0.538884	No	64.935	0.0678931	No	5	-3.548	-0.381	NA	-0.571	8.982	0.150571	---	NA	NA	NA
YIL120W	QDR1	Multidrug transporter of the major facilitator superfamily, required for resistance to quinidine, ketoconazole, fluconazole, and barban	14.21	0.839794	No	23.091	0.996416	No	3	-1.641	NA	NA	-0.288	NA	NA	NA	NA	NA	NA
YIL124W	AYR1	NADPH-dependent 1-acyl dihydroxyacetone phosphate reductase found in lipid particles, ER, and mitochondrial outer membrane	20.202	0.436971	No	33.67	0.804172	No	3	-0.471	NA	NA	-0.513	NA	NA	NA	NA	NA	NA
YIL125W	KGD1	Component of the mitochondrial alpha-ketoglutarate dehydrogenase complex, which catalyzes a key step in the tricarboxylic acid (TCA) cycle, the oxidative decarboxylation of alpha-ketoglutarate to form succinyl-CoA	28.6	0.0437293	No	57.199	0.0395767	No	11	0.024	-0.221	-0.03	0.316	0.844	0.753079	---	1.271	0.00403484	Up
YIL126W	STH1	ATPase component of the RSC chromatin remodeling complex	35.32	0.000293723	Yes	69.169	4.67147e-05	Yes	12	-1.683	-1.383	-1.072	-0.372	1.231	0.869013	---	1.625	0.324943	---
YIL128W	MET18	DNA repair and TFIIH regulator, required for both nucleotide excision repair (NER) and RNA polymerase II (RNAP II) transcription	15.504	0.876375	No	48.45	0.312559	No	8	0.127	-0.167	NA	-0.323	0.816	0.529888	---	NA	NA	NA
YIL129C	TAO3	Component of the RAM signaling network that is involved in regulation of Ace2p activity and cellular morphogenesis, interacts with protein kinase Cbk1p and also with Kic1p	18.519	0.787314	No	45.034	0.55191	No	8	0.169	0.319	NA	6.745	1.11	0.813234	---	NA	NA	NA
YIL133C	RPL16A	N-terminally acetylated protein component of the large (60S) ribosomal subunit, binds to 5.8 S rRNA	55.276	0.00118533	Yes	50.251	0.306706	No	11	0.25	-0.21	0.287	-0.053	0.727	0.0420972	Down	0.79	0.422447	---
YIL136W	OM45	Protein of unknown function, major constituent of the mitochondrial outer membrane	35.623	0.0215193	No	53.435	0.197767	No	6	-0.445	0.093	NA	0.835	1.452	0.400025	---	NA	NA	NA
YIL137C	TMA108	Protein that associates with ribosomes and is involved in ribosome biogenesis	9.514	0.995235	No	33.827	0.959384	No	9	0.382	-1.121	NA	-0.752	0.353	0.353814	---	NA	NA	NA
YIL142W	CCT2	Subunit beta of the cytosolic chaperonin Cct ring complex, related to Tcp1p, required for the assembly of actin and tubulins in vivo	26.565	0.152525	No	49.336	0.305417	No	8	-0.233	0.364	NA	-0.114	1.513	0.344036	---	NA	NA	NA
YIL143C	SSL2	Component of the holoenzyme form of RNA polymerase transcription factor TFIIH, has DNA-dependent ATPase/helicase activity and is required, with Rad3p, for unwinding promoter DNA	29.656	0.0381281	No	49.822	0.259	No	6	NA	-0.044	NA	0.237	NA	NA	NA	NA	NA	NA
YIL145C	PAN6	Pantothenate synthase, also known as pantoate-beta-alanine ligase, required for pantothenic acid biosynthesis, deletion causes pantothenic acid auxotrophy, homologous to E. coli panC	29.126	0.122062	No	51.78	0.255347	No	3	0.142	NA	NA	-0.345	NA	NA	NA	NA	NA	NA
YIL148W	RPL40A	Fusion protein, identical to Rpl40Bp, that is cleaved to yield ubiquitin and a ribosomal protein of the large (60S) ribosomal subunit with similarity to rat L40	62.5	0.00166298	Yes	46.875	0.372447	No	3	0.001	-0.452	0.083	-0.364	0.731	8.44559e-05	Down	0.734	0.0153364	Down
YIL149C	MLP2	Myosin-like protein associated with the nuclear envelope, connects the nuclear pore complex with the nuclear interior	18.463	0.742898	No	106.611	0	Yes	16	0.009	-0.186	NA	0.118	0.873	0.872942	---	NA	NA	NA
YIL150C	MCM10	Essential chromatin-associated protein involved in the initiation of DNA replication	21.016	0.42968	No	63.047	0.0238488	No	2	-0.472	NA	NA	2.908	NA	NA	NA	NA	NA	NA
YIL155C	GUT2	Mitochondrial glycerol-3-phosphate dehydrogenase	27.735	0.0988287	No	26.194	0.992969	No	7	NA	NA	NA	-0.229	NA	NA	NA	NA	NA	NA
YIL156W	UBP7	Ubiquitin-specific protease that cleaves ubiquitin-protein fusions	13.072	0.96448	No	28.011	0.998096	No	3	NA	NA	NA	-0.486	NA	NA	NA	NA	NA	NA
YIL158W	AIM20	Putative protein of unknown function	24.51	0.262864	No	73.529	0.0266745	No	4	-1.365	NA	NA	-0.984	NA	NA	NA	NA	NA	NA
YIL159W	BNR1	Formin, nucleates the formation of linear actin filaments, involved in cell processes such as budding and mitotic spindle orientation which require the formation of polarized actin cables, functionally redundant with BNI1	19.636	0.60116	No	49.455	0.238654	No	4	NA	NA	NA	-0.004	NA	NA	NA	NA	NA	NA
YIL161W	YIL161W	Putative protein of unknown function	12.766	0.732136	No	59.574	0.125143	No	4	-0.046	2.21	NA	NA	4.777	0.190156	---	NA	NA	NA
YIL166C	YIL166C	Putative protein with similarity to the allantoate permease (Dal5p) subfamily of the major facilitator superfamily	16.605	0.707582	No	23.985	0.993988	No	3	NA	NA	NA	4	NA	NA	NA	NA	NA	NA
YIL169C	YIL169C	Putative protein of unknown function	2.01	1	No	30.151	0.992049	No	2	-2.854	NA	NA	NA	NA	NA	NA	NA	NA	NA
YIR002C	MPH1	Member of the DEAH family of helicases, functions in an error-free DNA damage bypass pathway that involves homologous recombination, binds to flap DNA and stimulates activity of Rad27p and Dna2p	21.148	0.438248	No	62.437	0.00690807	Yes	8	-5.576	4.065	5.156	-0.046	798.429	0.0814578	---	0.027	0.00834024	Down
YIR003W	AIM21	Protein of unknown function involved in mitochondrial migration along actin filament	19.146	0.571334	No	78.056	8.42157e-05	Yes	6	NA	NA	-1.981	0.241	NA	NA	NA	4.663	0.0096025	Up
YIR006C	PAN1	Part of actin cytoskeleton-regulatory complex Pan1p-Sla1p-End3p, associates with actin patches on the cell cortex	12.838	0.98767	No	39.865	0.851772	No	9	-2.057	0.084	1.162	0.188	4.411	0.400294	---	0.509	0.22393	---
YIR007W	YIR007W	Putative protein of unknown function	9.162	0.991242	No	31.414	0.971002	No	2	3.265	NA	NA	NA	NA	NA	NA	NA	NA	NA
YIR008C	PRI1	Subunit of DNA primase, which is required for DNA synthesis and double-strand break repair	24.45	0.249529	No	41.565	0.604292	No	3	-0.096	-0.233	NA	-0.238	0.909	0.122076	---	NA	NA	NA
YIR010W	DSN1	Essential component of the MIND kinetochore complex (Mtw1p Including Nnf1p-Nsl1p-Dsn1p) which joins kinetochore subunits contacting DNA to those contacting microtubules	17.361	0.671116	No	57.292	0.0829719	No	5	NA	-0.667	NA	0.552	NA	NA	NA	NA	NA	NA
YIR011C	STS1	Protein that interacts with the karyopherin Srp1p	15.674	0.666225	No	50.157	0.297911	No	2	-4.716	1.541	NA	NA	76.486	0.0223453	Up	NA	NA	NA
YIR013C	GAT4	Protein containing GATA family zinc finger motifs	49.587	0.0146394	No	8.264	0.976759	No	2	NA	NA	NA	-0.019	NA	NA	NA	NA	NA	NA
YIR018W	YAP5	Basic leucine zipper (bZIP) transcription factor	16.327	0.590906	No	61.224	0.100676	No	2	NA	NA	NA	5.693	NA	NA	NA	NA	NA	NA
YIR019C	MUC1	GPI-anchored cell surface glycoprotein (flocculin) required for pseudohyphal formation, invasive growth, flocculation, and biofilms	1.463	1	No	45.355	0.502468	No	3	NA	NA	NA	0.176	NA	NA	NA	NA	NA	NA
YIR023W	DAL81	Positive regulator of genes in multiple nitrogen degradation pathways	23.711	0.242921	No	35.052	0.941768	No	4	0.288	-0.036	-0.362	-0.008	0.799	0.687517	---	1.277	0.00629319	Up
YIR028W	DAL4	Allantoin permease	20.472	0.471241	No	17.323	0.999915	No	2	-3.855	NA	NA	-4.074	NA	NA	NA	NA	NA	NA
YIR029W	DAL2	Allantoicase, converts allantoate to urea and ureidoglycolate in the second step of allantoin degradation	32.07	0.0627604	No	49.563	0.313092	No	2	-0.105	NA	NA	4.572	NA	NA	NA	NA	NA	NA
YIR034C	LYS1	Saccharopine dehydrogenase (NAD+, L-lysine-forming), catalyzes the conversion of saccharopine to L-lysine, which is the final step in the lysine biosynthesis pathway	42.895	0.00283894	Yes	37.534	0.733484	No	3	4.869	1.739	0.491	4.672	0.114	0.16236	---	18.136	0.118181	---
YIR035C	YIR035C	Putative cytoplasmic protein of unknown function	7.874	0.904969	No	7.874	0.999421	No	5	-4.85	0.446	-3.026	1.051	39.277	0.139555	---	16.887	0.290011	---
YIR036C	IRC24	Putative benzil reductase	7.605	0.916902	No	41.825	0.548427	No	4	0.139	0.057	-1.927	NA	0.945	0.719945	---	NA	NA	NA
YIR037W	HYR1	Thiol peroxidase that functions as a hydroperoxide receptor to sense intracellular hydroperoxide levels and transduce a redox signal to the Yap1p transcription factor	12.27	0.670742	No	73.62	0.0380294	No	6	0.52	-0.223	0.045	-0.009	0.598	0.0738468	---	0.963	0.824499	---
YIR038C	GTT1	ER associated glutathione S-transferase capable of homodimerization	29.915	0.124692	No	47.009	0.388083	No	5	-2.419	-4.779	NA	-0.264	0.195	0.0067732	Down	NA	NA	NA
YJL001W	PRE3	Beta 1 subunit of the 20S proteasome, responsible for cleavage after acidic residues in peptides	13.953	0.666615	No	51.163	0.284505	No	2	0.235	NA	NA	-0.086	NA	NA	NA	NA	NA	NA
YJL002C	OST1	Alpha subunit of the oligosaccharyltransferase complex of the ER lumen, which catalyzes asparagine-linked glycosylation of newly synthesized proteins	21.008	0.422551	No	44.118	0.515782	No	2	0.063	NA	NA	NA	NA	NA	NA	NA	NA	NA
YJL005W	CYR1	Adenylate cyclase, required for cAMP production and cAMP-dependent protein kinase signaling	22.211	0.328108	No	38.5	0.940189	No	10	-0.59	0.492	NA	0.192	2.117	0.732951	---	NA	NA	NA
YJL008C	CCT8	Subunit of the cytosolic chaperonin Cct ring complex, related to Tcp1p, required for the assembly of actin and tubulins in vivo	24.648	0.224703	No	63.38	0.0222406	No	11	0.443	-0.063	-0.167	-0.184	0.704	0.444463	---	0.988	0.827412	---
YJL012C	VTC4	Vacuolar membrane polyphosphate polymerase	38.835	0.000927102	Yes	49.931	0.265113	No	7	-0.09	NA	3.533	-1.691	NA	NA	NA	0.027	0.3247	---
YJL013C	MAD3	Subunit of the spindle-assembly checkpoint complex, which delays anaphase onset in cells with defects in mitotic spindle assembly	40.777	0.00172613	Yes	75.728	0.000994847	Yes	2	-2.209	-1.403	-3.245	NA	1.749	0.828932	---	NA	NA	NA
YJL014W	CCT3	Subunit of the cytosolic chaperonin Cct ring complex, related to Tcp1p, required for the assembly of actin and tubulins in vivo	14.981	0.793847	No	54.307	0.150271	No	14	-0.025	-0.376	0.01	-0.195	0.785	0.0160401	Down	0.868	0.225675	---
YJL020C	BBC1	Protein possibly involved in assembly of actin patches	19.015	0.641905	No	76.059	2.30257e-06	Yes	7	-0.463	-1.583	-0.091	0.197	0.46	0.501279	---	1.22	0.0575934	---
YJL026W	RNR2	Ribonucleotide-diphosphate reductase (RNR), small subunit	32.581	0.0464473	No	85.213	0.000229792	Yes	9	0.041	-0.092	0.244	0.114	0.912	0.344196	---	0.914	0.181183	---
YJL029C	VPS53	Component of the GARP (Golgi-associated retrograde protein) complex, Vps51p-Vps52p-Vps53p-Vps54p, which is required for the recycling of proteins from endosomes to the late Golgi	14.599	0.884106	No	46.229	0.437304	No	7	3.286	NA	NA	-0.776	NA	NA	NA	NA	NA	NA
YJL030W	MAD2	Component of the spindle-assembly checkpoint complex, which delays the onset of anaphase in cells with defects in mitotic spindle assembly	15.306	0.594906	No	40.816	0.546083	No	3	NA	NA	-0.375	5.305	NA	NA	NA	51.276	0.00292874	Up
YJL033W	HCA4	Putative nucleolar DEAD box RNA helicase	27.273	0.0978514	No	64.935	0.00642071	Yes	6	-0.362	NA	-0.48	-0.285	NA	NA	NA	1.144	0.60644	---
YJL034W	KAR2	ATPase involved in protein import into the ER, also acts as a chaperone to mediate protein folding in the ER and may play a role in ER export of soluble proteins	24.927	0.199641	No	71.848	0.000934492	Yes	14	0.302	0.443	0.083	0.415	1.103	0.00895812	---	1.258	0.00239703	Up
YJL039C	NUP192	Essential structural subunit of the nuclear pore complex (NPC), localizes to the nuclear periphery of nuclear pores, homologous to human p205	14.854	0.960725	No	40.998	0.8142	No	10	-1.505	0.481	-4.294	-1.437	3.96	0.304696	---	7.244	0.31983	---
YJL041W	NSP1	Essential component of the nuclear pore complex, which mediates nuclear import and export, found in both the Nup82 and Nic96 complexes	1.215	1	No	46.173	0.440333	No	6	0.623	NA	NA	-0.012	NA	NA	NA	NA	NA	NA
YJL042W	MHP1	Microtubule-associated protein involved in assembly and stabilization of microtubules	20.029	0.56243	No	40.773	0.799953	No	8	0.855	1.005	6.84	2.394	1.11	0.936749	---	0.046	0.0177284	Down
YJL046W	AIM22	Putative lipoate-protein ligase, required along with Lip2 and Lip5 for lipoylation of Lat1p and Kgd2p	22.005	0.363501	No	41.565	0.604292	No	1	NA	-0.645	NA	NA	NA	NA	NA	NA	NA	NA
YJL050W	MTR4	ATP-dependent 3'-5' RNA helicase of the Dead-box family, involved in nuclear RNA processing and degradation both as a component of the TRAMP complex and in TRAMP independent processes	28.891	0.035135	No	68.966	0.00026869	Yes	8	0.185	-0.758	-0.156	1.463	0.52	0.243106	---	3.073	0.179266	---
YJL051W	IRC8	Bud tip localized protein of unknown function	21.898	0.376064	No	38.929	0.80556	No	5	0.288	NA	NA	-0.01	NA	NA	NA	NA	NA	NA
YJL052W	TDH1	Glyceraldehyde-3-phosphate dehydrogenase, isozyme 1, involved in glycolysis and gluconeogenesis	33.133	0.0516736	No	33.133	0.836053	No	5	-0.387	0.058	-0.593	0.193	1.361	0.00255214	Up	1.725	1.75025e-05	Up
YJL053W	PEP8	Vacuolar protein sorting protein that forms part of the multimeric membrane-associated retromer complex along with Vps35p, Vps29p, Vps17p, and Vps5p	29.024	0.109411	No	39.578	0.667337	No	4	-0.272	NA	NA	-0.868	NA	NA	NA	NA	NA	NA
YJL054W	TIM54	Component of the mitochondrial TIM22 complex involved in insertion of polytopic proteins into the inner membrane	23.013	0.311961	No	56.485	0.113813	No	3	-0.657	-0.053	-0.166	2.401	1.52	0.113672	---	5.926	0.00225287	Up
YJL055W	YJL055W	Putative protein of unknown function, proposed to be involved in the metabolism of purine and pyrimidine base analogues	8.163	0.891504	No	65.306	0.060581	No	8	-0.338	-0.674	-0.36	-0.134	0.792	0.734844	---	1.17	0.683685	---
YJL060W	BNA3	Kynurenine aminotransferase, catalyzes formation of kynurenic acid from kynurenine	18.018	0.59373	No	51.802	0.233126	No	9	3.034	1.303	0.809	2.115	0.301	0.0691016	---	2.472	0.0215285	Up
YJL068C	YJL068C	Non-essential intracellular esterase that can function as an S-formylglutathione hydrolase	16.722	0.60477	No	43.478	0.506775	No	4	0.793	NA	-1.236	0.03	NA	NA	NA	2.406	0.298774	---
YJL069C	UTP18	Possible U3 snoRNP protein involved in maturation of pre-18S rRNA, based on computational analysis of large-scale protein-protein interaction data	21.886	0.375337	No	53.872	0.151397	No	4	0.1	NA	NA	0.034	NA	NA	NA	NA	NA	NA
YJL071W	ARG2	Acetylglutamate synthase (glutamate N-acetyltransferase), mitochondrial enzyme that catalyzes the first step in the biosynthesis of the arginine precursor ornithine	13.937	0.854969	No	29.617	0.967034	No	4	0.023	-0.548	NA	1.154	0.673	0.339551	---	NA	NA	NA
YJL074C	SMC3	Subunit of the multiprotein cohesin complex required for sister chromatid cohesion in mitotic cells	30.081	0.0146469	No	82.114	1.27031e-08	Yes	5	NA	-0.919	-2.428	NA	NA	NA	NA	NA	NA	NA
YJL076W	NET1	Core subunit of the RENT complex, which is a complex involved in nucleolar silencing and telophase exit	20.185	0.534647	No	48.78	0.286257	No	9	0.018	-0.876	-1.635	-0.923	0.538	0.411628	---	1.638	0.644481	---
YJL080C	SCP160	Essential RNA-binding G protein effector of mating response pathway, mainly associated with nuclear envelope and ER, interacts in mRNA-dependent manner with translating ribosomes via multiple KH domains, similar to vertebrate vigilins	18.003	0.737562	No	75.286	2.16372e-06	Yes	31	-0.223	-0.311	-0.239	-0.324	0.94	0.609349	---	0.943	0.344815	---
YJL081C	ARP4	Nuclear actin-related protein involved in chromatin remodeling, component of chromatin-remodeling enzyme complexes	24.54	0.23773	No	71.575	0.00410155	Yes	3	NA	NA	NA	0.349	NA	NA	NA	NA	NA	NA
YJL082W	IML2	Protein of unknown function	25.992	0.147413	No	47.88	0.354936	No	6	NA	NA	NA	0.944	NA	NA	NA	NA	NA	NA
YJL087C	TRL1	tRNA ligase, required for tRNA splicing and for both splicing and translation of HAC1 mRNA in the UPR	26.602	0.113662	No	58.041	0.0435099	No	8	NA	-0.863	-1.528	-2.226	NA	NA	NA	0.616	0.718436	---
YJL088W	ARG3	Ornithine carbamoyltransferase (carbamoylphosphate:L-ornithine carbamoyltransferase), catalyzes the sixth step in the biosynthesis of the arginine precursor ornithine	26.627	0.181048	No	53.254	0.213161	No	7	0.371	0.325	0.051	0.303	0.968	0.831235	---	1.191	0.0345876	---
YJL090C	DPB11	Replication initiation protein that loads DNA pol epsilon onto pre-replication complexes at origins	19.634	0.54645	No	27.487	0.993566	No	4	-1.903	0.308	NA	-4.571	4.628	0.638666	---	NA	NA	NA
YJL092W	SRS2	DNA helicase and DNA-dependent ATPase involved in DNA repair, needed for proper timing of commitment to meiotic recombination and transition from Meiosis I to II	23.85	0.220284	No	51.107	0.175737	No	7	NA	-0.772	NA	-5.72	NA	NA	NA	NA	NA	NA
YJL094C	KHA1	Putative K+/H+ antiporter with a probable role in intracellular cation homeostasis, localized to Golgi vesicles and detected in highly purified mitochondria in high-throughput studies	13.746	0.924974	No	35.51	0.920432	No	6	NA	-0.346	-1.609	-0.405	NA	NA	NA	2.304	0.345272	---
YJL095W	BCK1	Mitogen-activated protein (MAP) kinase kinase kinase acting in the protein kinase C signaling pathway, which controls cell integrity	20.298	0.538188	No	35.183	0.974851	No	7	0.171	-0.683	0.508	NA	0.553	0.51236	---	NA	NA	NA
YJL096W	MRPL49	Mitochondrial ribosomal protein of the large subunit	49.689	0.00754574	Yes	12.422	0.979931	No	3	NA	NA	1.085	0.202	NA	NA	NA	0.542	0.828807	---
YJL100W	LSB6	Type II phosphatidylinositol 4-kinase that binds Las17p, which is a homolog of human Wiskott-Aldrich Syndrome protein involved in actin patch assembly and actin polymerization	16.474	0.734226	No	44.481	0.514645	No	3	NA	NA	NA	-2.981	NA	NA	NA	NA	NA	NA
YJL101C	GSH1	Gamma glutamylcysteine synthetase catalyzes the first step in glutathione (GSH) biosynthesis	22.124	0.360519	No	38.348	0.79857	No	4	-2.095	NA	-1.98	NA	NA	NA	NA	NA	NA	NA
YJL103C	GSM1	Putative zinc cluster protein of unknown function	14.563	0.839687	No	37.217	0.823518	No	1	NA	2.955	NA	NA	NA	NA	NA	NA	NA	NA
YJL106W	IME2	Serine/threonine protein kinase involved in activation of meiosis, associates with Ime1p and mediates its stability, activates Ndt80p	21.705	0.387894	No	55.814	0.0993407	No	4	-1.253	-1.394	-2.206	0.041	0.907	0.833014	---	4.747	0.3543	---
YJL109C	UTP10	Nucleolar protein, component of the small subunit (SSU) processome containing the U3 snoRNA that is involved in processing of pre-18S rRNA	23.742	0.193964	No	50.311	0.17037	No	16	-0.035	NA	-0.104	0.299	NA	NA	NA	1.322	0.664149	---
YJL111W	CCT7	Subunit of the cytosolic chaperonin Cct ring complex, related to Tcp1p, required for the assembly of actin and tubulins in vivo	27.273	0.126098	No	49.091	0.312935	No	14	-0.193	-0.068	0.166	-0.487	1.09	0.672959	---	0.636	0.280654	---
YJL112W	MDV1	Peripheral protein of the cytosolic face of the mitochondrial outer membrane, required for mitochondrial fission	23.81	0.254996	No	36.415	0.87005	No	6	NA	NA	NA	2.586	NA	NA	NA	NA	NA	NA
YJL115W	ASF1	Nucleosome assembly factor, involved in chromatin assembly and disassembly, anti-silencing protein that causes derepression of silent loci when overexpressed	10.753	0.841358	No	136.201	8.08503e-10	Yes	1	0.038	NA	NA	NA	NA	NA	NA	NA	NA	NA
YJL123C	MTC1	Protein of unknown function that may interact with ribosomes	6.276	0.990829	No	85.774	5.69661e-05	Yes	10	NA	-0.179	NA	0.412	NA	NA	NA	NA	NA	NA
YJL126W	NIT2	Nit protein, one of two proteins in S. cerevisiae with similarity to the Nit domain of NitFhit from fly and worm and to the mouse and human Nit protein which interacts with the Fhit tumor suppressor	22.801	0.323218	No	42.345	0.5468	No	1	NA	NA	NA	-0.151	NA	NA	NA	NA	NA	NA
YJL128C	PBS2	MAP kinase kinase that plays a pivotal role in the osmosensing signal-transduction pathway, activated under severe osmotic stress	23.952	0.25061	No	35.928	0.874054	No	4	-0.623	-3.167	NA	NA	0.171	0.56085	---	NA	NA	NA
YJL130C	URA2	Bifunctional carbamoylphosphate synthetase (CPSase)-aspartate transcarbamylase (ATCase), catalyzes the first two enzymatic steps in the de novo biosynthesis of pyrimidines	23.035	0.235995	No	55.104	0.0187635	No	38	0.053	0.127	-0.199	0.097	1.052	0.435665	---	1.228	0.00609862	Up
YJL131C	AIM23	Putative protein of unknown function	16.854	0.62571	No	44.944	0.467343	No	4	0.268	3.942	NA	NA	12.764	0.139481	---	NA	NA	NA
YJL132W	YJL132W	Putative protein of unknown function	13.333	0.918746	No	33.333	0.944933	No	8	-2.444	-2.058	NA	0.353	1.307	0.844792	---	NA	NA	NA
YJL133W	MRS3	Iron transporter that mediates Fe2+ transport across the inner mitochondrial membrane	9.554	0.899001	No	22.293	0.977093	No	2	NA	-0.739	-0.016	NA	NA	NA	NA	NA	NA	NA
YJL136C	RPS21B	Protein component of the small (40S) ribosomal subunit	45.977	0.0373137	No	68.966	0.104742	No	2	-0.323	-0.646	-0.217	-0.827	0.799	0.0240329	Down	0.655	0.000116126	Down
YJL138C	TIF2	Translation initiation factor eIF4A, identical to Tif1p	50.633	0.000132849	Yes	78.481	0.00154291	Yes	8	0.277	-0.28	-0.003	-0.497	0.68	0.00276187	Down	0.71	0.000463842	Down
YJL140W	RPB4	RNA polymerase II subunit B32	27.149	0.188495	No	95.023	0.000597066	Yes	2	-0.015	NA	NA	-0.065	NA	NA	NA	NA	NA	NA
YJL147C	YJL147C	Mitochondrial protein of unknown function	18.325	0.557061	No	41.885	0.584877	No	2	-1.674	NA	NA	-0.741	NA	NA	NA	NA	NA	NA
YJL149W	DAS1	Putative SCF ubiquitin ligase F-box protein	16.591	0.741858	No	30.166	0.972621	No	1	NA	NA	NA	-0.213	NA	NA	NA	NA	NA	NA
YJL153C	INO1	Inositol-3-phosphate synthase, involved in synthesis of inositol phosphates and inositol-containing phospholipids	16.886	0.68819	No	33.771	0.894617	No	9	4.23	3.765	2.911	3.488	0.724	0.0965551	---	1.492	0.25821	---
YJL154C	VPS35	Endosomal subunit of membrane-associated retromer complex required for retrograde transport	18.008	0.699268	No	44.492	0.540158	No	5	11.143	NA	NA	5.542	NA	NA	NA	NA	NA	NA
YJL155C	FBP26	Fructose-2,6-bisphosphatase, required for glucose metabolism	28.761	0.101886	No	59.735	0.0688097	No	6	-0.091	-0.51	-0.011	-0.36	0.748	0.0593338	---	0.785	0.470332	---
YJL157C	FAR1	Cyclin-dependent kinase inhibitor that mediates cell cycle arrest in response to pheromone	16.867	0.761143	No	54.217	0.110827	No	3	NA	NA	-0.174	-0.382	NA	NA	NA	0.866	0.962928	---
YJL158C	CIS3	Mannose-containing glycoprotein constituent of the cell wall	13.216	0.707168	No	35.242	0.717433	No	2	-0.592	-1.405	-1.295	-1.271	0.569	0.274912	---	1.017	0.986495	---
YJL159W	HSP150	O-mannosylated heat shock protein that is secreted and covalently attached to the cell wall via beta-1,3-glucan and disulfide bridges	7.264	0.97516	No	7.264	0.999994	No	5	-0.006	0.373	0.063	0.409	1.3	0.09056	---	1.271	0.0222121	Up
YJL167W	ERG20	Farnesyl pyrophosphate synthetase, has both dimethylallyltranstransferase and geranyltranstransferase activities	25.568	0.213463	No	68.182	0.0217077	No	13	0.132	0.133	0.171	-0.052	1.001	0.988283	---	0.857	0.00460448	---
YJL168C	SET2	Histone methyltransferase with a role in transcriptional elongation, methylates a lysine residue of histone H3	21.828	0.38077	No	51.842	0.192388	No	4	0.208	NA	NA	-1.086	NA	NA	NA	NA	NA	NA
YJL171C	YJL171C	GPI-anchored cell wall protein of unknown function	7.576	0.968046	No	30.303	0.919144	No	2	0.936	-0.081	3.615	-0.117	0.494	0.475666	---	0.075	3.54841e-05	Down
YJL172W	CPS1	Vacuolar carboxypeptidase yscS	20.833	0.441872	No	52.083	0.205072	No	7	0.292	-0.705	0.194	-0.934	0.501	0.00143458	Down	0.458	0.00175854	Down
YJL177W	RPL17B	Protein component of the large (60S) ribosomal subunit, nearly identical to Rpl17Ap and has similarity to E. coli L22 and rat L17 ribosomal proteins	81.522	2.28848e-06	Yes	54.348	0.225921	No	8	-0.021	-0.145	0.34	-0.387	0.918	0.258946	---	0.604	0.0397058	Down
YJL178C	ATG27	Type I membrane protein involved in autophagy and the cytoplasm-to-vacuole targeting (Cvt) pathway	14.76	0.678191	No	36.9	0.701721	No	3	3.068	0.265	NA	-0.296	0.143	0.472242	---	NA	NA	NA
YJL180C	ATP12	Conserved protein required for assembly of alpha and beta subunits into the F1 sector of mitochondrial F1F0 ATP synthase	24.615	0.25101	No	27.692	0.931652	No	5	NA	NA	NA	-0.469	NA	NA	NA	NA	NA	NA
YJL186W	MNN5	Alpha-1,2-mannosyltransferase, responsible for addition of the second alpha-1,2-linked mannose of the branches on the mannan backbone of oligosaccharides, localizes to an early Golgi compartment	11.945	0.927428	No	27.304	0.984943	No	6	NA	NA	NA	-0.128	NA	NA	NA	NA	NA	NA
YJL190C	RPS22A	Protein component of the small (40S) ribosomal subunit	61.538	0.00185042	Yes	46.154	0.387523	No	5	-0.149	-0.368	-0.102	-0.411	0.86	0.06316	---	0.807	0.0294997	Down
YJL194W	CDC6	Essential ATP-binding protein required for DNA replication, component of the pre-replicative complex (pre-RC) which requires ORC to associate with chromatin and is in turn required for Mcm2-7p DNA association	23.392	0.290944	No	31.189	0.937051	No	5	-0.567	NA	NA	-2.035	NA	NA	NA	NA	NA	NA
YJL198W	PHO90	Low-affinity phosphate transporter	12.486	0.959594	No	35.187	0.928517	No	3	0.01	-0.225	-2.784	-0.111	0.85	0.0732775	---	6.377	0.364005	---
YJL200C	ACO2	Putative mitochondrial aconitase isozyme	20.279	0.498837	No	45.627	0.468624	No	17	-0.357	-0.257	-0.321	-0.268	1.071	0.615242	---	1.038	0.734763	---
YJL201W	ECM25	Non-essential protein of unknown function	18.364	0.611184	No	33.389	0.91814	No	4	NA	0.014	NA	0.187	NA	NA	NA	NA	NA	NA
YJL204C	RCY1	F-box protein involved in recycling plasma membrane proteins internalized by endocytosis	5.952	0.999642	No	51.19	0.203628	No	6	0.127	0.311	-0.095	-0.369	1.136	0.536073	---	0.827	0.476288	---
YJL207C	LAA1	AP-1 accessory protein	12.413	0.997588	No	46.673	0.404514	No	8	-0.182	0.037	2.127	-3.523	1.165	0.731158	---	0.02	0.0353216	Down
YJL208C	NUC1	Major mitochondrial nuclease, has RNAse and DNA endo- and exonucleolytic activities	27.356	0.161496	No	36.474	0.745707	No	1	-5.051	NA	NA	-2.945	NA	NA	NA	NA	NA	NA
YJL213W	YJL213W	Protein of unknown function that may interact with ribosomes	33.233	0.0507365	No	36.254	0.75316	No	3	-0.19	NA	0.34	NA	NA	NA	NA	NA	NA	NA
YJL216C	IMA5	Alpha-glucosidase with specificity for isomaltose, maltose, and palatinose	20.654	0.454046	No	49.914	0.278951	No	5	0.421	NA	NA	-5.097	NA	NA	NA	NA	NA	NA
YJL217W	REE1	Cytoplasmic protein involved in the regulation of enolase (ENO1)	0	0.985344	No	40.404	0.558372	No	2	NA	NA	3.061	-0.15	NA	NA	NA	0.108	0.162102	---
YJR003C	YJR003C	Putative protein of unknown function	11.561	0.921594	No	67.437	0.0100678	No	4	2.39	NA	NA	0.134	NA	NA	NA	NA	NA	NA
YJR005W	APL1	Beta-adaptin, large subunit of the clathrin associated protein complex (AP-2)	25.714	0.162379	No	54.286	0.125471	No	4	NA	NA	NA	0.061	NA	NA	NA	NA	NA	NA
YJR007W	SUI2	Alpha subunit of the translation initiation factor eIF2, involved in the identification of the start codon	19.737	0.460721	No	95.395	8.13283e-05	Yes	8	0.195	-0.226	-0.024	-0.391	0.747	2.31286e-05	Down	0.775	0.00201217	Down
YJR009C	TDH2	Glyceraldehyde-3-phosphate dehydrogenase, isozyme 2, involved in glycolysis and gluconeogenesis	33.133	0.0516736	No	45.181	0.455751	No	2	0.262	-0.3	0.194	0.401	0.677	0.0311262	Down	1.155	0.27734	---
YJR010W	MET3	ATP sulfurylase, catalyzes the primary step of intracellular sulfate activation, essential for assimilatory reduction of sulfate to sulfide, involved in methionine metabolism	39.139	0.00338469	Yes	50.881	0.252608	No	2	NA	4.433	4.573	5.328	NA	NA	NA	1.688	0.147888	---
YJR014W	TMA22	Protein of unknown function	25.253	0.241839	No	101.01	0.000339787	Yes	3	0.17	NA	NA	NA	NA	NA	NA	NA	NA	NA
YJR016C	ILV3	Dihydroxyacid dehydratase, catalyzes third step in the common pathway leading to biosynthesis of branched-chain amino acids	27.35	0.118671	No	51.282	0.229809	No	12	-0.138	-0.653	-0.319	-0.623	0.7	0.0129743	Down	0.81	0.00818355	Down
YJR019C	TES1	Peroxisomal acyl-CoA thioesterase likely to be involved in fatty acid oxidation rather than fatty acid synthesis	11.461	0.86052	No	11.461	0.99968	No	3	NA	NA	NA	0.433	NA	NA	NA	NA	NA	NA
YJR021C	REC107	Protein involved in early stages of meiotic recombination	22.293	0.345123	No	54.14	0.197893	No	4	-1.238	NA	NA	NA	NA	NA	NA	NA	NA	NA
YJR025C	BNA1	3-hydroxyanthranilic acid dioxygenase, required for the de novo biosynthesis of NAD from tryptophan via kynurenine	5.65	0.889545	No	62.147	0.115528	No	2	NA	NA	-0.232	-1.871	NA	NA	NA	0.321	0.000110131	Down
YJR030C	YJR030C	Putative protein of unknown function	18.792	0.607824	No	33.557	0.940551	No	4	NA	-0.398	-2.151	0.962	NA	NA	NA	8.649	0.321609	---
YJR031C	GEA1	Guanine nucleotide exchange factor for ADP ribosylation factors (ARFs), involved in vesicular transport between the Golgi and ER, Golgi organization, and actin cytoskeleton organization	14.205	0.962187	No	49.006	0.261527	No	5	NA	-0.097	NA	-0.732	NA	NA	NA	NA	NA	NA
YJR033C	RAV1	Subunit of the RAVE complex (Rav1p, Rav2p, Skp1p), which promotes assembly of the V-ATPase holoenzyme	19.16	0.647155	No	30.951	0.99644	No	9	1.641	-0.237	3.456	NA	0.272	0.695238	---	NA	NA	NA
YJR035W	RAD26	Protein involved in transcription-coupled nucleotide excision repair of UV-induced DNA lesions	22.12	0.35614	No	45.161	0.50657	No	9	0.086	NA	4.552	3.803	NA	NA	NA	0.595	0.651022	---
YJR036C	HUL4	Protein with similarity to hect domain E3 ubiquitin-protein ligases, not essential for viability	22.422	0.336428	No	42.601	0.642586	No	5	NA	-2.016	-1.51	NA	NA	NA	NA	NA	NA	NA
YJR041C	URB2	Nucleolar protein required for normal metabolism of the rRNA primary transcript, proposed to be involved in ribosome biogenesis	14.48	0.93622	No	49.404	0.254145	No	10	-0.719	-0.148	0.806	1.07	1.485	0.411468	---	1.201	0.845114	---
YJR045C	SSC1	Hsp70 family ATPase, constituent of the import motor component of the Translocase of the Inner Mitochondrial membrane (TIM23 complex)	25.994	0.156514	No	62.691	0.0195166	No	17	-0.02	-0.028	-0.121	-0.107	0.994	0.906365	---	1.01	0.7543	---
YJR049C	UTR1	ATP-NADH kinase	22.642	0.33058	No	45.283	0.471655	No	4	0.531	-0.156	0.664	0.49	0.621	0.00703605	Down	0.887	0.825401	---
YJR051W	OSM1	Fumarate reductase, catalyzes the reduction of fumarate to succinate, required for the reoxidation of intracellular NADH under anaerobic conditions	19.96	0.488875	No	31.936	0.922193	No	7	-0.052	0.241	-0.881	-0.012	1.225	0.770879	---	1.826	0.311508	---
YJR059W	PTK2	Putative serine/threonine protein kinase involved in regulation of ion transport across plasma membrane	24.45	0.210823	No	37.897	0.843127	No	5	NA	NA	-0.878	-0.114	NA	NA	NA	1.698	0.716896	---
YJR062C	NTA1	Amidase, removes the amide group from N-terminal asparagine and glutamine residues to generate proteins with N-terminal aspartate and glutamate residues that are targets of ubiquitin-mediated degradation	17.505	0.627752	No	41.575	0.616356	No	3	NA	-2.055	NA	-6.221	NA	NA	NA	NA	NA	NA
YJR064W	CCT5	Subunit of the cytosolic chaperonin Cct ring complex, related to Tcp1p, required for the assembly of actin and tubulins in vivo	14.235	0.838355	No	42.705	0.590416	No	12	-0.167	-0.376	NA	-0.324	0.865	0.774925	---	NA	NA	NA
YJR065C	ARP3	Essential component of the Arp2/3 complex, which is a highly conserved actin nucleation center required for the motility and integrity of actin patches	33.408	0.0312669	No	48.998	0.323586	No	7	-0.223	-0.292	-0.765	NA	0.953	0.837425	---	NA	NA	NA
YJR066W	TOR1	PIK-related protein kinase and rapamycin target	26.721	0.025353	No	44.13	0.637581	No	11	-0.635	-2.131	0.531	1.029	0.354	0.176662	---	1.412	0.291717	---
YJR068W	RFC2	Subunit of heteropentameric Replication factor C (RF-C), which is a DNA binding protein and ATPase that acts as a clamp loader of the proliferating cell nuclear antigen (PCNA) processivity factor for DNA polymerases delta and epsilon	28.329	0.131088	No	39.66	0.654708	No	1	NA	NA	NA	-0.639	NA	NA	NA	NA	NA	NA
YJR070C	LIA1	Deoxyhypusine hydroxylase, a HEAT-repeat containing metalloenzyme that catalyzes hypusine formation	36.923	0.022151	No	92.308	0.000116855	Yes	5	-0.284	-0.263	-0.396	-0.268	1.014	0.79133	---	1.093	0.181819	---
YJR075W	HOC1	Alpha-1,6-mannosyltransferase involved in cell wall mannan biosynthesis	25.253	0.219056	No	27.778	0.952775	No	2	NA	NA	NA	0.161	NA	NA	NA	NA	NA	NA
YJR076C	CDC11	Component of the septin ring of the mother-bud neck that is required for cytokinesis	48.193	0.000258703	Yes	79.518	0.00093295	Yes	3	-0.162	NA	NA	-0.136	NA	NA	NA	NA	NA	NA
YJR077C	MIR1	Mitochondrial phosphate carrier, imports inorganic phosphate into mitochondria	12.862	0.786228	No	32.154	0.847311	No	7	0.055	0.183	0.058	0.386	1.093	0.722181	---	1.256	0.00728759	Up
YJR088C	EMC2	Member of a transmembrane complex required for efficient folding of proteins in the ER	6.849	0.94663	No	75.342	0.0089128	Yes	4	-1.513	NA	NA	-1.388	NA	NA	NA	NA	NA	NA
YJR089W	BIR1	Subunit of chromosomal passenger complex (CPC	24.109	0.219205	No	53.459	0.117018	No	12	1.022	NA	NA	1.24	NA	NA	NA	NA	NA	NA
YJR090C	GRR1	F-box protein component of the SCF ubiquitin-ligase complex	26.933	0.0739716	No	37.359	0.907741	No	4	-0.732	6.248	5.135	3.871	126.203	0.052345	---	0.416	0.58551	---
YJR091C	JSN1	Member of the Puf family of RNA-binding proteins, interacts with mRNAs encoding membrane-associated proteins	15.582	0.880738	No	31.164	0.990725	No	4	0.161	0.695	NA	NA	1.448	0.542059	---	NA	NA	NA
YJR092W	BUD4	Protein involved in bud-site selection and required for axial budding pattern	15.204	0.934498	No	84.312	1.01054e-10	Yes	12	0.873	NA	0.066	-1.329	NA	NA	NA	0.38	0.573056	---
YJR094W-A	RPL43B	Protein component of the large (60S) ribosomal subunit, identical to Rpl43Ap and has similarity to rat L37a ribosomal protein	97.826	2.60635e-05	Yes	32.609	0.613521	No	2	-0.117	-0.205	0.003	NA	0.941	0.52298	---	NA	NA	NA
YJR096W	YJR096W	Putative xylose and arabinose reductase	10.638	0.847211	No	63.83	0.0626848	No	3	0.211	NA	NA	0.216	NA	NA	NA	NA	NA	NA
YJR103W	URA8	Minor CTP synthase isozyme (see also URA7), catalyzes the ATP-dependent transfer of the amide nitrogen from glutamine to UTP, forming CTP, the final step in de novo biosynthesis of pyrimidines	15.571	0.777217	No	50.173	0.269651	No	6	NA	-1.296	NA	-0.602	NA	NA	NA	NA	NA	NA
YJR104C	SOD1	Cytosolic copper-zinc superoxide dismutase	19.481	0.409093	No	45.455	0.410933	No	3	0.064	0.512	0.221	0.58	1.364	0.00952139	Up	1.283	0.0122344	Up
YJR105W	ADO1	Adenosine kinase, required for the utilization of S-adenosylmethionine (AdoMet)	11.765	0.845205	No	44.118	0.493997	No	8	0.198	-0.372	0.043	-0.334	0.673	1.22224e-05	Down	0.77	0.0109233	Down
YJR107W	YJR107W	Putative protein of unknown function	15.244	0.691812	No	57.927	0.121993	No	4	0.634	NA	NA	0.078	NA	NA	NA	NA	NA	NA
YJR109C	CPA2	Large subunit of carbamoyl phosphate synthetase, which catalyzes a step in the synthesis of citrulline, an arginine precursor	25.045	0.153405	No	57.245	0.0327847	No	23	0.376	0.139	0.114	-0.038	0.848	0.00719231	---	0.9	0.0213454	---
YJR110W	YMR1	Phosphatidylinositol 3-phosphate (PI3P) phosphatase	36.337	0.00375004	Yes	37.791	0.820723	No	3	-2.336	NA	NA	-0.157	NA	NA	NA	NA	NA	NA
YJR112W	NNF1	Essential component of the MIND kinetochore complex (Mtw1p Including Nnf1p-Nsl1p-Dsn1p) which joins kinetochore subunits contacting DNA to those contacting microtubules	0	0.986253	No	54.726	0.214446	No	2	NA	NA	7.167	4.117	NA	NA	NA	0.121	0.034375	Down
YJR117W	STE24	Highly conserved zinc metalloprotease that functions in two steps of a-factor maturation, C-terminal CAAX proteolysis and the first step of N-terminal proteolytic processing	17.66	0.617445	No	35.32	0.831361	No	5	-0.086	NA	NA	0.092	NA	NA	NA	NA	NA	NA
YJR121W	ATP2	Beta subunit of the F1 sector of mitochondrial F1F0 ATP synthase, which is a large, evolutionarily conserved enzyme complex required for ATP synthesis	37.182	0.00698977	Yes	72.407	0.00276486	Yes	9	-0.423	0.357	-0.422	0.38	1.718	0.0133669	Up	1.743	0.00200255	Up
YJR123W	RPS5	Protein component of the small (40S) ribosomal subunit, the least basic of the non-acidic ribosomal proteins	57.778	0.000353682	Yes	84.444	0.00389543	Yes	3	-0.293	-0.311	-0.131	-0.44	0.988	0.46367	---	0.807	0.0348719	Down
YJR130C	STR2	Cystathionine gamma-synthase, converts cysteine into cystathionine	21.909	0.374433	No	57.903	0.0648965	No	3	NA	-3.469	NA	-0.859	NA	NA	NA	NA	NA	NA
YJR131W	MNS1	Alpha-1,2-mannosidase involved in ER quality control	20.036	0.490916	No	47.359	0.382956	No	4	1.432	NA	NA	-1.175	NA	NA	NA	NA	NA	NA
YJR133W	XPT1	Xanthine-guanine phosphoribosyl transferase, required for xanthine utilization and for optimal utilization of guanine	38.278	0.0345955	No	52.632	0.253601	No	1	NA	NA	-0.058	NA	NA	NA	NA	NA	NA	NA
YJR137C	MET5	Sulfite reductase beta subunit, involved in amino acid biosynthesis, transcription repressed by methionine	19.417	0.628335	No	46.463	0.424742	No	27	3.349	3.097	1.534	3.083	0.84	0.630325	---	2.927	0.0611626	---
YJR138W	IML1	Protein of unknown function, green fluorescent protein (GFP)-fusion protein localizes to the vacuolar membrane	23.99	0.185622	No	40.404	0.836244	No	9	-3.687	NA	NA	-0.505	NA	NA	NA	NA	NA	NA
YJR139C	HOM6	Homoserine dehydrogenase (L-homoserine:NADP oxidoreductase), dimeric enzyme that catalyzes the third step in the common pathway for methionine and threonine biosynthesis	13.928	0.769648	No	44.568	0.481249	No	14	0.512	0.152	0.394	0.042	0.779	0.00548708	Down	0.784	0.000655756	Down
YJR140C	HIR3	Subunit of the HIR complex, a nucleosome assembly complex involved in regulation of histone gene transcription	18.811	0.706279	No	48.544	0.277458	No	5	-2.829	NA	NA	NA	NA	NA	NA	NA	NA	NA
YJR143C	PMT4	Protein O-mannosyltransferase, transfers mannose residues from dolichyl phosphate-D-mannose to protein serine/threonine residues	9.186	0.991013	No	40.682	0.719214	No	4	NA	NA	NA	-0.151	NA	NA	NA	NA	NA	NA
YJR144W	MGM101	Protein involved in mitochondrial genome maintenance	29.74	0.118911	No	48.327	0.352876	No	4	0.136	NA	0.182	NA	NA	NA	NA	NA	NA	NA
YJR148W	BAT2	Cytosolic branched-chain amino acid aminotransferase, homolog of murine ECA39	18.617	0.539216	No	53.191	0.207156	No	6	-0.782	-3.055	-0.047	-0.461	0.207	0.381935	---	0.75	0.72953	---
YKL001C	MET14	Adenylylsulfate kinase, required for sulfate assimilation and involved in methionine metabolism	39.604	0.0287375	No	59.406	0.139232	No	7	5.744	3.015	3.158	3.564	0.151	0.00279421	Down	1.325	0.792827	---
YKL006W	RPL14A	N-terminally acetylated protein component of the large (60S) ribosomal subunit, nearly identical to Rpl14Bp and has similarity to rat L14 ribosomal protein	50.725	0.00929286	Yes	36.232	0.610434	No	1	NA	NA	NA	-2.921	NA	NA	NA	NA	NA	NA
YKL007W	CAP1	Alpha subunit of the capping protein (CP) heterodimer (Cap1p and Cap2p) which binds to the barbed ends of actin filaments preventing further polymerization	22.388	0.3379	No	52.239	0.251176	No	2	0.096	0.242	NA	-0.104	1.106	0.160916	---	NA	NA	NA
YKL009W	MRT4	Protein involved in mRNA turnover and ribosome assembly, localizes to the nucleolus	33.898	0.0647092	No	76.271	0.0131829	No	4	-0.25	-0.439	-0.211	-0.065	0.877	0.364143	---	1.107	0.252323	---
YKL010C	UFD4	Ubiquitin-protein ligase (E3) that interacts with Rpt4p and Rpt6p, two subunits of the 19S particle of the 26S proteasome	28.321	0.0256307	No	59.339	0.00709184	Yes	4	NA	-1.573	NA	-2.264	NA	NA	NA	NA	NA	NA
YKL014C	URB1	Nucleolar protein required for the normal accumulation of 25S and 5.8S rRNAs, associated with the 27SA2 pre-ribosomal particle	19.274	0.666363	No	45.918	0.466329	No	15	-1.236	2.625	0.862	-0.248	14.536	0.0278402	Up	0.463	0.431784	---
YKL020C	SPT23	ER membrane protein involved in regulation of OLE1 transcription, acts with homolog Mga2p	24.954	0.161075	No	28.651	0.997392	No	2	NA	NA	NA	0.566	NA	NA	NA	NA	NA	NA
YKL022C	CDC16	Subunit of the anaphase-promoting complex/cyclosome (APC/C), which is a ubiquitin-protein ligase required for degradation of anaphase inhibitors, including mitotic cyclins, during the metaphase/anaphase transition	19.048	0.601994	No	35.714	0.910888	No	7	NA	-0.039	NA	0.993	NA	NA	NA	NA	NA	NA
YKL024C	URA6	Uridylate kinase, catalyzes the seventh enzymatic step in the de novo biosynthesis of pyrimidines, converting uridine monophosphate (UMP) into uridine-5'-diphosphate (UDP)	29.412	0.142591	No	34.314	0.72217	No	3	-0.145	-0.591	-0.378	-0.626	0.734	0.0175213	Down	0.842	0.0295176	---
YKL029C	MAE1	Mitochondrial malic enzyme, catalyzes the oxidative decarboxylation of malate to pyruvate, which is a key intermediate in sugar metabolism and a precursor for synthesis of several amino acids	37.369	0.00260433	Yes	46.338	0.429352	No	6	-0.668	NA	NA	-0.114	NA	NA	NA	NA	NA	NA
YKL033W	TTI1	Putative protein of unknown function	18.304	0.689159	No	52.023	0.153308	No	8	-0.96	NA	NA	-1.05	NA	NA	NA	NA	NA	NA
YKL033W-A	YKL033W-A	Putative protein of unknown function	8.475	0.87635	No	63.559	0.0786488	No	6	0.033	-0.532	-0.047	-0.206	0.676	0.0682865	---	0.895	0.581384	---
YKL035W	UGP1	UDP-glucose pyrophosphorylase (UGPase), catalyses the reversible formation of UDP-Glc from glucose 1-phosphate and UTP, involved in a wide variety of metabolic pathways, expression modulated by Pho85p through Pho4p	32.064	0.0387608	No	46.092	0.435274	No	13	0.187	-0.212	-0.045	0.073	0.759	0.000382447	Down	1.085	0.32615	---
YKL039W	PTM1	Protein of unknown function, copurifies with late Golgi vesicles containing the v-SNARE Tlg2p	11.472	0.925025	No	22.945	0.995333	No	1	NA	NA	NA	0.369	NA	NA	NA	NA	NA	NA
YKL040C	NFU1	Protein involved in iron metabolism in mitochondria	19.531	0.454946	No	89.844	0.000818648	Yes	3	NA	NA	NA	0.468	NA	NA	NA	NA	NA	NA
YKL042W	SPC42	Central plaque component of spindle pole body (SPB)	27.548	0.149562	No	55.096	0.165905	No	3	NA	2.946	NA	-0.046	NA	NA	NA	NA	NA	NA
YKL048C	ELM1	Serine/threonine protein kinase that regulates cellular morphogenesis, septin behavior, and cytokinesis	18.75	0.59288	No	42.188	0.627408	No	4	0.917	2.626	NA	NA	3.269	0.6328	---	NA	NA	NA
YKL050C	YKL050C	Protein of unknown function	21.692	0.392127	No	60.738	0.0155724	No	6	1.925	NA	NA	NA	NA	NA	NA	NA	NA	NA
YKL054C	DEF1	RNAPII degradation factor, forms a complex with Rad26p in chromatin, enables ubiquitination and proteolysis of RNAPII present in an elongation complex	5.42	0.999496	No	70.461	0.0010654	Yes	3	-0.086	-0.414	-0.169	-0.519	0.797	0.0785275	---	0.785	0.0417849	Down
YKL056C	TMA19	Protein that associates with ribosomes	0	0.971611	No	83.832	0.0103516	No	6	-0.221	0.136	-0.427	-0.016	1.281	0.026197	Up	1.329	0.00247673	Up
YKL058W	TOA2	TFIIA small subunit	16.393	0.476665	No	16.393	0.922182	No	1	NA	NA	NA	-0.036	NA	NA	NA	NA	NA	NA
YKL060C	FBA1	Fructose 1,6-bisphosphate aldolase, required for glycolysis and gluconeogenesis	25.07	0.230497	No	86.351	0.0003126	Yes	10	-0.203	0.071	-0.448	1.262	1.209	0.000414013	Up	3.272	0.000930897	Up
YKL062W	MSN4	Transcriptional activator related to Msn2p	19.048	0.570304	No	23.81	0.997085	No	5	1.978	NA	NA	3.728	NA	NA	NA	NA	NA	NA
YKL064W	MNR2	Vacuolar membrane protein required for magnesium homeostasis	31.992	0.0100505	No	40.248	0.773278	No	5	1.177	0.116	-0.746	NA	0.479	0.0627695	---	NA	NA	NA
YKL067W	YNK1	Nucleoside diphosphate kinase, catalyzes the transfer of gamma phosphates from nucleoside triphosphates, usually ATP, to nucleoside diphosphates by a mechanism that involves formation of an autophosphorylated enzyme intermediate	32.68	0.106481	No	45.752	0.403937	No	2	-0.006	-0.277	-0.121	-0.42	0.829	0.00133388	Down	0.813	0.00148654	Down
YKL071W	YKL071W	Putative protein of unknown function	3.906	0.972271	No	31.25	0.833557	No	4	0.972	NA	NA	0.024	NA	NA	NA	NA	NA	NA
YKL073W	LHS1	Molecular chaperone of the endoplasmic reticulum lumen, involved in polypeptide translocation and folding	22.701	0.316498	No	65.834	0.00287771	Yes	6	0.529	1.428	NA	-0.259	1.865	0.372576	---	NA	NA	NA
YKL074C	MUD2	Protein involved in early pre-mRNA splicing	32.258	0.0335578	No	41.746	0.625493	No	3	-0.327	-4.589	NA	-0.393	0.052	0.203704	---	NA	NA	NA
YKL075C	YKL075C	Putative protein of unknown function	24.444	0.245808	No	80	0.000538639	Yes	3	-0.177	NA	-0.173	0.491	NA	NA	NA	1.584	0.302766	---
YKL077W	YKL077W	Putative protein of unknown function	25.51	0.209999	No	45.918	0.435785	No	3	-6.747	-3.672	NA	-3.829	8.426	0.00245668	Up	NA	NA	NA
YKL079W	SMY1	Protein that interacts with Myo2p, proposed to be involved in exocytosis	19.817	0.519742	No	57.927	0.0624378	No	6	NA	-0.983	NA	2.108	NA	NA	NA	NA	NA	NA
YKL080W	VMA5	Subunit C of the eight-subunit V1 peripheral membrane domain of vacuolar H+-ATPase (V-ATPase), an electrogenic proton pump found throughout the endomembrane system	17.857	0.586121	No	48.469	0.345109	No	7	0.485	-0.197	0.174	-0.262	0.623	0.00432531	Down	0.739	0.0015068	Down
YKL081W	TEF4	Gamma subunit of translational elongation factor eEF1B, stimulates the binding of aminoacyl-tRNA (AA-tRNA) to ribosomes by releasing eEF1A (Tef1p/Tef2p) from the ribosomal complex	29.126	0.100774	No	65.534	0.0264509	No	10	0.217	-0.297	0.146	-0.293	0.7	0.0018845	Down	0.738	0.00117962	Down
YKL082C	RRP14	Essential protein, constituent of 66S pre-ribosomal particles	36.866	0.012054	No	89.862	2.94709e-05	Yes	4	NA	NA	NA	-0.472	NA	NA	NA	NA	NA	NA
YKL085W	MDH1	Mitochondrial malate dehydrogenase, catalyzes interconversion of malate and oxaloacetate	23.952	0.275817	No	47.904	0.365236	No	12	-0.29	0.484	-0.358	0.297	1.71	0.0105546	Up	1.574	0.0034737	Up
YKL089W	MIF2	Kinetochore protein with homology to human CENP-C, required for structural integrity of the spindle during anaphase spindle elongation, interacts with histones H2A, H2B, and H4, phosphorylated by Ipl1p	29.144	0.0780783	No	67.395	0.00867869	Yes	3	NA	NA	NA	2.609	NA	NA	NA	NA	NA	NA
YKL094W	YJU3	Monoglyceride lipase (MGL), functional ortholog of mammalian MGL, localizes to lipid particles and membranes, also member of the eukaryotic serine hydrolase family	12.78	0.790796	No	25.559	0.951795	No	3	1.154	NA	NA	NA	NA	NA	NA	NA	NA	NA
YKL096W	CWP1	Cell wall mannoprotein that localizes specifically to birth scars of daughter cells, linked to a beta-1,3- and beta-1,6-glucan heteropolymer through a phosphodiester bond	4.184	0.962393	No	29.289	0.860394	No	4	-1.245	0.446	-1.543	0.178	3.228	5.96267e-05	Up	3.297	6.01583e-06	Up
YKL098W	MTC2	Protein of unknown function	16.807	0.628603	No	25.21	0.967094	No	3	NA	NA	-3.205	1.007	NA	NA	NA	18.527	0.345453	---
YKL100C	YKL100C	Putative protein of unknown function with similarity to a human minor histocompatibility antigen and signal peptide peptidases	6.814	0.994567	No	40.886	0.675372	No	3	NA	NA	NA	-0.384	NA	NA	NA	NA	NA	NA
YKL101W	HSL1	Nim1p-related protein kinase that regulates the morphogenesis and septin checkpoints	20.422	0.526545	No	48.748	0.27088	No	12	-0.929	0.158	0.121	-2.509	2.124	0.258977	---	0.162	0.00182928	Down
YKL103C	LAP4	Vacuolar aminopeptidase yscI	15.564	0.756893	No	54.475	0.149713	No	6	0.554	NA	0.141	0.163	NA	NA	NA	1.015	0.962953	---
YKL104C	GFA1	Glutamine-fructose-6-phosphate amidotransferase, catalyzes the formation of glucosamine-6-P and glutamate from fructose-6-P and glutamine in the first step of chitin biosynthesis	39.052	0.000852059	Yes	59.972	0.0332588	No	10	0.013	0.171	0.76	-0.087	1.115	0.7215	---	0.556	0.328996	---
YKL105C	YKL105C	Putative protein of unknown function	15.018	0.91169	No	56.537	0.0404268	No	11	4.214	3.026	NA	0.388	0.439	0.762891	---	NA	NA	NA
YKL106W	AAT1	Mitochondrial aspartate aminotransferase, catalyzes the conversion of oxaloacetate to aspartate in aspartate and asparagine biosynthesis	19.956	0.481065	No	26.608	0.974168	No	5	-0.069	NA	NA	0.255	NA	NA	NA	NA	NA	NA
YKL117W	SBA1	Co-chaperone that binds to and regulates Hsp90 family chaperones	4.63	0.943529	No	92.593	0.00105974	Yes	1	0.15	NA	NA	-0.138	NA	NA	NA	NA	NA	NA
YKL119C	VPH2	Integral membrane protein required for vacuolar H+-ATPase (V-ATPase) function, although not an actual component of the V-ATPase complex	18.605	0.47595	No	65.116	0.071669	No	3	NA	NA	-1.716	0.562	NA	NA	NA	4.852	0.115848	---
YKL122C	SRP21	Subunit of the signal recognition particle (SRP), which functions in protein targeting to the endoplasmic reticulum membrane	11.976	0.686538	No	23.952	0.884903	No	3	NA	-0.036	NA	-0.315	NA	NA	NA	NA	NA	NA
YKL127W	PGM1	Phosphoglucomutase, minor isoform	14.035	0.849589	No	40.351	0.694003	No	10	0.703	0.813	0.388	0.974	1.079	0.60682	---	1.501	0.0283533	Up
YKL129C	MYO3	One of two type I myosins	24.371	0.179971	No	36.164	0.947644	No	11	1.396	NA	NA	-0.032	NA	NA	NA	NA	NA	NA
YKL134C	2011-10-01	Mitochondrial intermediate peptidase, cleaves N-terminal residues of a subset of proteins upon import, after their cleavage by mitochondrial processing peptidase (Mas1p-Mas2p)	15.544	0.828218	No	40.155	0.744812	No	4	0.225	-0.411	NA	NA	0.643	0.376863	---	NA	NA	NA
YKL135C	APL2	Beta-adaptin, large subunit of the clathrin-associated protein (AP-1) complex	23.416	0.277163	No	42.7	0.615917	No	3	0.041	0.143	-0.149	NA	1.074	0.593111	---	NA	NA	NA
YKL142W	MRP8	Protein of unknown function	27.397	0.182806	No	82.192	0.00621325	Yes	5	-0.064	0.328	0.102	0.254	1.312	0.126711	---	1.111	0.31167	---
YKL145W	RPT1	One of six ATPases of the 19S regulatory particle of the 26S proteasome involved in the degradation of ubiquitinated substrates	32.12	0.0420967	No	72.805	0.00348369	Yes	5	-6.661	-1.934	-3.36	-3.393	26.492	0.110885	---	0.977	0.9873	---
YKL150W	MCR1	Mitochondrial NADH-cytochrome b5 reductase, involved in ergosterol biosynthesis	13.245	0.764713	No	36.424	0.733097	No	9	-0.055	0.753	-0.22	0.773	1.751	0.000366805	Up	1.991	0.000309157	Up
YKL151C	YKL151C	Putative protein of unknown function	20.772	0.418017	No	50.445	0.287665	No	4	NA	NA	-0.371	0.705	NA	NA	NA	2.11	0.00508371	Up
YKL152C	GPM1	Tetrameric phosphoglycerate mutase, mediates the conversion of 3-phosphoglycerate to 2-phosphoglycerate during glycolysis and the reverse reaction during gluconeogenesis	48.583	0.0025438	Yes	68.826	0.0370296	No	9	-1.004	0.191	-0.296	0.225	2.288	0.00164536	Up	1.435	0.00151864	Up
YKL157W	APE2	Aminopeptidase yscII	18.908	0.627909	No	45.168	0.500809	No	22	0.251	0.047	0.02	-0.188	0.868	0.502616	---	0.866	0.364811	---
YKL164C	PIR1	O-glycosylated protein required for cell wall stability	8.798	0.929952	No	11.73	0.999573	No	3	-0.287	NA	-0.738	-0.073	NA	NA	NA	1.585	0.00201374	Up
YKL168C	KKQ8	Putative serine/threonine protein kinase with unknown cellular role	26.243	0.138405	No	42.818	0.609733	No	6	-4.538	0.418	-0.11	1.984	31.032	0.0471517	Up	4.27	0.234297	---
YKL171W	NNK1	Protein kinase	22.629	0.320088	No	32.328	0.975313	No	4	0.771	-0.599	NA	NA	0.387	0.294114	---	NA	NA	NA
YKL172W	EBP2	Essential protein required for the maturation of 25S rRNA and 60S ribosomal subunit assembly, localizes to the nucleolus	37.471	0.0104097	No	126.464	8.92719e-12	Yes	7	-0.318	NA	NA	-0.101	NA	NA	NA	NA	NA	NA
YKL173W	SNU114	GTPase component of U5 snRNP involved in mRNA splicing via spliceosome	16.865	0.792704	No	47.619	0.358911	No	9	0.956	0.1	NA	0.011	0.553	0.241946	---	NA	NA	NA
YKL176C	LST4	Protein possibly involved in a post-Golgi secretory pathway	15.7	0.831321	No	28.986	0.990905	No	3	NA	1.62	NA	3.591	NA	NA	NA	NA	NA	NA
YKL179C	COY1	Golgi membrane protein with similarity to mammalian CASP	23.564	0.271451	No	79.529	4.50428e-05	Yes	10	-0.266	-0.601	-0.918	-1.635	0.793	0.743107	---	0.608	0.696427	---
YKL181W	PRS1	5-phospho-ribosyl-1(alpha)-pyrophosphate synthetase, synthesizes PRPP, which is required for nucleotide, histidine, and tryptophan biosynthesis	21.077	0.413956	No	49.18	0.318806	No	3	-0.455	-0.002	-0.309	0.485	1.369	0.0231063	Up	1.734	0.325779	---
YKL182W	FAS1	Beta subunit of fatty acid synthetase, which catalyzes the synthesis of long-chain saturated fatty acids	24.866	0.105465	No	52.657	0.0662698	No	37	0.25	-0.102	-0.015	-0.04	0.784	0.0180366	Down	0.983	0.44694	---
YKL184W	SPE1	Ornithine decarboxylase, catalyzes the first step in polyamine biosynthesis	27.897	0.121324	No	40.773	0.650495	No	2	NA	NA	NA	-0.783	NA	NA	NA	NA	NA	NA
YKL192C	ACP1	Mitochondrial matrix acyl carrier protein, involved in biosynthesis of octanoate, which is a precursor to lipoic acid	24	0.271356	No	40	0.513471	No	2	-0.085	-0.158	0.133	-0.02	0.951	0.425634	---	0.899	0.362463	---
YKL193C	SDS22	Conserved nuclear regulatory subunit of Glc7p type 1 protein serine-threonine phosphatase (PP1), functions positively with Glc7p to promote dephosphorylation of nuclear substrates required for chromosome transmission during mitosis	17.751	0.57158	No	65.089	0.0404129	No	3	NA	NA	NA	-0.141	NA	NA	NA	NA	NA	NA
YKL195W	MIA40	Essential protein of the mitochondrial intermembrane space (IMS)	9.926	0.927922	No	111.663	1.93053e-08	Yes	4	NA	-3.594	-2.99	NA	NA	NA	NA	NA	NA	NA
YKL196C	YKT6	Vesicle membrane protein (v-SNARE) with acyltransferase activity	25	0.248792	No	55	0.20974	No	5	0.133	-0.181	-0.05	-0.254	0.805	0.0401826	Down	0.868	0.153558	---
YKL198C	PTK1	Putative serine/threonine protein kinase that regulates spermine uptake	6.042	0.998294	No	21.148	0.999397	No	4	NA	NA	-4.999	-2.986	NA	NA	NA	4.037	0.416652	---
YKL201C	MNN4	Putative positive regulator of mannosylphosphate transferase (Mnn6p), involved in mannosylphosphorylation of N-linked oligosaccharides	17.827	0.746439	No	75.552	2.66514e-06	Yes	5	NA	-3.095	NA	-0.173	NA	NA	NA	NA	NA	NA
YKL203C	TOR2	PIK-related protein kinase and rapamycin target	22.231	0.316096	No	42.037	0.804882	No	11	1.586	1.5	-0.278	1.355	0.942	0.966252	---	3.102	0.376111	---
YKL207W	AIM27	Member of a transmembrane complex required for efficient folding of proteins in the ER	3.953	0.970733	No	15.81	0.99117	No	2	NA	NA	NA	4.447	NA	NA	NA	NA	NA	NA
YKL209C	STE6	Plasma membrane ATP-binding cassette (ABC) transporter required for the export of a-factor, catalyzes ATP hydrolysis coupled to a-factor transport	21.705	0.390968	No	37.984	0.903544	No	5	-0.454	0.115	-0.15	-0.008	1.483	0.277699	---	1.103	0.883955	---
YKL210W	UBA1	Ubiquitin activating enzyme (E1), involved in ubiquitin-mediated protein degradation and essential for viability	18.555	0.66657	No	47.852	0.345427	No	22	0.257	-0.023	-0.005	-0.049	0.824	0.0274019	Down	0.97	0.457502	---
YKL211C	TRP3	Bifunctional enzyme exhibiting both indole-3-glycerol-phosphate synthase and anthranilate synthase activities, forms multifunctional hetero-oligomeric anthranilate synthase:indole-3-glycerol phosphate synthase enzyme complex with Trp2p	12.397	0.885335	No	47.521	0.377225	No	10	-0.122	-0.383	0.614	-0.335	0.834	0.497293	---	0.518	0.180744	---
YKL212W	SAC1	Phosphatidylinositol phosphate (PtdInsP) phosphatase involved in hydrolysis of PtdIns[4]P	30.498	0.044957	No	33.708	0.916838	No	6	1.043	-2.137	-0.131	-0.484	0.11	0.182141	---	0.783	0.58165	---
YKL213C	DOA1	WD repeat protein required for ubiquitin-mediated protein degradation, forms complex with Cdc48p, plays a role in controlling cellular ubiquitin concentration	8.392	0.993219	No	41.958	0.650771	No	8	-1.972	NA	2.224	0.94	NA	NA	NA	0.411	0.658187	---
YKL215C	OXP1	5-oxoprolinase	23.328	0.251218	No	40.435	0.805023	No	15	-5.06	-0.786	0.085	-1.352	19.353	0.267408	---	0.37	0.174491	---
YKL216W	URA1	Dihydroorotate dehydrogenase, catalyzes the fourth enzymatic step in the de novo biosynthesis of pyrimidines, converting dihydroorotic acid into orotic acid	6.369	0.962214	No	60.51	0.0890689	No	6	-0.117	0.367	-0.277	0.336	1.398	0.0137593	Up	1.529	0.0036288	Up
YKL218C	SRY1	3-hydroxyaspartate dehydratase, deaminates L-threo-3-hydroxyaspartate to form oxaloacetate and ammonia	15.337	0.68624	No	33.742	0.8183	No	6	5.173	NA	-3.005	1.552	NA	NA	NA	23.541	0.235591	---
YKL220C	FRE2	Ferric reductase and cupric reductase, reduces siderophore-bound iron and oxidized copper prior to uptake by transporters	16.878	0.735327	No	28.129	0.989142	No	3	0.204	-0.113	0.103	NA	0.803	0.0085304	Down	NA	NA	NA
YKR001C	VPS1	Dynamin-like GTPase required for vacuolar sorting	31.25	0.0284493	No	58.239	0.0527989	No	9	0.376	0.043	0.131	0.056	0.794	0.00279355	Down	0.949	0.592556	---
YKR003W	OSH6	Member of an oxysterol-binding protein family with overlapping, redundant functions in sterol metabolism and which collectively perform a function essential for viability	24.554	0.241288	No	51.339	0.246397	No	7	0.056	NA	2.124	0.014	NA	NA	NA	0.232	0.604732	---
YKR008W	RSC4	Component of the RSC chromatin remodeling complex	6.4	0.996961	No	60.8	0.0345284	No	3	-0.078	NA	-0.301	NA	NA	NA	NA	NA	NA	NA
YKR009C	FOX2	Multifunctional enzyme of the peroxisomal fatty acid beta-oxidation pathway	14.444	0.903714	No	37.778	0.861209	No	8	-0.201	-2.522	NA	4.123	0.2	0.242266	---	NA	NA	NA
YKR014C	YPT52	Rab family GTPase, similar to Ypt51p and Ypt53p and to mammalian rab5	17.094	0.550295	No	76.923	0.012135	No	6	0.297	-0.036	NA	-0.188	0.793	0.273535	---	NA	NA	NA
YKR021W	ALY1	Protein proposed to regulate the endocytosis of plasma membrane proteins by recruiting the ubiquitin ligase Rsp5p to its target in the plasma membrane	17.486	0.733783	No	34.973	0.937077	No	8	-0.64	-0.688	-0.214	-0.388	0.968	0.946341	---	0.886	0.728212	---
YKR024C	DBP7	Putative ATP-dependent RNA helicase of the DEAD-box family involved in ribosomal biogenesis	24.259	0.227823	No	35.04	0.91078	No	5	0.755	NA	NA	-3.508	NA	NA	NA	NA	NA	NA
YKR026C	GCN3	Alpha subunit of the translation initiation factor eIF2B, the guanine-nucleotide exchange factor for eIF2	29.508	0.11488	No	59.016	0.111538	No	4	NA	NA	-0.178	0.012	NA	NA	NA	1.141	0.66225	---
YKR027W	BCH2	Member of the ChAPs family of proteins (Chs5p-Arf1p-binding proteins: Bch1p, Bch2p, Bud7p, Chs6p), that forms the exomer complex with Chs5p to mediate export of specific cargo proteins, including Chs3p, from the Golgi to the plasma membrane	19.608	0.548546	No	47.059	0.394111	No	4	NA	NA	NA	-3.633	NA	NA	NA	NA	NA	NA
YKR029C	SET3	Defining member of the SET3 histone deacetylase complex which is a meiosis-specific repressor of sporulation genes	27.963	0.0806167	No	46.605	0.417071	No	2	-7.41	NA	NA	-2.425	NA	NA	NA	NA	NA	NA
YKR031C	SPO14	Phospholipase D, catalyzes the hydrolysis of phosphatidylcholine, producing choline and phosphatidic acid	36.839	1.56077e-05	Yes	59.418	0.00442892	Yes	7	-0.25	NA	NA	0.021	NA	NA	NA	NA	NA	NA
YKR039W	GAP1	General amino acid permease	24.917	0.208649	No	34.884	0.886111	No	4	NA	NA	NA	0.881	NA	NA	NA	NA	NA	NA
YKR043C	YKR043C	Metal-independent fructose 1,6-bisphosphatase, may play a role in gluconeogenesis under metal-limiting conditions	33.21	0.0638289	No	33.21	0.799425	No	2	-0.15	-0.207	-0.259	NA	0.961	0.875109	---	NA	NA	NA
YKR046C	PET10	Protein of unknown function that co-purifies with lipid particles	14.134	0.713989	No	35.336	0.752665	No	5	0.881	NA	NA	-0.321	NA	NA	NA	NA	NA	NA
YKR048C	NAP1	Protein that interacts with mitotic cyclin Clb2p	14.388	0.777238	No	69.544	0.0110304	No	5	0.112	0.407	NA	0.148	1.227	0.0145008	Up	NA	NA	NA
YKR050W	TRK2	Component of the Trk1p-Trk2p potassium transport system	25.872	0.13543	No	22.497	0.999812	No	4	NA	-0.962	NA	NA	NA	NA	NA	NA	NA	NA
YKR052C	MRS4	Iron transporter that mediates Fe2+ transport across the inner mitochondrial membrane	16.447	0.620705	No	32.895	0.82676	No	6	-0.043	-2.084	-1.43	NA	0.243	0.392866	---	NA	NA	NA
YKR054C	DYN1	Cytoplasmic heavy chain dynein, microtubule motor protein, required for anaphase spindle elongation	18.328	0.88266	No	50.587	0.0709043	No	22	-0.879	-0.207	-0.353	-0.976	1.593	0.661253	---	0.649	0.0889113	---
YKR056W	TRM2	tRNA methyltransferase, 5-methylates the uridine residue at position 54 of tRNAs and may also have a role in tRNA stabilization or maturation	23.474	0.279122	No	50.078	0.267048	No	9	NA	0.11	2.575	4.556	NA	NA	NA	3.948	0.576463	---
YKR060W	UTP30	Subunit of U3-containing 90S preribosome complex involved in production of 18S rRNA and assembly of small ribosomal subunit	32.847	0.0676089	No	32.847	0.809958	No	1	NA	NA	NA	-4.794	NA	NA	NA	NA	NA	NA
YKR062W	TFA2	TFIIE small subunit, involved in RNA polymerase II transcription initiation	27.439	0.15939	No	33.537	0.824371	No	4	0.042	0.3	1.795	-0.118	1.196	0.685166	---	0.266	0.134595	---
YKR063C	LAS1	Essential nuclear protein possibly involved in bud formation and morphogenesis	21.912	0.37173	No	43.825	0.531806	No	2	NA	NA	NA	0.357	NA	NA	NA	NA	NA	NA
YKR066C	CCP1	Mitochondrial cytochrome-c peroxidase	24.931	0.235456	No	33.241	0.847321	No	7	-0.078	-0.023	0.112	0.267	1.039	0.860965	---	1.113	0.425781	---
YKR067W	GPT2	Glycerol-3-phosphate/dihydroxyacetone phosphate dual substrate-specific sn-1 acyltransferase located in lipid particles and the ER	28.264	0.0740087	No	30.956	0.973374	No	5	-2.61	2.249	-0.045	NA	29.004	0.253043	---	NA	NA	NA
YKR069W	MET1	S-adenosyl-L-methionine uroporphyrinogen III transmethylase, involved in the biosynthesis of siroheme, a prosthetic group used by sulfite reductase	25.295	0.192849	No	43.845	0.542907	No	7	1.023	-0.571	NA	1.712	0.331	0.751216	---	NA	NA	NA
YKR071C	DRE2	Conserved component of an early step in the cytosolic Fe-S protein assembly (CIA) machinery	5.747	0.978143	No	45.977	0.430109	No	2	NA	-1.039	-0.199	-0.952	NA	NA	NA	0.593	0.0804932	---
YKR074W	AIM29	Putative protein of unknown function	19.355	0.413819	No	45.161	0.417926	No	3	NA	NA	NA	-0.282	NA	NA	NA	NA	NA	NA
YKR078W	YKR078W	Cytoplasmic protein of unknown function, has similarity to Vps5p	22.222	0.354502	No	49.573	0.291537	No	5	0.666	0.215	NA	-0.496	0.732	0.369643	---	NA	NA	NA
YKR079C	TRZ1	tRNA 3'-end processing endonuclease tRNase Z	17.9	0.690185	No	56.086	0.0707871	No	6	0.042	0.061	NA	NA	1.013	0.96998	---	NA	NA	NA
YKR080W	MTD1	NAD-dependent 5,10-methylenetetrahydrafolate dehydrogenase, plays a catalytic role in oxidation of cytoplasmic one-carbon units	12.5	0.806182	No	65.625	0.0402594	No	5	0.722	0.22	0.206	0.208	0.706	0.346829	---	1.001	0.995368	---
YKR082W	NUP133	Subunit of the Nup84p subcomplex of the nuclear pore complex (NPC), localizes to both sides of the NPC, required to establish a normal nucleocytoplasmic concentration gradient of the GTPase Gsp1p	9.507	0.998171	No	48.401	0.308984	No	5	-4.719	NA	NA	1.892	NA	NA	NA	NA	NA	NA
YKR090W	PXL1	LIM domain-containing protein that localizes to sites of polarized growth, required for selection and/or maintenance of polarized growth sites, may modulate signaling by the GTPases Cdc42p and Rho1p	21.246	0.4213	No	70.822	0.00115086	Yes	5	NA	-0.677	NA	0.554	NA	NA	NA	NA	NA	NA
YKR092C	SRP40	Nucleolar, serine-rich protein with a role in preribosome assembly or transport	22.167	0.355149	No	78.818	0.00124962	Yes	3	NA	NA	-0.108	-0.466	NA	NA	NA	0.78	0.418832	---
YKR095W	MLP1	Myosin-like protein associated with the nuclear envelope, connects the nuclear pore complex with the nuclear interior	16.533	0.906053	No	103.467	0	Yes	10	-1.085	-1.024	0.308	-0.076	1.043	0.967736	---	0.767	0.338368	---
YKR097W	PCK1	Phosphoenolpyruvate carboxykinase, key enzyme in gluconeogenesis, catalyzes early reaction in carbohydrate biosynthesis, glucose represses transcription and accelerates mRNA degradation, regulated by Mcm1p and Cat8p, located in the cytosol	25.501	0.189577	No	56.466	0.101595	No	9	-2.805	0.581	NA	-0.226	10.453	0.0542251	---	NA	NA	NA
YKR102W	FLO10	Lectin-like protein with similarity to Flo1p, thought to be involved in flocculation	2.566	1	No	40.205	0.802368	No	6	0.094	NA	0.178	-0.248	NA	NA	NA	0.744	0.857305	---
YKR103W	NFT1	Putative transporter of the multidrug resistance-associated protein (MRP) subfamily	19.704	0.58286	No	34.483	0.970406	No	5	0.606	NA	NA	3.47	NA	NA	NA	NA	NA	NA
YLL001W	DNM1	Dynamin-related GTPase required for mitochondrial fission and morphology	27.741	0.0858235	No	50.198	0.250888	No	8	-1.978	NA	NA	-0.343	NA	NA	NA	NA	NA	NA
YLL003W	SFI1	Centrin (Cdc31p)-binding protein required for spindle pole body (SPB) duplication, localizes to the half-bridge of the SPB, required for progression through G(2)-M transition, has similarity to Xenopus laevis XCAP-C	25.37	0.152233	No	57.082	0.0458866	No	4	0.106	NA	NA	-4.953	NA	NA	NA	NA	NA	NA
YLL007C	YLL007C	Putative protein of unknown function	19.549	0.540161	No	51.128	0.225355	No	6	-6.478	-3.551	NA	1.626	7.605	0.340392	---	NA	NA	NA
YLL008W	DRS1	Nucleolar DEAD-box protein required for ribosome assembly and function, including synthesis of 60S ribosomal subunits	26.596	0.122171	No	78.457	3.26085e-05	Yes	4	0.151	-0.423	-0.095	-0.902	0.672	1.53237e-05	Down	0.572	0.0054928	Down
YLL011W	SOF1	Essential protein required for biogenesis of 40S (small) ribosomal subunit	44.99	0.000382832	Yes	49.08	0.317815	No	4	0.601	NA	NA	-0.134	NA	NA	NA	NA	NA	NA
YLL012W	YEH1	Steryl ester hydrolase, one of three gene products (Yeh1p, Yeh2p, Tgl1p) responsible for steryl ester hydrolase activity and involved in sterol homeostasis	24.433	0.23438	No	41.885	0.628907	No	4	NA	NA	NA	-0.412	NA	NA	NA	NA	NA	NA
YLL013C	PUF3	Protein of the mitochondrial outer surface, links the Arp2/3 complex with the mitochore during anterograde mitochondrial movement	14.79	0.885842	No	35.267	0.926562	No	6	-0.176	-0.844	NA	-2.668	0.629	0.402646	---	NA	NA	NA
YLL018C	DPS1	Aspartyl-tRNA synthetase, primarily cytoplasmic	34.111	0.0165122	No	77.199	0.000409388	Yes	15	-0.114	-0.424	-0.064	-0.463	0.807	0.159949	---	0.759	0.0488785	Down
YLL021W	SPA2	Component of the polarisome, which functions in actin cytoskeletal organization during polarized growth	16.371	0.881571	No	62.074	0.00188901	Yes	8	1.534	-1.113	-0.005	0.524	0.16	0.3646	---	1.443	0.446878	---
YLL024C	SSA2	ATP binding protein involved in protein folding and vacuolar import of proteins	35.994	0.00557994	Yes	79.812	6.31723e-05	Yes	6	0.063	-0.248	-0.028	-0.761	0.806	0.0186296	Down	0.602	0.0315277	Down
YLL026W	HSP104	Heat shock protein that cooperates with Ydj1p (Hsp40) and Ssa1p (Hsp70) to refold and reactivate previously denatured, aggregated proteins	34.141	0.00409175	Yes	72.687	0.000124508	Yes	20	0.812	0.417	0.644	0.4	0.76	0.00961542	Down	0.844	0.0138933	---
YLL027W	ISA1	Mitochondrial matrix protein involved in biogenesis of the iron-sulfur (Fe/S) cluster of Fe/S proteins, isa1 deletion causes loss of mitochondrial DNA and respiratory deficiency	28	0.161522	No	16	0.990266	No	3	-0.608	-0.553	-0.606	1.017	1.038	0.54525	---	3.08	0.0823023	---
YLL029W	FRA1	Protein involved in negative regulation of transcription of iron regulon	18.692	0.615969	No	50.734	0.230555	No	4	0.402	NA	NA	-0.518	NA	NA	NA	NA	NA	NA
YLL032C	YLL032C	Protein of unknown function that may interact with ribosomes, based on co-purification experiments	15.758	0.827584	No	50.909	0.215937	No	4	0.386	NA	NA	-1.252	NA	NA	NA	NA	NA	NA
YLL034C	RIX7	Putative ATPase of the AAA family, required for export of pre-ribosomal large subunits from the nucleus	39.427	0.000302952	Yes	66.906	0.00234512	Yes	5	1.253	-0.013	-0.013	-0.387	0.416	0.322093	---	0.772	0.164031	---
YLL040C	VPS13	Protein of unknown function	19.72	0.677847	No	51.527	0.0613639	No	25	-0.394	-0.121	-0.499	0.186	1.208	0.357088	---	1.607	0.377078	---
YLL041C	SDH2	Iron-sulfur protein subunit of succinate dehydrogenase (Sdh1p, Sdh2p, Sdh3p, Sdh4p), which couples the oxidation of succinate to the transfer of electrons to ubiquinone as part of the TCA cycle and the mitochondrial respiratory chain	45.113	0.0047459	Yes	30.075	0.863674	No	1	NA	-3.728	NA	-3.887	NA	NA	NA	NA	NA	NA
YLL045C	RPL8B	Ribosomal protein L4 of the large (60S) ribosomal subunit, nearly identical to Rpl8Ap and has similarity to rat L7a ribosomal protein	42.969	0.00890053	Yes	50.781	0.288422	No	2	-0.102	-0.165	0.113	-0.222	0.958	0.156189	---	0.793	0.0153119	Down
YLL046C	RNP1	Ribonucleoprotein that contains two RNA recognition motifs (RRM)	24.096	0.274624	No	48.193	0.356524	No	3	-3.881	NA	-2.384	NA	NA	NA	NA	NA	NA	NA
YLL048C	YBT1	Transporter of the ATP-binding cassette (ABC) family involved in bile acid transport	24.082	0.174829	No	39.735	0.873311	No	6	-0.258	-0.333	1.278	0.399	0.949	0.706785	---	0.544	0.660864	---
YLL050C	COF1	Cofilin, promotes actin filament depolarization in a pH-dependent manner	48.951	0.0113631	No	62.937	0.122659	No	4	0.06	-0.464	-0.022	-0.576	0.696	0.00919044	Down	0.681	0.0012681	Down
YLL062C	MHT1	S-methylmethionine-homocysteine methyltransferase, functions along with Sam4p in the conversion of S-adenosylmethionine (AdoMet) to methionine to control the methionine/AdoMet ratio	12.346	0.814561	No	46.296	0.417286	No	2	NA	NA	NA	0.73	NA	NA	NA	NA	NA	NA
YLR001C	YLR001C	Putative protein of unknown function	15.081	0.869494	No	33.643	0.953753	No	3	NA	NA	NA	-0.314	NA	NA	NA	NA	NA	NA
YLR002C	NOC3	Protein that forms a nuclear complex with Noc2p that binds to 66S ribosomal precursors to mediate their intranuclear transport	28.658	0.0739134	No	73.906	0.000505888	Yes	4	-0.059	0.446	-0.934	-0.556	1.419	0.793835	---	1.3	0.619365	---
YLR010C	TEN1	Protein that regulates telomeric length	25	0.25016	No	37.5	0.603884	No	2	NA	NA	NA	-0.536	NA	NA	NA	NA	NA	NA
YLR014C	PPR1	Zinc finger transcription factor containing a Zn(2)-Cys(6) binuclear cluster domain, positively regulates transcription of genes involved in uracil biosynthesis	17.699	0.716315	No	39.823	0.782396	No	9	-0.968	0.211	NA	-0.947	2.263	0.383588	---	NA	NA	NA
YLR017W	MEU1	Methylthioadenosine phosphorylase (MTAP), catalyzes the initial step in the methionine salvage pathway	29.674	0.104292	No	44.51	0.479703	No	4	NA	NA	-0.314	0.587	NA	NA	NA	1.868	0.525427	---
YLR024C	UBR2	Cytoplasmic ubiquitin-protein ligase (E3)	22.97	0.255179	No	47.009	0.379499	No	9	-0.046	NA	-0.167	-0.886	NA	NA	NA	0.608	0.0049148	Down
YLR026C	SED5	cis-Golgi t-SNARE syntaxin required for vesicular transport between the ER and the Golgi complex, binds at least 9 SNARE proteins	17.647	0.577777	No	55.882	0.155324	No	3	NA	NA	NA	-0.312	NA	NA	NA	NA	NA	NA
YLR027C	AAT2	Cytosolic aspartate aminotransferase, involved in nitrogen metabolism	11.962	0.875639	No	35.885	0.802351	No	10	0.14	-0.351	-0.016	-0.372	0.712	0.00253255	Down	0.782	6.90409e-05	Down
YLR028C	ADE16	Enzyme of 'de novo' purine biosynthesis containing both 5-aminoimidazole-4-carboxamide ribonucleotide transformylase and inosine monophosphate cyclohydrolase activities, isozyme of Ade17p	28.765	0.0805759	No	37.225	0.816315	No	16	0.424	0.653	0.26	0.444	1.172	0.607717	---	1.136	0.375132	---
YLR029C	RPL15A	Protein component of the large (60S) ribosomal subunit, nearly identical to Rpl15Bp and has similarity to rat L15 ribosomal protein	132.353	7.10543e-15	Yes	39.216	0.594368	No	4	0.683	0.372	0.572	0.236	0.806	0.0966508	---	0.792	0.0938018	---
YLR032W	RAD5	DNA helicase proposed to promote replication fork regression during postreplication repair by template switching	27.374	0.0603205	No	48.76	0.288507	No	7	1.205	NA	NA	0.368	NA	NA	NA	NA	NA	NA
YLR033W	RSC58	Component of the RSC chromatin remodeling complex	21.912	0.37173	No	53.785	0.168792	No	4	0.204	-1.378	NA	-0.293	0.334	0.345708	---	NA	NA	NA
YLR035C	MLH2	Protein involved in the mismatch repair of certain frameshift intermediates and involved in meiotic recombination	21.583	0.397309	No	48.921	0.309674	No	6	-1.948	NA	NA	NA	NA	NA	NA	NA	NA	NA
YLR038C	COX12	Subunit VIb of cytochrome c oxidase, which is the terminal member of the mitochondrial inner membrane electron transport chain	24.096	0.255684	No	48.193	0.33257	No	1	NA	0.089	NA	0.187	NA	NA	NA	NA	NA	NA
YLR039C	RIC1	Protein involved in retrograde transport to the cis-Golgi network	9.47	0.997214	No	48.295	0.319675	No	3	NA	-4.828	NA	0.218	NA	NA	NA	NA	NA	NA
YLR043C	TRX1	Cytoplasmic thioredoxin isoenzyme of the thioredoxin system which protects cells against oxidative and reductive stress, forms LMA1 complex with Pbi2p, acts as a cofactor for Tsa1p, required for ER-Golgi transport and vacuole inheritance	0	0.888835	No	58.252	0.19453	No	7	-0.016	-0.484	-0.028	-0.453	0.723	0.00426143	Down	0.745	0.0182948	Down
YLR044C	PDC1	Major of three pyruvate decarboxylase isozymes, key enzyme in alcoholic fermentation, decarboxylates pyruvate to acetaldehyde	24.867	0.2152	No	53.286	0.171859	No	14	-0.063	-0.107	-0.295	0.345	0.97	0.439604	---	1.558	0.0194816	Up
YLR045C	STU2	Microtubule-associated protein (MAP) of the XMAP215/Dis1 family	27.027	0.0932133	No	51.802	0.176207	No	6	2.765	NA	NA	0.139	NA	NA	NA	NA	NA	NA
YLR048W	RPS0B	Protein component of the small (40S) ribosomal subunit, nearly identical to Rps0Ap	55.556	0.000355544	Yes	99.206	0.000114179	Yes	1	-0.249	-0.763	NA	-0.27	0.7	0.0150011	Down	NA	NA	NA
YLR053C	YLR053C	Putative protein of unknown function	18.519	0.399158	No	18.519	0.877317	No	1	NA	NA	NA	7.273	NA	NA	NA	NA	NA	NA
YLR058C	SHM2	Cytosolic serine hydroxymethyltransferase, converts serine to glycine plus 5,10 methylenetetrahydrofolate	38.38	0.00593068	Yes	61.834	0.0441247	No	12	1.306	0.826	0.571	0.992	0.717	0.0201654	Down	1.339	0.0137987	Up
YLR059C	REX2	3'-5' RNA exonuclease	26.022	0.210936	No	22.305	0.965205	No	3	NA	-0.006	2.558	0.12	NA	NA	NA	0.184	0.282573	---
YLR060W	FRS1	Beta subunit of cytoplasmic phenylalanyl-tRNA synthetase, forms a tetramer with Frs2p to generate active enzyme	28.571	0.0844949	No	52.101	0.201853	No	13	0.077	-0.057	-0.137	-0.072	0.912	0.010984	---	1.046	0.234997	---
YLR061W	RPL22A	Protein component of the large (60S) ribosomal subunit, has similarity to Rpl22Bp and to rat L22 ribosomal protein	33.058	0.113908	No	90.909	0.00988352	Yes	1	-0.022	-0.24	-0.244	-0.386	0.86	0.125388	---	0.906	0.0494923	---
YLR064W	PER33	Putative protein of unknown function	18.315	0.516512	No	7.326	0.999729	No	2	NA	NA	NA	-0.138	NA	NA	NA	NA	NA	NA
YLR067C	PET309	Specific translational activator for the COX1 mRNA, also influences stability of intron-containing COX1 primary transcripts	18.653	0.6507	No	35.233	0.937731	No	3	NA	-0.315	-1.513	0.085	NA	NA	NA	3.029	0.322296	---
YLR069C	MEF1	Mitochondrial elongation factor involved in translational elongation	24.967	0.189584	No	55.191	0.0968012	No	4	-1.128	NA	NA	-0.029	NA	NA	NA	NA	NA	NA
YLR071C	RGR1	Subunit of the RNA polymerase II mediator complex	20.333	0.514488	No	36.969	0.910825	No	12	NA	-0.118	-1.377	-0.029	NA	NA	NA	2.546	0.317557	---
YLR075W	RPL10	Protein component of the large (60S) ribosomal subunit, responsible for joining the 40S and 60S subunits	90.498	1.40771e-08	Yes	54.299	0.217231	No	6	-0.188	-0.609	-0.291	-0.798	0.747	0.000261911	Down	0.703	0.00513332	Down
YLR085C	ARP6	Actin-related protein that binds nucleosomes	11.416	0.90072	No	54.795	0.156549	No	3	NA	NA	1.49	NA	NA	NA	NA	NA	NA	NA
YLR086W	SMC4	Subunit of the condensin complex	26.798	0.0608985	No	78.984	1.88666e-08	Yes	8	NA	NA	1.983	0.974	NA	NA	NA	0.497	0.780105	---
YLR087C	CSF1	Protein required for fermentation at low temperature	17.241	0.922106	No	47.667	0.300768	No	12	-0.368	NA	0.752	-0.063	NA	NA	NA	0.569	0.343461	---
YLR089C	ALT1	Alanine transaminase (glutamic pyruvic transaminase)	18.581	0.595121	No	60.811	0.0378054	No	6	-0.199	-0.23	-0.968	0.017	0.979	0.947099	---	1.98	0.149836	---
YLR090W	XDJ1	Putative chaperone, homolog of E. coli DnaJ, closely related to Ydj1p	17.429	0.632849	No	41.394	0.624071	No	3	2.436	NA	NA	-1.573	NA	NA	NA	NA	NA	NA
YLR096W	KIN2	Serine/threonine protein kinase involved in regulation of exocytosis	20.052	0.544624	No	40.105	0.804336	No	5	-1.35	-0.551	NA	NA	1.74	0.463157	---	NA	NA	NA
YLR100W	ERG27	3-keto sterol reductase, catalyzes the last of three steps required to remove two C-4 methyl groups from an intermediate in ergosterol biosynthesis	11.527	0.857231	No	20.173	0.990737	No	4	-0.079	-0.365	0.005	-0.346	0.82	0.000468331	Down	0.784	0.00107491	Down
YLR102C	APC9	Subunit of the Anaphase-Promoting Complex/Cyclosome (APC/C), which is a ubiquitin-protein ligase required for degradation of anaphase inhibitors, including mitotic cyclins, during the metaphase/anaphase transition	18.868	0.487833	No	56.604	0.161919	No	3	1.397	1.32	NA	0.649	0.948	0.971925	---	NA	NA	NA
YLR103C	CDC45	DNA replication initiation factor	29.231	0.063397	No	53.846	0.143662	No	1	NA	NA	NA	4.75	NA	NA	NA	NA	NA	NA
YLR106C	MDN1	Huge dynein-related AAA-type ATPase (midasin), forms extended pre-60S particle with the Rix1 complex (Rix1p-Ipi1p-Ipi3p)	16.09	0.993435	No	66.191	5.67786e-11	Yes	24	-2.008	-0.079	-2.53	-1.537	3.806	0.208444	---	1.991	0.249097	---
YLR107W	REX3	RNA exonuclease	19.802	0.481096	No	29.703	0.930804	No	3	NA	NA	NA	-0.308	NA	NA	NA	NA	NA	NA
YLR109W	AHP1	Thiol-specific peroxiredoxin, reduces hydroperoxides to protect against oxidative damage	5.682	0.887669	No	56.818	0.18674	No	5	0.127	0.048	0.144	0.279	0.947	0.167999	---	1.098	0.254248	---
YLR110C	CCW12	Cell wall mannoprotein, mutants are defective in mating and agglutination, expression is downregulated by alpha-factor	0	0.941374	No	37.594	0.574375	No	1	-3.042	-3.405	NA	NA	0.777	0.0679035	---	NA	NA	NA
YLR113W	HOG1	Mitogen-activated protein kinase involved in osmoregulation via three independent osmosensors	22.989	0.314372	No	34.483	0.847052	No	3	NA	-0.799	-0.532	-0.413	NA	NA	NA	1.086	0.482227	---
YLR115W	CFT2	Subunit of the mRNA cleavage and polyadenlylation factor (CPF)	16.298	0.802899	No	46.566	0.41941	No	7	NA	-0.805	-0.213	-3.077	NA	NA	NA	0.137	0.341482	---
YLR129W	DIP2	Nucleolar protein, specifically associated with the U3 snoRNA, part of the large ribonucleoprotein complex known as the small subunit (SSU) processome, required for 18S rRNA biogenesis, part of the active pre-rRNA processing complex	23.33	0.269886	No	45.599	0.475214	No	10	-0.115	NA	-0.163	-0.453	NA	NA	NA	0.818	0.158448	---
YLR130C	ZRT2	Low-affinity zinc transporter of the plasma membrane	16.588	0.667281	No	52.133	0.227083	No	2	NA	-3.443	NA	3.416	NA	NA	NA	NA	NA	NA
YLR133W	CKI1	Choline kinase, catalyzing the first step in phosphatidylcholine synthesis via the CDP-choline (Kennedy pathway)	30.928	0.0433236	No	44.674	0.50334	No	5	0.547	NA	NA	0.148	NA	NA	NA	NA	NA	NA
YLR134W	PDC5	Minor isoform of pyruvate decarboxylase, key enzyme in alcoholic fermentation, decarboxylates pyruvate to acetaldehyde, regulation is glucose- and ethanol-dependent, repressed by thiamine, involved in amino acid catabolism	31.972	0.0328757	No	56.838	0.0926318	No	4	0.802	-0.186	-0.091	-0.612	0.504	0.0371234	Down	0.697	0.61222	---
YLR139C	SLS1	Mitochondrial membrane protein that coordinates expression of mitochondrially-encoded genes	7.776	0.993056	No	31.104	0.960754	No	5	0.533	0.047	NA	NA	0.714	0.337418	---	NA	NA	NA
YLR142W	PUT1	Proline oxidase, nuclear-encoded mitochondrial protein involved in utilization of proline as sole nitrogen source	14.706	0.786643	No	33.613	0.881797	No	5	-0.03	1.323	NA	3.031	2.554	0.180072	---	NA	NA	NA
YLR144C	ACF2	Intracellular beta-1,3-endoglucanase, expression is induced during sporulation	15.404	0.837093	No	37.227	0.858168	No	2	0.173	-0.17	0.055	NA	0.789	0.321803	---	NA	NA	NA
YLR147C	SMD3	Core Sm protein Sm D3	39.604	0.0632297	No	19.802	0.847183	No	1	NA	NA	NA	-0.088	NA	NA	NA	NA	NA	NA
YLR148W	PEP3	Component of CORVET tethering complex	8.715	0.997141	No	47.93	0.345231	No	5	NA	NA	NA	-4.111	NA	NA	NA	NA	NA	NA
YLR149C	YLR149C	Putative protein of unknown function	30.137	0.0400508	No	39.726	0.755276	No	3	NA	NA	-2.535	2.783	NA	NA	NA	39.885	0.196132	---
YLR150W	STM1	Protein required for optimal translation under nutrient stress	54.945	0.000273844	Yes	62.271	0.0802473	No	3	0.127	-0.3	0.032	-0.354	0.744	0.0650109	---	0.765	0.000886314	Down
YLR153C	ACS2	Acetyl-coA synthetase isoform which, along with Acs1p, is the nuclear source of acetyl-coA for histone acetylation	29.283	0.0587356	No	49.78	0.274647	No	10	0.154	-0.503	-0.018	-0.705	0.634	0.0274824	Down	0.621	0.0103993	Down
YLR163C	MAS1	Smaller subunit of the mitochondrial processing protease (MPP), essential processing enzyme that cleaves the N-terminal targeting sequences from mitochondrially imported proteins	30.303	0.0688963	No	45.455	0.459185	No	1	-0.337	NA	NA	NA	NA	NA	NA	NA	NA	NA
YLR166C	SEC10	Essential 100kDa subunit of the exocyst complex (Sec3p, Sec5p, Sec6p, Sec8p, Sec10p, Sec15p, Exo70p, and Exo84p), which has the essential function of mediating polarized targeting of secretory vesicles to active sites of exocytosis	14.925	0.878366	No	44.776	0.519275	No	5	-0.136	-1.43	NA	NA	0.408	0.535073	---	NA	NA	NA
YLR167W	RPS31	Fusion protein that is cleaved to yield a ribosomal protein of the small (40S) subunit and ubiquitin	52.632	0.00523747	Yes	46.053	0.39694	No	2	-0.065	-0.38	-0.117	NA	0.804	0.0206614	Down	NA	NA	NA
YLR172C	DPH5	Methyltransferase required for synthesis of diphthamide, which is a modified histidine residue of translation elongation factor 2 (Eft1p or Eft2p)	30	0.106245	No	60	0.0993551	No	3	0.157	-0.117	0.102	-0.173	0.827	0.555149	---	0.827	0.00437538	Down
YLR175W	CBF5	Pseudouridine synthase catalytic subunit of box H/ACA small nucleolar ribonucleoprotein particles (snoRNPs), acts on both large and small rRNAs and on snRNA U2	35.197	0.0158505	No	72.464	0.00337194	Yes	6	-0.036	-0.097	-1.942	NA	0.959	0.744479	---	NA	NA	NA
YLR176C	RFX1	Major transcriptional repressor of DNA-damage-regulated genes, recruits repressors Tup1p and Cyc8p to their promoters	14.797	0.873261	No	35.758	0.905292	No	4	-0.103	NA	NA	-0.151	NA	NA	NA	NA	NA	NA
YLR178C	TFS1	Protein that interacts with and inhibits carboxypeptidase Y and Ira2p	9.132	0.842537	No	27.397	0.878484	No	6	1.247	1.128	0.991	1.489	0.921	0.845794	---	1.412	0.332442	---
YLR179C	YLR179C	Protein of unknown function with similarity to Tfs1p	14.925	0.614644	No	14.925	0.983647	No	7	0.538	1.757	0.396	0.366	2.328	0.00341055	Up	0.98	0.924058	---
YLR180W	SAM1	S-adenosylmethionine synthetase, catalyzes transfer of the adenosyl group of ATP to the sulfur atom of methionine	36.649	0.0171979	No	39.267	0.679279	No	9	0.827	0.768	0.63	0.532	0.96	0.815193	---	0.934	0.0299041	---
YLR186W	EMG1	Member of the alpha/beta knot fold methyltransferase superfamily	31.746	0.0885688	No	35.714	0.722742	No	8	-0.311	0.199	NA	0.063	1.424	0.241864	---	NA	NA	NA
YLR187W	SKG3	Protein of unknown function	17.544	0.747245	No	38.012	0.871975	No	6	NA	-1.494	NA	-0.693	NA	NA	NA	NA	NA	NA
YLR189C	ATG26	UDP-glucose:sterol glucosyltransferase, conserved enzyme involved in synthesis of sterol glucoside membrane lipids	23.372	0.252612	No	45.91	0.461347	No	4	-0.153	-0.634	NA	NA	0.717	0.111787	---	NA	NA	NA
YLR190W	MMR1	Phosphorylated protein of the mitochondrial outer membrane, localizes only to mitochondria of the bud	26.477	0.160941	No	57.026	0.101615	No	5	0.039	NA	NA	0.557	NA	NA	NA	NA	NA	NA
YLR192C	HCR1	Dual function protein involved in translation initiation as a substoichiometric component (eIF3j) of translation initiation factor 3 (eIF3) and required for processing of 20S pre-rRNA	30.189	0.111316	No	75.472	0.0112824	No	5	0.602	-0.637	NA	-0.376	0.423	0.193291	---	NA	NA	NA
YLR193C	UPS1	Mitochondrial intermembrane space protein that regulates mitochondrial cardiolipin levels, null has defects in Mgm1p processing, integrity of mitochondrial inner membrane complexes, and mitochondrial morphology	22.857	0.310734	No	40	0.554116	No	1	NA	6.303	NA	NA	NA	NA	NA	NA	NA	NA
YLR194C	YLR194C	Structural constituent of the cell wall attached to the plasma membrane by a GPI-anchor	0	0.995561	No	23.622	0.948372	No	3	-0.487	-0.422	NA	NA	1.046	0.812552	---	NA	NA	NA
YLR195C	NMT1	N-myristoyl transferase, catalyzes the cotranslational, covalent attachment of myristic acid to the N-terminal glycine residue of several proteins involved in cellular growth and signal transduction	21.978	0.366651	No	52.747	0.204448	No	3	0.079	NA	0.171	NA	NA	NA	NA	NA	NA	NA
YLR196W	PWP1	Protein with WD-40 repeats involved in rRNA processing	17.361	0.671116	No	65.972	0.0110965	No	8	-0.425	2.259	-2.612	0.634	6.428	0.103925	---	9.489	0.318195	---
YLR197W	NOP56	Essential evolutionarily-conserved nucleolar protein component of the box C/D snoRNP complexes that direct 2'-O-methylation of pre-rRNA during its maturation	29.762	0.072252	No	77.381	0.000661692	Yes	17	0.02	-0.08	-0.045	-0.207	0.933	0.335957	---	0.894	0.189861	---
YLR199C	PBA1	Protein involved in 20S proteasome assembly	7.246	0.931734	No	36.232	0.723703	No	5	0.115	0.11	2.093	-3.026	0.997	0.990868	---	0.029	0.283669	---
YLR200W	YKE2	Subunit of the heterohexameric Gim/prefoldin protein complex involved in the folding of alpha-tubulin, beta-tubulin, and actin	35.088	0.0944127	No	114.035	0.000755924	Yes	5	-0.141	NA	NA	0.185	NA	NA	NA	NA	NA	NA
YLR203C	MSS51	Specific translational activator for the mitochondrial COX1 mRNA	25.229	0.214867	No	32.11	0.90046	No	3	NA	NA	NA	-0.721	NA	NA	NA	NA	NA	NA
YLR207W	HRD3	Resident protein of the ER membrane that plays a central role in ER-associated protein degradation (ERAD), forms HRD complex with Hrd1p and ERAD determinants that engages in lumen to cytosol communication and coordination of ERAD events	22.809	0.310781	No	39.616	0.779346	No	4	3.505	NA	NA	-0.52	NA	NA	NA	NA	NA	NA
YLR208W	SEC13	Component of both the Nup84 nuclear pore sub-complex and the Sec13p-Sec31p complex of the COPII vesicle coat, required for vesicle formation in ER to Golgi transport and nuclear pore complex organization	10.101	0.873798	No	70.707	0.019667	No	6	-0.096	-0.355	-0.453	-0.094	0.836	0.00666804	---	1.283	0.185022	---
YLR213C	CRR1	Putative glycoside hydrolase of the spore wall envelope	18.957	0.53303	No	35.545	0.813634	No	3	-0.363	NA	NA	-0.596	NA	NA	NA	NA	NA	NA
YLR214W	FRE1	Ferric reductase and cupric reductase, reduces siderophore-bound iron and oxidized copper prior to uptake by transporters	21.866	0.377772	No	29.155	0.98224	No	7	2.733	1.311	-0.914	-0.118	0.373	0.537492	---	1.737	0.415794	---
YLR216C	CPR6	Peptidyl-prolyl cis-trans isomerase (cyclophilin), catalyzes the cis-trans isomerization of peptide bonds N-terminal to proline residues	10.782	0.892669	No	53.908	0.190741	No	8	0.317	-0.292	0.131	-0.17	0.655	0.0298039	Down	0.812	0.0162793	Down
YLR219W	MSC3	Protein of unknown function, green fluorescent protein (GFP)-fusion protein localizes to the cell periphery	19.231	0.572381	No	45.33	0.481559	No	4	NA	NA	NA	1.069	NA	NA	NA	NA	NA	NA
YLR222C	UTP13	Nucleolar protein, component of the small subunit (SSU) processome containing the U3 snoRNA that is involved in processing of pre-18S rRNA	15.912	0.817318	No	46.512	0.422178	No	6	-0.038	-0.162	NA	0.162	0.918	0.730788	---	NA	NA	NA
YLR223C	IFH1	Coactivator that regulates transcription of ribosomal protein (RP) genes	14.747	0.917021	No	82.949	4.40309e-08	Yes	4	NA	NA	1.852	-1.716	NA	NA	NA	0.084	0.19229	---
YLR226W	BUR2	Cyclin for the Sgv1p (Bur1p) protein kinase	17.722	0.594659	No	58.228	0.101134	No	3	-0.182	NA	NA	-2.478	NA	NA	NA	NA	NA	NA
YLR227C	ADY4	Structural component of the meiotic outer plaque, which is a membrane-organizing center that assembles on the cytoplasmic face of the spindle pole body during meiosis II and triggers the formation of the prospore membrane	14.199	0.816807	No	46.653	0.411957	No	4	NA	-0.662	NA	-0.262	NA	NA	NA	NA	NA	NA
YLR229C	CDC42	Small rho-like GTPase, essential for establishment and maintenance of cell polarity	20.942	0.37715	No	41.885	0.514812	No	2	0.745	0.414	NA	-0.353	0.795	0.295681	---	NA	NA	NA
YLR233C	EST1	TLC1 RNA-associated factor involved in telomere length regulation as recruitment subunit of telomerase	30.043	0.0442019	No	41.488	0.670468	No	5	-0.779	-0.073	NA	NA	1.632	0.285913	---	NA	NA	NA
YLR237W	THI7	Plasma membrane transporter responsible for the uptake of thiamine, member of the major facilitator superfamily of transporters	15.05	0.810372	No	33.445	0.91684	No	3	-4.969	NA	-2.292	3.131	NA	NA	NA	42.911	0.0326884	Up
YLR240W	VPS34	Phosphatidylinositol 3-kinase responsible for the synthesis of phosphatidylinositol 3-phosphate	20.571	0.481535	No	45.714	0.466647	No	5	NA	NA	1.798	-2.375	NA	NA	NA	0.055	0.197317	---
YLR241W	YLR241W	Putative protein of unknown function, may be involved in detoxification	17.903	0.679915	No	26.854	0.995582	No	3	-1.406	NA	NA	0.269	NA	NA	NA	NA	NA	NA
YLR244C	MAP1	Methionine aminopeptidase, catalyzes the cotranslational removal of N-terminal methionine from nascent polypeptides	33.592	0.0376775	No	56.848	0.126024	No	4	-0.609	-0.243	-0.717	-0.407	1.289	0.0674607	---	1.24	0.00612076	Up
YLR247C	IRC20	Putative helicase	17.995	0.774308	No	56.555	0.0215723	No	6	-0.323	-0.584	NA	NA	0.835	0.945601	---	NA	NA	NA
YLR248W	RCK2	Protein kinase involved in the response to oxidative and osmotic stress	11.475	0.944124	No	60.656	0.0372621	No	5	0.565	-0.081	-0.158	0.02	0.639	0.360909	---	1.131	0.0225496	---
YLR249W	YEF3	Gamma subunit of translational elongation factor eEF1B, stimulates the binding of aminoacyl-tRNA (AA-tRNA) to ribosomes by releasing eEF1A (Tef1p/Tef2p) from the ribosomal complex	39.272	8.0791e-05	Yes	87.165	3.65599e-09	Yes	22	-0.046	-0.094	0.147	-0.374	0.968	0.100459	---	0.697	0.00618362	Down
YLR250W	SSP120	Protein of unknown function	17.094	0.550295	No	89.744	0.00126704	Yes	1	NA	NA	NA	-0.037	NA	NA	NA	NA	NA	NA
YLR253W	YLR253W	Putative protein of unknown function	21.09	0.424802	No	42.179	0.615095	No	4	NA	NA	NA	-0.387	NA	NA	NA	NA	NA	NA
YLR258W	GSY2	Glycogen synthase, similar to Gsy1p	34.043	0.00943655	Yes	42.553	0.620179	No	7	0.539	1.075	0.222	0.723	1.45	0.0392193	Up	1.415	0.0227518	Up
YLR259C	HSP60	Tetradecameric mitochondrial chaperonin required for ATP-dependent folding of precursor polypeptides and complex assembly	27.972	0.102784	No	71.678	0.0021854	Yes	19	0.203	-0.165	-0.091	-0.126	0.775	0.000411046	Down	0.977	0.546018	---
YLR260W	LCB5	Minor sphingoid long-chain base kinase, paralog of Lcb4p responsible for few percent of the total activity, possibly involved in synthesis of long-chain base phosphates, which function as signaling molecules	23.29	0.28698	No	45.124	0.489691	No	4	NA	NA	NA	0.015	NA	NA	NA	NA	NA	NA
YLR262C-A	TMA7	Protein of unknown that associates with ribosomes	0	0.744608	No	15.625	0.798035	No	1	NA	-0.239	-0.335	NA	NA	NA	NA	NA	NA	NA
YLR263W	RED1	Protein component of the axial elements of the synaptonemal complex, involved in chromosome segregation during the first meiotic division	15.719	0.830082	No	72.551	0.000242991	Yes	5	NA	NA	NA	2.931	NA	NA	NA	NA	NA	NA
YLR264W	RPS28B	Protein component of the small (40S) ribosomal subunit	29.851	0.168303	No	74.627	0.0866473	No	1	-0.376	-1.075	NA	NA	0.616	0.0259601	Down	NA	NA	NA
YLR265C	NEJ1	Protein involved in regulation of nonhomologous end joining	14.62	0.72895	No	43.86	0.503485	No	2	NA	NA	-0.465	-0.081	NA	NA	NA	1.305	0.665095	---
YLR266C	PDR8	Transcription factor	21.398	0.410385	No	35.663	0.887991	No	5	NA	-0.163	NA	NA	NA	NA	NA	NA	NA	NA
YLR270W	DCS1	Non-essential hydrolase involved in mRNA decapping, may function in a feedback mechanism to regulate deadenylation, contains pyrophosphatase activity and a HIT (histidine triad) motif	31.429	0.0705745	No	51.429	0.258202	No	10	0.792	0.874	0.767	0.383	1.059	0.693283	---	0.766	0.20728	---
YLR271W	YLR271W	Putative protein of unknown function	21.898	0.35831	No	83.942	0.0020523	Yes	3	-1.455	-3.066	NA	NA	0.327	0.355728	---	NA	NA	NA
YLR272C	YCS4	Subunit of the condensin complex	15.306	0.90442	No	56.122	0.0433966	No	6	1.163	NA	4.259	-0.009	NA	NA	NA	0.052	0.0571584	---
YLR273C	PIG1	Putative targeting subunit for the type-1 protein phosphatase Glc7p that tethers it to the Gsy2p glycogen synthase	9.259	0.983503	No	41.667	0.652971	No	4	NA	-3.397	0.329	-0.064	NA	NA	NA	0.762	0.248193	---
YLR276C	DBP9	ATP-dependent RNA helicase of the DEAD-box family involved in biogenesis of the 60S ribosomal subunit	21.886	0.375337	No	48.822	0.320554	No	6	-0.131	3.434	3.498	-2.136	11.831	0.000199429	Up	0.02	0.00215356	Down
YLR278C	YLR278C	Zinc-cluster protein	20.134	0.548377	No	28.337	0.999304	No	2	0.273	-1.917	-0.067	-6.421	0.219	0.236584	---	0.012	0.00391865	Down
YLR285W	NNT1	Putative nicotinamide N-methyltransferase, has a role in rDNA silencing and in lifespan determination	7.663	0.914375	No	53.64	0.221017	No	1	NA	NA	NA	-0.416	NA	NA	NA	NA	NA	NA
YLR287C	YLR287C	Putative protein of unknown function	11.268	0.870008	No	67.606	0.0237608	No	5	NA	NA	5.753	-0.52	NA	NA	NA	0.013	0.0644479	---
YLR289W	GUF1	Mitochondrial matrix GTPase that associates with mitochondrial ribosomes	32.558	0.0208917	No	38.76	0.775549	No	4	0.272	-0.729	NA	2.051	0.5	0.202448	---	NA	NA	NA
YLR293C	GSP1	Ran GTPase, GTP binding protein (mammalian Ranp homolog) involved in the maintenance of nuclear organization, RNA processing and transport	27.397	0.182806	No	68.493	0.0462296	No	5	0.08	-0.548	0.077	-0.212	0.647	7.94457e-05	Down	0.818	0.0296259	Down
YLR300W	EXG1	Major exo-1,3-beta-glucanase of the cell wall, involved in cell wall beta-glucan assembly	29.018	0.0967032	No	44.643	0.490617	No	1	NA	-0.094	NA	0.306	NA	NA	NA	NA	NA	NA
YLR301W	YLR301W	Protein of unknown function that interacts with Sec72p	28.689	0.14716	No	61.475	0.098058	No	6	0.148	-0.371	0.153	-0.338	0.698	0.0107481	Down	0.712	0.000212591	Down
YLR303W	MET17	Methionine and cysteine synthase (O-acetyl homoserine-O-acetyl serine sulfhydrylase), required for sulfur amino acid synthesis	22.523	0.337714	No	56.306	0.123864	No	5	NA	0.565	NA	-0.885	NA	NA	NA	NA	NA	NA
YLR304C	ACO1	Aconitase, required for the tricarboxylic acid (TCA) cycle and also independently required for mitochondrial genome maintenance	25.707	0.153953	No	41.131	0.70101	No	19	-0.132	-0.09	-0.242	0.065	1.03	0.414455	---	1.237	0.0370878	Up
YLR305C	STT4	Phosphatidylinositol-4-kinase that functions in the Pkc1p protein kinase pathway	15.789	0.941978	No	39.474	0.901349	No	11	3.587	0.06	3.227	0.597	0.087	0.29932	---	0.162	0.388239	---
YLR309C	IMH1	Protein involved in vesicular transport, mediates transport between an endosomal compartment and the Golgi, contains a Golgi-localization (GRIP) domain that interacts with activated Arl1p-GTP to localize Imh1p to the Golgi	19.759	0.551932	No	86.718	4.13819e-08	Yes	7	-1.66	NA	NA	0.045	NA	NA	NA	NA	NA	NA
YLR310C	CDC25	Membrane bound guanine nucleotide exchange factor (GEF or GDP-release factor)	18.88	0.694528	No	40.277	0.842817	No	7	-2.941	3.459	NA	-3.069	84.437	0.265928	---	NA	NA	NA
YLR314C	CDC3	Component of the septin ring of the mother-bud neck that is required for cytokinesis	13.462	0.857813	No	61.538	0.0398571	No	9	0.058	-0.069	-0.171	0.048	0.915	0.0444575	---	1.164	0.243044	---
YLR319C	BUD6	Actin- and formin-interacting protein, involved in actin cable nucleation and polarized cell growth	22.843	0.310295	No	54.569	0.107368	No	7	NA	-1.916	NA	1.273	NA	NA	NA	NA	NA	NA
YLR320W	MMS22	Protein that acts with Mms1p in a repair pathway that may be involved in resolving replication intermediates or preventing the damage caused by blocked replication forks	19.945	0.574394	No	49.519	0.230392	No	6	-3.64	NA	NA	-1.67	NA	NA	NA	NA	NA	NA
YLR325C	RPL38	Protein component of the large (60S) ribosomal subunit, has similarity to rat L38 ribosomal protein	76.923	0.00133012	Yes	25.641	0.699883	No	4	-0.394	-0.6	-0.209	-0.769	0.867	0.0861864	---	0.678	0.00264743	Down
YLR328W	NMA1	Nicotinic acid mononucleotide adenylyltransferase, involved in pathways of NAD biosynthesis, including the de novo, NAD(+) salvage, and nicotinamide riboside salvage pathways	34.913	0.0251429	No	59.85	0.0771182	No	3	0.085	-0.296	NA	NA	0.768	0.36547	---	NA	NA	NA
YLR330W	CHS5	Component of the exomer complex, which also contains Csh6p, Bch1p, Bch2p, and Bud7p and is involved in export of selected proteins, such as chitin synthase Chs3p, from the Golgi to the plasma membrane	10.432	0.972258	No	98.361	3.86999e-09	Yes	7	NA	NA	NA	0.757	NA	NA	NA	NA	NA	NA
YLR335W	NUP2	Nucleoporin involved in nucleocytoplasmic transport, binds to either the nucleoplasmic or cytoplasmic faces of the nuclear pore complex depending on Ran-GTP levels	8.333	0.993666	No	58.333	0.0499499	No	13	-0.105	0.07	0.405	-0.203	1.129	0.775103	---	0.656	0.419495	---
YLR337C	VRP1	Proline-rich actin-associated protein involved in cytoskeletal organization and cytokinesis	12.24	0.957735	No	12.24	1	No	6	NA	NA	0.692	-0.052	NA	NA	NA	0.597	0.47378	---
YLR340W	RPP0	Conserved ribosomal protein P0 of the ribosomal stalk, which is involved in interaction between translational elongation factors and the ribosome	38.462	0.0164797	No	86.538	0.000639688	Yes	10	0.075	-0.583	-0.093	-0.228	0.634	0.00321514	Down	0.911	0.0930515	---
YLR342W	FKS1	Catalytic subunit of 1,3-beta-D-glucan synthase, functionally redundant with alternate catalytic subunit Gsc2p	28.252	0.0158591	No	42.644	0.72632	No	4	NA	NA	NA	-0.62	NA	NA	NA	NA	NA	NA
YLR342W-A	YLR342W-A	Putative protein of unknown function	0	0.703486	No	35.088	0.488784	No	1	NA	NA	NA	-0.546	NA	NA	NA	NA	NA	NA
YLR343W	GAS2	1,3-beta-glucanosyltransferase, involved with Gas4p in spore wall assembly	16.216	0.734206	No	66.667	0.010213	No	3	-0.154	-0.018	0.442	NA	1.099	0.867582	---	NA	NA	NA
YLR348C	DIC1	Mitochondrial dicarboxylate carrier, integral membrane protein, catalyzes a dicarboxylate-phosphate exchange across the inner mitochondrial membrane, transports cytoplasmic dicarboxylates into the mitochondrial matrix	16.779	0.601539	No	6.711	0.999901	No	2	NA	NA	NA	-0.447	NA	NA	NA	NA	NA	NA
YLR351C	NIT3	Nit protein, one of two proteins in S. cerevisiae with similarity to the Nit domain of NitFhit from fly and worm and to the mouse and human Nit protein which interacts with the Fhit tumor suppressor	20.619	0.416488	No	41.237	0.577893	No	6	-2.23	-0.235	NA	-0.114	3.987	0.200574	---	NA	NA	NA
YLR354C	TAL1	Transaldolase, enzyme in the non-oxidative pentose phosphate pathway	29.851	0.101188	No	74.627	0.00688773	Yes	16	0.005	-0.183	-0.153	-0.24	0.878	0.0338498	---	0.941	0.0814441	---
YLR355C	ILV5	Acetohydroxyacid reductoisomerase, mitochondrial protein involved in branched-chain amino acid biosynthesis, also required for maintenance of wild-type mitochondrial DNA and found in mitochondrial nucleoids	50.633	0.000132849	Yes	65.823	0.0270869	No	11	-0.556	-0.138	-0.453	-0.087	1.336	0.00150781	Up	1.288	3.75959e-05	Up
YLR359W	ADE13	Adenylosuccinate lyase, catalyzes two steps in the 'de novo' purine nucleotide biosynthetic pathway	47.718	0.000125833	Yes	60.166	0.0586957	No	12	0.998	0.262	1.019	0.436	0.6	0.0319965	Down	0.667	0.556144	---
YLR360W	VPS38	Part of a Vps34p phosphatidylinositol 3-kinase complex that functions in carboxypeptidase Y (CPY) sorting	22.779	0.324702	No	36.446	0.793659	No	1	NA	NA	-0.034	5.576	NA	NA	NA	48.817	0.00668701	Up
YLR362W	STE11	Signal transducing MEK kinase involved in pheromone response and pseudohyphal/invasive growth pathways where it phosphorylates Ste7p, and the high osmolarity response pathway, via phosphorylation of Pbs2p	22.315	0.347464	No	44.63	0.516714	No	4	-3.035	-0.973	-1.269	1.029	4.175	0.430855	---	4.919	0.0575883	---
YLR363C	NMD4	Protein interacting with Nam7p, may be involved in the nonsense-mediated mRNA decay pathway	22.936	0.313508	No	77.982	0.0122506	No	1	3.252	NA	NA	1.794	NA	NA	NA	NA	NA	NA
YLR364W	GRX8	Glutaredoxin that employs a dithiol mechanism of catalysis	36.697	0.0816259	No	45.872	0.383906	No	4	NA	0.182	NA	1.317	NA	NA	NA	NA	NA	NA
YLR369W	SSQ1	Mitochondrial hsp70-type molecular chaperone, required for assembly of iron/sulfur clusters into proteins at a step after cluster synthesis, and for maturation of Yfh1p, which is a homolog of human frataxin implicated in Friedreich's ataxia	13.699	0.886575	No	45.662	0.461615	No	8	-0.028	-0.725	-1.447	-0.566	0.617	0.345131	---	1.842	0.579416	---
YLR370C	ARC18	Subunit of the ARP2/3 complex, which is required for the motility and integrity of cortical actin patches	33.708	0.0846411	No	28.09	0.829711	No	1	NA	NA	NA	-0.412	NA	NA	NA	NA	NA	NA
YLR371W	ROM2	GDP/GTP exchange protein (GEP) for Rho1p and Rho2p	30.973	0.00659791	Yes	33.186	0.987824	No	8	-0.161	NA	NA	-0.569	NA	NA	NA	NA	NA	NA
YLR373C	VID22	Glycosylated integral membrane protein localized to the plasma membrane	22.198	0.352959	No	36.626	0.896547	No	4	-0.907	NA	NA	-3.585	NA	NA	NA	NA	NA	NA
YLR375W	STP3	Zinc-finger protein of unknown function, possibly involved in pre-tRNA splicing and in uptake of branched-chain amino acids	11.662	0.850458	No	14.577	0.998603	No	3	-4.217	-3.89	-4.686	-4.738	1.254	0.81578	---	0.964	0.908147	---
YLR380W	CSR1	Phosphatidylinositol transfer protein with a potential role in regulating lipid and fatty acid metabolism under heme-depleted conditions	24.51	0.247132	No	46.569	0.412666	No	6	NA	-0.706	-0.143	0.126	NA	NA	NA	1.205	0.0269187	Up
YLR382C	NAM2	Mitochondrial leucyl-tRNA synthetase, also has a direct role in splicing of several mitochondrial group I introns	19.016	0.611639	No	50.336	0.232496	No	4	NA	NA	0.371	-0.047	NA	NA	NA	0.749	0.841587	---
YLR383W	SMC6	Protein involved in structural maintenance of chromosomes	27.828	0.0529411	No	62.837	0.00396613	Yes	9	NA	-1.431	0.732	-0.653	NA	NA	NA	0.383	0.575739	---
YLR384C	IKI3	Subunit of Elongator complex, which is required for modification of wobble nucleosides in tRNA	23.721	0.218472	No	58.562	0.0131924	No	5	NA	NA	-0.035	0.009	NA	NA	NA	1.031	0.664295	---
YLR388W	RPS29A	Protein component of the small (40S) ribosomal subunit	89.286	0.00116113	Yes	35.714	0.47701	No	2	0.028	-0.05	-0.036	-0.334	0.948	0.832013	---	0.813	0.0422015	Down
YLR389C	STE23	Metalloprotease involved, with homolog Axl1p, in N-terminal processing of pro-a-factor to the mature form	10.711	0.991454	No	45.764	0.467532	No	6	2.181	0.141	NA	-0.359	0.243	0.332539	---	NA	NA	NA
YLR390W-A	CCW14	Covalently linked cell wall glycoprotein, present in the inner layer of the cell wall	0	0.993756	No	37.815	0.655309	No	3	0.066	0.502	NA	-0.287	1.353	0.386586	---	NA	NA	NA
YLR397C	AFG2	ATPase of the CDC48/PAS1/SEC18 (AAA) family, forms a hexameric complex	24.359	0.219088	No	55.128	0.0958302	No	5	-0.013	-0.232	0.065	-0.273	0.859	0.643758	---	0.791	0.0324609	Down
YLR398C	SKI2	Ski complex component and putative RNA helicase, mediates 3'-5' RNA degradation by the cytoplasmic exosome	28.749	0.0269553	No	59.052	0.0122235	No	8	-0.466	-1.278	NA	NA	0.57	0.468472	---	NA	NA	NA
YLR399C	BDF1	Protein involved in transcription initiation at TATA-containing promoters	18.95	0.586608	No	48.105	0.346327	No	5	NA	1.486	-0.142	0.106	NA	NA	NA	1.188	0.672016	---
YLR405W	DUS4	Dihydrouridine synthase, member of a widespread family of conserved proteins including Smm1p, Dus1p, and Dus3p	21.798	0.371407	No	29.973	0.914316	No	3	NA	NA	-3.975	-1.254	NA	NA	NA	6.594	0.386026	---
YLR409C	UTP21	Subunit of U3-containing 90S preribosome and Small Subunit (SSU) processome complexes involved in production of 18S rRNA and assembly of small ribosomal subunit	30.884	0.0184636	No	40.469	0.758408	No	7	NA	-1.764	NA	-0.038	NA	NA	NA	NA	NA	NA
YLR410W	VIP1	Inositol hexakisphosphate (IP6) and inositol heptakisphosphate (IP7) kinase	22.688	0.307926	No	47.993	0.332716	No	14	0.376	-1.643	-0.741	1.414	0.247	0.197773	---	4.453	0.00992139	Up
YLR412W	BER1	Protein involved in microtubule-related processes, N-acetylation	18.248	0.520054	No	43.796	0.490147	No	1	9.079	NA	8.615	7.654	NA	NA	NA	0.514	0.436943	---
YLR413W	YLR413W	Putative protein of unknown function	7.407	0.995616	No	38.519	0.791572	No	3	0.033	NA	NA	-1.049	NA	NA	NA	NA	NA	NA
YLR417W	VPS36	Component of the ESCRT-II complex	28.269	0.0959208	No	44.17	0.524766	No	2	NA	NA	NA	-0.002	NA	NA	NA	NA	NA	NA
YLR419W	YLR419W	Putative helicase with limited sequence similarity to human Rb protein	20.906	0.47223	No	51.568	0.13725	No	8	0.437	-1.692	-0.417	-0.764	0.229	0.121973	---	0.786	0.763768	---
YLR420W	URA4	Dihydroorotase, catalyzes the third enzymatic step in the de novo biosynthesis of pyrimidines, converting carbamoyl-L-aspartate into dihydroorotate	10.989	0.88321	No	35.714	0.784483	No	9	0.024	0.131	0.431	0.096	1.077	0.811508	---	0.793	0.29863	---
YLR421C	RPN13	Subunit of the 19S regulatory particle of the 26S proteasome lid	6.41	0.843387	No	96.154	0.00230051	Yes	1	NA	-0.121	0.001	NA	NA	NA	NA	NA	NA	NA
YLR422W	YLR422W	Protein of unknown function with similarity to human DOCK proteins (guanine nucleotide exchange factors)	21.222	0.443998	No	45.031	0.541777	No	7	0.036	-0.756	NA	NA	0.577	0.406423	---	NA	NA	NA
YLR425W	TUS1	Guanine nucleotide exchange factor (GEF) that functions to modulate Rho1p activity as part of the cell integrity signaling pathway	21.423	0.418042	No	50.497	0.191633	No	6	NA	-0.491	NA	-3.33	NA	NA	NA	NA	NA	NA
YLR429W	CRN1	Coronin, cortical actin cytoskeletal component that associates with the Arp2p/Arp3p complex to regulate its activity	13.825	0.88019	No	61.444	0.027294	No	11	-0.702	0.466	0.419	-0.202	2.248	0.207157	---	0.65	0.355167	---
YLR430W	SEN1	Presumed helicase required for RNA polymerase II transcription termination and processing of RNAs	26.446	0.0373634	No	42.582	0.752788	No	20	-1.286	-0.797	-1.749	-3.644	1.404	0.637136	---	0.269	0.273311	---
YLR431C	ATG23	Peripheral membrane protein required for the cytoplasm-to-vacuole targeting (Cvt) pathway and efficient macroautophagy	15.453	0.740207	No	68.433	0.0114133	No	3	0.459	-0.278	-0.071	0.108	0.6	0.158822	---	1.133	0.223718	---
YLR432W	IMD3	Inosine monophosphate dehydrogenase, catalyzes the first step of GMP biosynthesis, member of a four-gene family in S. cerevisiae, constitutively expressed	28.681	0.0922349	No	47.801	0.365275	No	7	-0.051	-0.692	-0.086	-0.561	0.641	0.00080791	Down	0.719	0.00097321	Down
YLR433C	CNA1	Calcineurin A	27.125	0.130255	No	57.866	0.0775043	No	2	NA	NA	NA	-0.225	NA	NA	NA	NA	NA	NA
YLR438W	CAR2	L-ornithine transaminase (OTAse), catalyzes the second step of arginine degradation, expression is dually-regulated by allophanate induction and a specific arginine induction process	18.868	0.53869	No	33.019	0.877678	No	4	-0.6	-0.255	-0.821	-0.357	1.27	0.0421226	Up	1.379	0.00835685	Up
YLR441C	RPS1A	Ribosomal protein 10 (rp10) of the small (40S) subunit	58.824	0.000126675	Yes	62.745	0.0806935	No	12	-0.051	-0.335	0.022	-0.475	0.821	0.000589905	Down	0.709	0.00154759	Down
YLR442C	SIR3	Silencing protein that interacts with Sir2p and Sir4p, and histone H3 and H4 tails, to establish a transcriptionally silent chromatin state	26.585	0.0994796	No	60.327	0.0154564	No	6	NA	-2.054	NA	1.559	NA	NA	NA	NA	NA	NA
YLR447C	VMA6	Subunit d of the five-subunit V0 integral membrane domain of vacuolar H+-ATPase (V-ATPase), an electrogenic proton pump found in the endomembrane system	31.884	0.064932	No	66.667	0.0297477	No	2	-0.003	NA	NA	-0.181	NA	NA	NA	NA	NA	NA
YLR448W	RPL6B	Protein component of the large (60S) ribosomal subunit, has similarity to Rpl6Ap and to rat L6 ribosomal protein	28.409	0.169905	No	73.864	0.0328578	No	7	-0.327	-0.484	-0.141	-0.275	0.896	0.225968	---	0.911	0.0704291	---
YLR449W	FPR4	Peptidyl-prolyl cis-trans isomerase (PPIase) (proline isomerase) localized to the nucleus	12.755	0.835295	No	104.592	4.33755e-07	Yes	3	0.278	-0.19	2.869	0.16	0.723	0.0114184	Down	0.153	0.00205176	Down
YLR450W	HMG2	One of two isozymes of HMG-CoA reductase that convert HMG-CoA to mevalonate, a rate-limiting step in sterol biosynthesis	13.397	0.954998	No	37.321	0.896394	No	7	NA	-0.853	NA	1.687	NA	NA	NA	NA	NA	NA
YLR451W	LEU3	Zinc-finger transcription factor that regulates genes involved in branched chain amino acid biosynthesis and ammonia assimilation	21.445	0.411391	No	58.691	0.0321799	No	8	-0.435	3.619	-0.728	1.357	16.609	0.0967482	---	4.243	0.256418	---
YLR452C	SST2	GTPase-activating protein for Gpa1p, regulates desensitization to alpha factor pheromone	10.029	0.979953	No	37.249	0.841086	No	6	1.474	-0.07	6.08	-0.307	0.343	0.841724	---	0.012	0.000265337	Down
YLR454W	FMP27	Putative protein of unknown function	19.406	0.698963	No	41.857	0.825057	No	23	0.462	-0.582	1.524	-0.45	0.485	0.602485	---	0.254	0.210308	---
YLR457C	NBP1	Spindle pole body (SPB) component, required for the insertion of the duplication plaque into the nuclear membrane during SPB duplication	56.426	6.27018e-05	Yes	43.887	0.497725	No	3	-4.909	NA	-4.189	-5.088	NA	NA	NA	0.536	0.0105899	Down
YLR460C	YLR460C	Member of the quinone oxidoreductase family, up-regulated in response to the fungicide mancozeb	5.319	0.986225	No	47.872	0.365866	No	2	NA	NA	NA	0.899	NA	NA	NA	NA	NA	NA
YML001W	YPT7	Rab family GTPase	9.615	0.816602	No	52.885	0.24857	No	2	0.5	NA	NA	-0.25	NA	NA	NA	NA	NA	NA
YML002W	YML002W	Putative protein of unknown function	10.855	0.973195	No	50.204	0.252584	No	5	NA	1.36	NA	3.89	NA	NA	NA	NA	NA	NA
YML004C	GLO1	Monomeric glyoxalase I, catalyzes the detoxification of methylglyoxal (a by-product of glycolysis) via condensation with glutathione to produce S-D-lactoylglutathione	21.472	0.38307	No	49.08	0.328912	No	8	-4.926	NA	NA	-2.076	NA	NA	NA	NA	NA	NA
YML007W	YAP1	Basic leucine zipper (bZIP) transcription factor required for oxidative stress tolerance	10.769	0.964503	No	38.462	0.78793	No	4	3.197	NA	NA	-0.028	NA	NA	NA	NA	NA	NA
YML008C	ERG6	Delta(24)-sterol C-methyltransferase, converts zymosterol to fecosterol in the ergosterol biosynthetic pathway by methylating position C-24	31.332	0.0657151	No	70.496	0.0112259	No	11	-0.358	-0.531	-0.26	-0.227	0.887	0.0384561	---	1.023	0.87957	---
YML010W	SPT5	Protein involved in regulating Pol I and Pol II transcription and pre-mRNA processing	24.459	0.190012	No	53.622	0.102071	No	12	-0.34	-0.299	1.07	-0.118	1.029	0.929966	---	0.439	0.19471	---
YML015C	TAF11	TFIID subunit (40 kDa), involved in RNA polymerase II transcription initiation, similar to histone H3 with atypical histone fold motif of Spt3-like transcription factors	11.561	0.855562	No	52.023	0.242785	No	3	NA	NA	3.648	5.964	NA	NA	NA	4.979	0.213919	---
YML017W	PSP2	Asn rich cytoplasmic protein that contains RGG motifs	20.236	0.483132	No	37.099	0.820922	No	3	0.123	NA	NA	-0.459	NA	NA	NA	NA	NA	NA
YML022W	APT1	Adenine phosphoribosyltransferase, catalyzes the formation of AMP from adenine and 5-phosphoribosylpyrophosphate	0	0.981469	No	69.519	0.0502861	No	5	-0.216	0.056	-0.387	0.021	1.208	0.000282059	Up	1.327	0.139524	---
YML028W	TSA1	Thioredoxin peroxidase, acts as both a ribosome-associated and free cytoplasmic antioxidant	30.612	0.12308	No	76.531	0.0191963	No	2	-0.014	-0.371	0.025	0.221	0.781	0.313588	---	1.145	0.075018	---
YML032C	RAD52	Protein that stimulates strand exchange by facilitating Rad51p binding to single-stranded DNA	21.231	0.409209	No	40.34	0.668782	No	7	0.265	-0.112	-0.034	-0.371	0.77	0.73857	---	0.792	0.000274491	Down
YML034W	SRC1	Inner nuclear membrane protein that functions in regulation of subtelomeric genes and is linked to TREX (transcription export) factors	21.583	0.399825	No	57.554	0.0489137	No	3	NA	NA	NA	0.198	NA	NA	NA	NA	NA	NA
YML035C	AMD1	AMP deaminase, tetrameric enzyme that catalyzes the deamination of AMP to form IMP and ammonia	25.926	0.141326	No	37.037	0.86978	No	2	NA	NA	NA	-0.441	NA	NA	NA	NA	NA	NA
YML042W	CAT2	Carnitine acetyl-CoA transferase present in both mitochondria and peroxisomes, transfers activated acetyl groups to carnitine to form acetylcarnitine which can be shuttled across membranes	16.418	0.754191	No	37.313	0.832771	No	4	-0.496	-1.209	NA	-0.689	0.61	0.579705	---	NA	NA	NA
YML048W	GSF2	ER localized integral membrane protein that may promote secretion of certain hexose transporters, including Gal2p	22.333	0.346825	No	44.665	0.484029	No	6	0.132	-0.398	-0.263	0.142	0.692	0.197141	---	1.324	0.101867	---
YML049C	RSE1	Protein involved in pre-mRNA splicing	15.43	0.918148	No	43.35	0.64134	No	9	0.373	-0.241	NA	2.153	0.653	0.0101206	Down	NA	NA	NA
YML054C	CYB2	Cytochrome b2 (L-lactate cytochrome-c oxidoreductase), component of the mitochondrial intermembrane space, required for lactate utilization	25.381	0.189418	No	54.146	0.144923	No	6	-1.601	NA	NA	-2.194	NA	NA	NA	NA	NA	NA
YML056C	IMD4	Inosine monophosphate dehydrogenase, catalyzes the first step of GMP biosynthesis, member of a four-gene family in S. cerevisiae, constitutively expressed	20.992	0.42762	No	45.802	0.448808	No	6	0.149	-0.241	-0.211	-0.826	0.763	0.342808	---	0.653	0.0705301	---
YML057W	CMP2	Calcineurin A	19.868	0.509528	No	49.669	0.286142	No	6	-0.513	NA	NA	0.095	NA	NA	NA	NA	NA	NA
YML059C	NTE1	Serine esterase, homolog of human neuropathy target esterase (NTE)	23.824	0.192465	No	37.522	0.945825	No	6	1.477	2.947	NA	-0.284	2.77	0.693409	---	NA	NA	NA
YML062C	MFT1	Subunit of the THO complex, which is a nuclear complex comprised of Hpr1p, Mft1p, Rlr1p, and Thp2p, that is involved in transcription elongation and mitotic recombination	17.857	0.586121	No	99.49	2.70647e-06	Yes	2	NA	7.369	NA	3.222	NA	NA	NA	NA	NA	NA
YML063W	RPS1B	Ribosomal protein 10 (rp10) of the small (40S) subunit	62.745	3.74862e-05	Yes	62.745	0.0806935	No	4	0.083	-0.234	-0.008	-0.39	0.803	0.0130773	Down	0.767	0.00218039	Down
YML065W	ORC1	Largest subunit of the origin recognition complex, which directs DNA replication by binding to replication origins and is also involved in transcriptional silencing	25.164	0.165093	No	64.551	0.00409637	Yes	8	NA	-0.054	NA	-0.308	NA	NA	NA	NA	NA	NA
YML068W	ITT1	Protein that modulates the efficiency of translation termination, interacts with translation release factors eRF1 (Sup45p) and eRF3 (Sup35p) in vitro, contains a zinc finger domain characteristic of the TRIAD class of proteins	34.483	0.0215301	No	71.121	0.00552286	Yes	2	NA	NA	NA	0.016	NA	NA	NA	NA	NA	NA
YML069W	POB3	Subunit of the heterodimeric FACT complex (Spt16p-Pob3p), which associates with chromatin via interaction with Nhp6Ap and Nhp6Bp, and reorganizes nucleosomes to facilitate access to DNA by RNA and DNA polymerases	21.739	0.383404	No	74.275	0.00112903	Yes	3	-0.222	NA	NA	-0.518	NA	NA	NA	NA	NA	NA
YML070W	DAK1	Dihydroxyacetone kinase, required for detoxification of dihydroxyacetone (DHA)	13.699	0.867748	No	53.082	0.174268	No	19	0.547	0.017	0.183	0.372	0.692	0.0150074	Down	1.14	0.580293	---
YML072C	TCB3	Lipid-binding protein, localized to the bud via specific mRNA transport	13.592	0.980477	No	43.366	0.653105	No	16	-0.002	-0.368	-0.08	-0.537	0.776	0.495092	---	0.728	0.00273037	Down
YML073C	RPL6A	N-terminally acetylated protein component of the large (60S) ribosomal subunit, has similarity to Rpl6Bp and to rat L6 ribosomal protein	28.409	0.169905	No	73.864	0.0328578	No	4	-0.023	-0.432	-0.135	0.095	0.753	0.000647198	Down	1.173	0.0299966	---
YML074C	FPR3	Nucleolar peptidyl-prolyl cis-trans isomerase (PPIase)	14.599	0.764659	No	150.852	0	Yes	3	NA	0.535	NA	-0.317	NA	NA	NA	NA	NA	NA
YML075C	HMG1	One of two isozymes of HMG-CoA reductase that catalyzes the conversion of HMG-CoA to mevalonate, which is a rate-limiting step in sterol biosynthesis	18.027	0.713889	No	38.899	0.84349	No	7	1.085	NA	NA	0.704	NA	NA	NA	NA	NA	NA
YML076C	WAR1	Homodimeric Zn2Cys6 zinc finger transcription factor	18.008	0.699268	No	37.076	0.89	No	6	-1.199	0.076	NA	-2.654	2.42	0.400842	---	NA	NA	NA
YML078W	CPR3	Mitochondrial peptidyl-prolyl cis-trans isomerase (cyclophilin), catalyzes the cis-trans isomerization of peptide bonds N-terminal to proline residues	27.473	0.188586	No	49.451	0.325324	No	4	-0.193	-0.406	-0.321	-0.509	0.863	0.191279	---	0.878	0.349558	---
YML080W	DUS1	Dihydrouridine synthase, member of a widespread family of conserved proteins including Smm1p, Dus3p, and Dus4p	23.641	0.283891	No	54.374	0.169189	No	5	NA	0.58	NA	-2.122	NA	NA	NA	NA	NA	NA
YML085C	TUB1	Alpha-tubulin	33.557	0.0302043	No	60.403	0.0618408	No	5	0.294	0.01	0.094	-0.015	0.821	0.0205129	Down	0.927	0.411725	---
YML086C	ALO1	D-Arabinono-1,4-lactone oxidase, catalyzes the final step in biosynthesis of dehydro-D-arabinono-1,4-lactone, which is protective against oxidative stress	15.209	0.779592	No	45.627	0.456428	No	7	-0.092	-0.209	0.19	0.145	0.922	0.823031	---	0.969	0.58944	---
YML091C	RPM2	Protein subunit of mitochondrial RNase P, has roles in nuclear transcription, cytoplasmic and mitochondrial RNA processing, and mitochondrial translation	14.975	0.921133	No	46.589	0.417297	No	5	-4.952	NA	NA	NA	NA	NA	NA	NA	NA	NA
YML092C	PRE8	Alpha 2 subunit of the 20S proteasome	32	0.0853358	No	48	0.36182	No	5	NA	NA	-0.459	-0.489	NA	NA	NA	0.979	0.97051	---
YML094W	GIM5	Subunit of the heterohexameric cochaperone prefoldin complex which binds specifically to cytosolic chaperonin and transfers target proteins to it	12.27	0.670742	No	49.08	0.333035	No	3	NA	-0.752	-0.309	NA	NA	NA	NA	NA	NA	NA
YML096W	YML096W	Putative protein of unknown function with similarity to asparagine synthetases	15.238	0.777761	No	40	0.696881	No	5	-0.461	NA	NA	0.772	NA	NA	NA	NA	NA	NA
YML097C	VPS9	A guanine nucleotide exchange factor involved in vesicle-mediated vacuolar protein transport	13.304	0.839184	No	70.953	0.0063099	Yes	2	3.496	NA	NA	6.851	NA	NA	NA	NA	NA	NA
YML099C	ARG81	Zinc-finger transcription factor of the Zn(2)-Cys(6) binuclear cluster domain type, involved in the regulation of arginine-responsive genes	23.864	0.239606	No	47.727	0.357223	No	4	0.136	NA	NA	0.628	NA	NA	NA	NA	NA	NA
YML100W	TSL1	Large subunit of trehalose 6-phosphate synthase (Tps1p)/phosphatase (Tps2p) complex, which converts uridine-5'-diphosphoglucose and glucose 6-phosphate to trehalose, similar to Tps3p and may share function	13.661	0.95317	No	30.965	0.991758	No	11	0.127	0.708	NA	0.936	1.496	0.160941	---	NA	NA	NA
YML101C	CUE4	Protein of unknown function	17.094	0.449465	No	34.188	0.626478	No	3	NA	5.07	NA	-0.111	NA	NA	NA	NA	NA	NA
YML103C	NUP188	Subunit of the nuclear pore complex (NPC), involved in the structural organization of the complex and of the nuclear envelope, also involved in nuclear envelope permeability, interacts with Pom152p and Nic96p	9.668	0.999748	No	34.441	0.987392	No	5	-4.937	NA	NA	-0.146	NA	NA	NA	NA	NA	NA
YML104C	MDM1	Intermediate filament protein, required for nuclear and mitochondrial transmission to daughter buds	23.07	0.278887	No	50.577	0.202047	No	3	NA	NA	NA	-0.69	NA	NA	NA	NA	NA	NA
YML105C	SEC65	Subunit of the signal recognition particle (SRP), involved in protein targeting to the ER	29.304	0.12678	No	58.608	0.126828	No	4	NA	-3.601	NA	3.942	NA	NA	NA	NA	NA	NA
YML106W	URA5	Major orotate phosphoribosyltransferase (OPRTase) isozyme that catalyzes the fifth enzymatic step in de novo biosynthesis of pyrimidines, converting orotate into orotidine-5'-phosphate	26.549	0.203024	No	44.248	0.463685	No	5	0.304	-0.009	0.129	0.9	0.805	0.449738	---	1.706	0.637888	---
YML107C	PML39	Protein required for nuclear retention of unspliced pre-mRNAs along with Mlp1p and Pml1p	20.958	0.408487	No	41.916	0.5698	No	3	-1.102	-0.516	NA	NA	1.501	0.655929	---	NA	NA	NA
YML115C	VAN1	Component of the mannan polymerase I, which contains Van1p and Mnn9p and is involved in the first steps of mannan synthesis	24.299	0.244365	No	48.598	0.333086	No	2	NA	-3.847	-3.697	-3.9	NA	NA	NA	0.869	0.710101	---
YML117W	NAB6	Putative RNA-binding protein that associates with mRNAs encoding cell wall proteins in high-throughput studies	20.282	0.522197	No	45.855	0.463904	No	3	-0.099	4.436	NA	NA	23.186	0.0123186	Up	NA	NA	NA
YML119W	YML119W	Putative protein of unknown function	25.21	0.225578	No	28.011	0.938847	No	2	NA	NA	NA	-2.997	NA	NA	NA	NA	NA	NA
YML120C	NDI1	NADH:ubiquinone oxidoreductase, transfers electrons from NADH to ubiquinone in the respiratory chain but does not pump protons, in contrast to the higher eukaryotic multisubunit respiratory complex I	35.088	0.0143059	No	42.885	0.573953	No	2	NA	NA	NA	0.526	NA	NA	NA	NA	NA	NA
YML124C	TUB3	Alpha-tubulin	33.708	0.0291686	No	69.663	0.00897631	Yes	3	NA	-0.994	-0.605	NA	NA	NA	NA	NA	NA	NA
YML125C	PGA3	Putative cytochrome b5 reductase, localized to the plasma membrane	28.846	0.127606	No	51.282	0.267873	No	5	NA	NA	-0.14	0.17	NA	NA	NA	1.24	0.47902	---
YML126C	ERG13	3-hydroxy-3-methylglutaryl-CoA (HMG-CoA) synthase, catalyzes the formation of HMG-CoA from acetyl-CoA and acetoacetyl-CoA	28.513	0.101274	No	38.697	0.736514	No	7	0.217	-0.608	-0.131	-1.615	0.564	0.001099	Down	0.357	0.0113321	Down
YML127W	RSC9	Component of the RSC chromatin remodeling complex	15.491	0.782441	No	30.981	0.952991	No	7	NA	NA	NA	-0.014	NA	NA	NA	NA	NA	NA
YML128C	MSC1	Protein of unknown function	9.747	0.959889	No	23.392	0.994004	No	11	0.288	1.436	-0.052	0.999	2.216	0.000128585	Up	2.072	0.185291	---
YML130C	ERO1	Thiol oxidase required for oxidative protein folding in the endoplasmic reticulum	21.314	0.410168	No	42.629	0.593979	No	3	NA	NA	NA	0.024	NA	NA	NA	NA	NA	NA
YML131W	YML131W	Putative protein of unknown function with similarity to medium chain dehydrogenase/reductases	10.959	0.884604	No	38.356	0.703418	No	3	1.582	0.38	NA	NA	0.435	0.0463753	Down	NA	NA	NA
YMR005W	TAF4	TFIID subunit (48 kDa), involved in RNA polymerase II transcription initiation	36.082	0.0194638	No	38.66	0.702425	No	6	2.919	2.161	NA	2.999	0.591	0.880671	---	NA	NA	NA
YMR012W	CLU1	eIF3 component of unknown function	9.397	0.999048	No	66.562	0.000336957	Yes	17	0.12	0.029	-0.004	-0.139	0.939	0.279561	---	0.91	0.103086	---
YMR023C	MSS1	Mitochondrial protein, forms a heterodimer complex with Mto1p that performs the 5-carboxymethylaminomethyl modification of the wobble uridine base in mitochondrial tRNAs	20.913	0.432711	No	28.517	0.970287	No	3	NA	NA	NA	-0.601	NA	NA	NA	NA	NA	NA
YMR024W	MRPL3	Mitochondrial ribosomal protein of the large subunit	33.333	0.0397492	No	41.026	0.618977	No	7	NA	1.75	0.185	0.11	NA	NA	NA	0.949	0.920632	---
YMR027W	YMR027W	Putative protein of unknown function	27.66	0.127245	No	61.702	0.0451397	No	6	-1.342	NA	-0.345	-0.512	NA	NA	NA	0.891	0.311457	---
YMR031C	YMR031C	Protein of unknown function with similarity to Ykl050cp and Uso1p	15.421	0.849094	No	77.106	2.46553e-05	Yes	17	-0.109	-0.125	-0.435	-0.002	0.989	0.968814	---	1.35	0.744564	---
YMR032W	HOF1	Bud neck-localized, SH3 domain-containing protein required for cytokinesis	32.885	0.0170946	No	44.843	0.502412	No	4	-2.953	0.233	NA	NA	9.098	0.316174	---	NA	NA	NA
YMR033W	ARP9	Component of both the SWI/SNF and RSC chromatin remodeling complexes	17.131	0.652853	No	51.392	0.242096	No	5	NA	0.351	NA	0.384	NA	NA	NA	NA	NA	NA
YMR037C	MSN2	Transcriptional activator related to Msn4p	17.045	0.722859	No	25.568	0.99613	No	3	0.811	NA	NA	1.736	NA	NA	NA	NA	NA	NA
YMR038C	CCS1	Copper chaperone for superoxide dismutase Sod1p, involved in oxidative stress protection	16.064	0.605161	No	32.129	0.809557	No	3	0.142	-0.175	NA	-0.182	0.803	0.18833	---	NA	NA	NA
YMR041C	ARA2	NAD-dependent arabinose dehydrogenase, involved in biosynthesis of dehydro-D-arabinono-1,4-lactone	29.851	0.101188	No	59.701	0.0940652	No	4	0.967	NA	NA	-0.383	NA	NA	NA	NA	NA	NA
YMR047C	NUP116	Subunit of the Nup82 subcomplex of the nuclear pore complex	6.289	0.99994	No	23.36	0.999938	No	4	NA	-1.688	-0.072	-0.466	NA	NA	NA	0.761	0.144848	---
YMR049C	ERB1	Constituent of 66S pre-ribosomal particles, forms a complex with Nop7p and Ytm1p that is required for maturation of the large ribosomal subunit	29.74	0.0395916	No	69.393	0.0010473	Yes	3	1.897	NA	NA	1.693	NA	NA	NA	NA	NA	NA
YMR053C	STB2	Protein that interacts with Sin3p in a two-hybrid assay and is part of a large protein complex with Sin3p and Stb1p	23.529	0.262424	No	50.588	0.226158	No	4	NA	-1.23	NA	NA	NA	NA	NA	NA	NA	NA
YMR061W	RNA14	Cleavage and polyadenylation factor I (CF I) component involved in cleavage and polyadenylation of mRNA 3' ends	20.679	0.46013	No	56.13	0.0888391	No	6	0.476	NA	NA	-0.861	NA	NA	NA	NA	NA	NA
YMR062C	ARG7	Mitochondrial ornithine acetyltransferase, catalyzes the fifth step in arginine biosynthesis	6.803	0.983729	No	38.549	0.725512	No	13	0.392	-0.52	0.142	-0.748	0.531	0.00120625	Down	0.54	0.0071676	Down
YMR066W	SOV1	Mitochondrial protein of unknown function	15.59	0.850394	No	56.793	0.0537941	No	5	NA	NA	NA	1.158	NA	NA	NA	NA	NA	NA
YMR067C	UBX4	UBX (ubiquitin regulatory X) domain-containing protein that interacts with Cdc48p	16.827	0.651838	No	36.058	0.79653	No	5	0.313	2.996	NA	0.059	6.423	0.293215	---	NA	NA	NA
YMR072W	ABF2	Mitochondrial DNA-binding protein involved in mitochondrial DNA replication and recombination, member of HMG1 DNA-binding protein family	27.322	0.191775	No	60.109	0.137304	No	3	0.166	0.322	0.4	-0.404	1.114	0.214272	---	0.573	0.0747408	---
YMR074C	YMR074C	Protein with homology to human PDCD5, which is involved in programmed cell death	27.586	0.193128	No	55.172	0.222669	No	2	1.342	NA	0.029	-0.435	NA	NA	NA	0.725	0.101606	---
YMR075W	RCO1	Essential subunit of the histone deacetylase Rpd3S complex	20.468	0.475881	No	46.784	0.408071	No	5	NA	-1.5	NA	-1.247	NA	NA	NA	NA	NA	NA
YMR076C	PDS5	Protein required for establishment and maintenance of sister chromatid condensation and cohesion, colocalizes with cohesin on chromosomes, may function as a protein-protein interaction scaffold	19.577	0.599753	No	57.165	0.0259652	No	9	0.275	NA	3.899	-1.161	NA	NA	NA	0.03	0.0166748	Down
YMR078C	CTF18	Subunit of a complex with Ctf8p that shares some subunits with Replication Factor C and is required for sister chromatid cohesion	17.544	0.697347	No	36.437	0.87476	No	6	0.233	-0.056	-2.447	-1.09	0.819	0.105574	---	2.56	0.347799	---
YMR079W	SEC14	Phosphatidylinositol/phosphatidylcholine transfer protein	16.447	0.620705	No	85.526	0.000921648	Yes	7	0.055	-0.3	-0.087	-0.407	0.782	0.0198465	Down	0.801	0.0122366	Down
YMR080C	NAM7	ATP-dependent RNA helicase of the SFI superfamily involved in nonsense mediated mRNA decay	20.597	0.484767	No	43.254	0.614573	No	8	-2.037	-2.437	NA	NA	0.758	0.709627	---	NA	NA	NA
YMR083W	ADH3	Mitochondrial alcohol dehydrogenase isozyme III	24	0.2712	No	40	0.651045	No	12	-0.096	-0.242	-0.237	-0.509	0.904	0.0495659	---	0.828	0.0509169	---
YMR086W	YMR086W	Protein of unknown function that may interact with ribosomes, based on co-purification experiments	27.083	0.0847607	No	54.167	0.0981081	No	4	NA	NA	-4.409	-0.298	NA	NA	NA	17.275	0.166512	---
YMR089C	YTA12	Component, with Afg3p, of the mitochondrial inner membrane m-AAA protease that mediates degradation of misfolded or unassembled proteins and is also required for correct assembly of mitochondrial enzyme complexes	35.152	0.00343167	Yes	65.455	0.00424384	Yes	5	0.211	-4.997	NA	-2.623	0.027	0.113596	---	NA	NA	NA
YMR091C	NPL6	Component of the RSC chromatin remodeling complex	36.782	0.0123047	No	71.264	0.00654911	Yes	3	0.192	NA	NA	0.07	NA	NA	NA	NA	NA	NA
YMR092C	AIP1	Actin cortical patch component, interacts with the actin depolymerizing factor cofilin	14.634	0.835528	No	40.65	0.691619	No	6	0.04	0.309	NA	0.1	1.205	0.6316	---	NA	NA	NA
YMR093W	UTP15	Nucleolar protein, component of the small subunit (SSU) processome containing the U3 snoRNA that is involved in processing of pre-18S rRNA	29.24	0.0813242	No	33.138	0.90269	No	2	1.413	NA	NA	NA	NA	NA	NA	NA	NA	NA
YMR097C	MTG1	Putative GTPase peripheral to the mitochondrial inner membrane, essential for respiratory competence, likely functions in assembly of the large ribosomal subunit, has homologs in plants and animals	29.973	0.0920704	No	38.147	0.71112	No	6	NA	-2.487	1.286	NA	NA	NA	NA	NA	NA	NA
YMR098C	ATP25	Mitochondrial protein required for the stability of Oli1p (Atp9p) mRNA and for the Oli1p ring formation	26.144	0.15604	No	45.752	0.455357	No	7	NA	0.086	-2.204	-0.642	NA	NA	NA	2.952	0.113833	---
YMR099C	YMR099C	Glucose-6-phosphate 1-epimerase (hexose-6-phosphate mutarotase), likely involved in carbohydrate metabolism	10.101	0.873798	No	70.707	0.019667	No	6	0.181	-0.188	-0.091	-0.643	0.774	0.000731644	Down	0.682	0.241691	---
YMR102C	YMR102C	Protein of unknown function	26.379	0.12103	No	34.772	0.930706	No	5	-1.699	-0.331	NA	NA	2.581	0.281413	---	NA	NA	NA
YMR105C	PGM2	Phosphoglucomutase, catalyzes the conversion from glucose-1-phosphate to glucose-6-phosphate, which is a key step in hexose metabolism	12.302	0.913117	No	47.452	0.378731	No	15	0.896	1.377	0.818	1.571	1.396	0.0138854	Up	1.685	0.00465235	Up
YMR108W	ILV2	Acetolactate synthase, catalyses the first common step in isoleucine and valine biosynthesis and is the target of several classes of inhibitors, localizes to the mitochondria	20.378	0.482611	No	37.846	0.818589	No	12	-0.097	-0.203	-0.26	-0.459	0.929	0.0118709	---	0.871	0.157277	---
YMR109W	MYO5	One of two type I myosins	33.634	0.00174748	Yes	35.275	0.959432	No	6	3.12	-2.965	-4.174	NA	0.015	0.234007	---	NA	NA	NA
YMR110C	HFD1	Putative fatty aldehyde dehydrogenase, located in the mitochondrial outer membrane and also in lipid particles	15.038	0.790348	No	43.233	0.562022	No	6	NA	NA	NA	-0.286	NA	NA	NA	NA	NA	NA
YMR116C	ASC1	G-protein beta subunit and guanine nucleotide dissociation inhibitor for Gpa2p	25.078	0.234903	No	28.213	0.922169	No	7	0.018	-0.526	-0.037	-0.48	0.686	0.00165361	Down	0.735	0.000799812	Down
YMR120C	ADE17	Enzyme of 'de novo' purine biosynthesis containing both 5-aminoimidazole-4-carboxamide ribonucleotide transformylase and inosine monophosphate cyclohydrolase activities, isozyme of Ade16p	32.095	0.0289581	No	50.676	0.249955	No	11	2.631	1.904	2.449	1.425	0.604	0.328333	---	0.492	0.21827	---
YMR124W	YMR124W	Protein of unknown function	27.572	0.072272	No	48.78	0.300438	No	4	NA	-0.178	NA	0.009	NA	NA	NA	NA	NA	NA
YMR128W	ECM16	Essential DEAH-box ATP-dependent RNA helicase specific to the U3 snoRNP, predominantly nucleolar in distribution, required for 18S rRNA synthesis	32.36	0.00344533	Yes	76.559	5.87042e-07	Yes	8	NA	-4.648	-0.02	-0.108	NA	NA	NA	0.941	0.750245	---
YMR129W	POM152	Nuclear pore membrane glycoprotein	9.723	0.998961	No	48.616	0.287746	No	6	2.618	-0.931	NA	0.036	0.085	0.284529	---	NA	NA	NA
YMR131C	RRB1	Essential nuclear protein involved in early steps of ribosome biogenesis	13.699	0.84505	No	64.579	0.0209574	No	7	NA	-1.143	-0.259	-0.274	NA	NA	NA	0.99	0.952589	---
YMR135C	GID8	Protein of unknown function, involved in proteasome-dependent catabolite inactivation of fructose-1,6-bisphosphatase	8.791	0.963654	No	30.769	0.929341	No	2	NA	NA	NA	1.865	NA	NA	NA	NA	NA	NA
YMR142C	RPL13B	Protein component of the large (60S) ribosomal subunit, nearly identical to Rpl13Ap	110.553	6.14789e-11	Yes	60.302	0.128543	No	1	-0.246	-0.369	-0.091	-0.356	0.918	0.1455	---	0.833	0.00545036	Down
YMR145C	NDE1	Mitochondrial external NADH dehydrogenase, a type II NAD(P)H:quinone oxidoreductase that catalyzes the oxidation of cytosolic NADH	33.929	0.0173775	No	39.286	0.734133	No	7	-1.289	0.885	NA	-1.059	4.514	0.0204401	Up	NA	NA	NA
YMR146C	TIF34	eIF3i subunit of the core complex of translation initiation factor 3 (eIF3), which is essential for translation	14.409	0.74142	No	63.401	0.0514254	No	7	-0.203	-0.134	-0.11	-0.181	1.049	0.640395	---	0.953	0.525728	---
YMR149W	SWP1	Delta subunit of the oligosaccharyl transferase glycoprotein complex, which is required for N-linked glycosylation of proteins in the endoplasmic reticulum	13.986	0.722483	No	41.958	0.552659	No	2	0.352	0.41	NA	NA	1.041	0.663932	---	NA	NA	NA
YMR162C	DNF3	Aminophospholipid translocase (flippase) that maintains membrane lipid asymmetry in post-Golgi secretory vesicles	22.343	0.323068	No	39.251	0.892264	No	11	NA	-2.387	NA	0.279	NA	NA	NA	NA	NA	NA
YMR163C	INP2	Peroxisome-specific receptor important for peroxisome inheritance	19.858	0.522618	No	39.716	0.750593	No	6	-1.867	NA	-0.08	0.998	NA	NA	NA	2.111	0.609185	---
YMR165C	PAH1	Mg<sup>2+</sup>-dependent phosphatidate (PA) phosphatase, catalyzes the dephosphorylation of PA to yield diacylglycerol and P<sub>i</sub>, responsible for de novo lipid synthesis	23.202	0.282942	No	47.564	0.366288	No	5	2.412	0.354	4.843	3.442	0.24	0.0178506	Down	0.379	0.781239	---
YMR167W	MLH1	Protein required for mismatch repair in mitosis and meiosis as well as crossing over during meiosis	23.407	0.275104	No	41.612	0.676292	No	7	NA	3.245	0.561	NA	NA	NA	NA	NA	NA	NA
YMR169C	ALD3	Cytoplasmic aldehyde dehydrogenase, involved in beta-alanine synthesis	7.905	0.982128	No	41.502	0.631058	No	15	0.556	0.982	0.538	1.482	1.343	0.0430107	Up	1.924	0.00740141	Up
YMR170C	ALD2	Cytoplasmic aldehyde dehydrogenase, involved in ethanol oxidation and beta-alanine biosynthesis	5.929	0.994114	No	27.668	0.974293	No	2	-5.451	-2.172	NA	NA	9.706	0.409496	---	NA	NA	NA
YMR172W	HOT1	Transcription factor required for the transient induction of glycerol biosynthetic genes GPD1 and GPP2 in response to high osmolarity	16.69	0.749123	No	27.816	0.990766	No	4	0.206	NA	-4.535	NA	NA	NA	NA	NA	NA	NA
YMR173W	DDR48	DNA damage-responsive protein, expression is increased in response to heat-shock stress or treatments that produce DNA lesions	9.302	0.949213	No	2.326	1	No	1	0.14	0.338	NA	0.279	1.147	0.0486262	---	NA	NA	NA
YMR176W	ECM5	Non-essential protein of unknown function, contains ATP/GTP-binding site motif A	18.427	0.72164	No	48.901	0.267342	No	11	NA	-1.343	0.142	0.554	NA	NA	NA	1.33	0.432612	---
YMR178W	YMR178W	Putative protein of unknown function	14.599	0.687413	No	54.745	0.194719	No	9	-0.324	-0.233	-0.222	-0.115	1.066	0.287448	---	1.077	0.397212	---
YMR183C	SSO2	Plasma membrane t-SNARE involved in fusion of secretory vesicles at the plasma membrane	37.288	0.0242864	No	67.797	0.0323495	No	4	-1.337	-0.371	NA	-0.174	1.953	0.594468	---	NA	NA	NA
YMR185W	YMR185W	Putative protein of unknown function	13.252	0.952412	No	55.046	0.0765733	No	7	0.3	0.085	NA	1.07	0.861	0.196103	---	NA	NA	NA
YMR186W	HSC82	Cytoplasmic chaperone of the Hsp90 family, redundant in function and nearly identical with Hsp82p, and together they are essential	34.043	0.00943655	Yes	109.22	1.57585e-12	Yes	25	0.282	-0.039	0.203	-0.145	0.8	0.00193611	Down	0.786	0.0275582	Down
YMR189W	GCV2	P subunit of the mitochondrial glycine decarboxylase complex, required for the catabolism of glycine to 5,10-methylene-THF	21.277	0.428105	No	47.389	0.371206	No	10	0.32	-0.132	-0.15	0.343	0.731	0.514698	---	1.407	0.00351265	Up
YMR190C	SGS1	Nucleolar DNA helicase of the RecQ family involved in genome integrity maintenance	26.261	0.0764281	No	48.376	0.296973	No	7	-1.847	NA	0.958	NA	NA	NA	NA	NA	NA	NA
YMR194W	RPL36A	N-terminally acetylated protein component of the large (60S) ribosomal subunit, nearly identical to Rpl36Bp and has similarity to rat L36 ribosomal protein	100	9.29678e-06	Yes	50	0.310209	No	2	0.05	-0.417	-0.011	-0.599	0.723	0.0227161	Down	0.665	0.130775	---
YMR196W	YMR196W	Putative protein of unknown function	26.654	0.0877114	No	63.419	0.00337955	Yes	6	0.03	-0.468	NA	-0.552	0.708	0.534562	---	NA	NA	NA
YMR197C	VTI1	Protein involved in cis-Golgi membrane traffic	36.866	0.0422386	No	46.083	0.410918	No	2	-0.413	NA	NA	-0.269	NA	NA	NA	NA	NA	NA
YMR198W	CIK1	Kinesin-associated protein required for both karyogamy and mitotic spindle organization, interacts stably and specifically with Kar3p and may function to target this kinesin to a specific cellular role	16.835	0.70878	No	72.391	0.00148141	Yes	6	-6.877	-2.482	NA	-4.051	21.04	0.22261	---	NA	NA	NA
YMR203W	TOM40	Component of the TOM (translocase of outer membrane) complex responsible for recognition and initial import steps for all mitochondrially directed proteins	18.088	0.571702	No	28.424	0.942885	No	5	-0.035	0.546	-0.271	-0.102	1.496	0.155603	---	1.125	0.474895	---
YMR205C	PFK2	Beta subunit of heterooctameric phosphofructokinase involved in glycolysis, indispensable for anaerobic growth, activated by fructose-2,6-bisphosphate and AMP, mutation inhibits glucose induction of cell cycle-related genes	37.539	0.000448017	Yes	52.138	0.157148	No	8	0.162	-0.125	0.004	-0.065	0.819	0.0124359	Down	0.953	0.161252	---
YMR207C	HFA1	Mitochondrial acetyl-coenzyme A carboxylase, catalyzes the production of malonyl-CoA in mitochondrial fatty acid biosynthesis	24.023	0.155604	No	44.277	0.611768	No	11	-0.934	0.165	-0.516	-0.073	2.142	0.361654	---	1.36	0.210314	---
YMR208W	ERG12	Mevalonate kinase, acts in the biosynthesis of isoprenoids and sterols, including ergosterol, from mevalonate	11.287	0.906265	No	38.375	0.732263	No	1	2.782	NA	NA	2.189	NA	NA	NA	NA	NA	NA
YMR212C	EFR3	Protein required for Stt4-containing phosphoinositide kinase patch assembly at the plasma membrane	14.066	0.898472	No	33.248	0.950429	No	7	0.182	-0.25	NA	-1.001	0.741	0.889118	---	NA	NA	NA
YMR213W	CEF1	Essential splicing factor	18.644	0.590477	No	66.102	0.0100306	No	6	-0.649	-0.986	NA	-0.395	0.792	0.773513	---	NA	NA	NA
YMR215W	GAS3	Putative 1,3-beta-glucanosyltransferase, has similarity to Gas1p	11.45	0.925862	No	32.443	0.918909	No	6	-0.564	-1.01	-0.634	-0.678	0.734	0.358304	---	0.97	0.825133	---
YMR216C	SKY1	SR protein kinase (SRPK) involved in regulating proteins involved in mRNA metabolism and cation homeostasis	20.216	0.499633	No	40.431	0.726925	No	5	NA	NA	-0.467	NA	NA	NA	NA	NA	NA	NA
YMR217W	GUA1	GMP synthase, an enzyme that catalyzes the second step in the biosynthesis of GMP from inosine 5'-phosphate (IMP)	28.571	0.0945227	No	60.952	0.0444367	No	11	-0.081	-0.1	0.069	-0.109	0.987	0.853722	---	0.884	0.294845	---
YMR218C	TRS130	One of 10 subunits of the transport protein particle (TRAPP) complex of the cis-Golgi which mediates vesicle docking and fusion	18.149	0.71043	No	53.539	0.10077	No	6	-2.621	NA	NA	0.084	NA	NA	NA	NA	NA	NA
YMR219W	ESC1	Protein localized to the nuclear periphery, involved in telomeric silencing	15.078	0.952917	No	108.565	0	Yes	7	0.007	-0.589	NA	-0.584	0.662	0.0131287	Down	NA	NA	NA
YMR220W	ERG8	Phosphomevalonate kinase, an essential cytosolic enzyme that acts in the biosynthesis of isoprenoids and sterols, including ergosterol, from mevalonate	33.259	0.0323566	No	42.129	0.592802	No	2	0.23	NA	NA	-0.401	NA	NA	NA	NA	NA	NA
YMR222C	FSH2	Putative serine hydrolase that localizes to the cytoplasm	8.969	0.851148	No	44.843	0.446141	No	1	-0.001	NA	NA	-0.228	NA	NA	NA	NA	NA	NA
YMR223W	UBP8	Ubiquitin-specific protease that is a component of the SAGA (Spt-Ada-Gcn5-Acetyltransferase) acetylation complex	10.616	0.932612	No	38.217	0.747179	No	4	0.044	NA	NA	NA	NA	NA	NA	NA	NA	NA
YMR226C	YMR226C	NADP(+)-dependent dehydrogenase	37.453	0.02782	No	26.217	0.925491	No	8	-0.019	-0.107	0.053	-0.103	0.941	0.59466	---	0.897	0.0752577	---
YMR229C	RRP5	RNA binding protein with preference for single stranded tracts of U's involved in synthesis of both 18S and 5.8S rRNAs	19.086	0.684111	No	68.248	1.17604e-05	Yes	19	0.207	-0.041	0.062	-0.766	0.842	0.871914	---	0.563	0.389691	---
YMR230W	RPS10B	Protein component of the small (40S) ribosomal subunit	57.143	0.00703066	Yes	95.238	0.00891467	Yes	3	-0.19	-0.532	-0.121	-0.525	0.789	0.00489703	Down	0.755	0.00719596	Down
YMR233W	TRI1	Non-essential sumoylated protein of unknown function with similarity to components of human SWI/SNF complex including SMRD3	17.699	0.519573	No	84.071	0.00409318	Yes	3	NA	NA	NA	-0.177	NA	NA	NA	NA	NA	NA
YMR235C	RNA1	GTPase activating protein (GAP) for Gsp1p, involved in nuclear transport	9.828	0.931512	No	103.194	4.66965e-07	Yes	5	NA	NA	-2.846	-0.612	NA	NA	NA	4.704	0.422263	---
YMR236W	TAF9	Subunit (17 kDa) of TFIID and SAGA complexes, involved in RNA polymerase II transcription initiation and in chromatin modification, similar to histone H3	12.739	0.645965	No	31.847	0.730452	No	1	NA	0.443	NA	NA	NA	NA	NA	NA	NA	NA
YMR239C	RNT1	RNAase III	16.985	0.662618	No	65.817	0.0188863	No	4	-0.172	NA	NA	3.592	NA	NA	NA	NA	NA	NA
YMR241W	YHM2	Carrier protein that exports citrate from and imports oxoglutarate into the mitochondrion, causing net export of NADPH reducing equivalents	35.032	0.0365404	No	35.032	0.778574	No	5	0.24	0.255	-0.132	-0.174	1.01	0.817339	---	0.972	0.882589	---
YMR242C	RPL20A	Protein component of the large (60S) ribosomal subunit, nearly identical to Rpl20Bp and has similarity to rat L18a ribosomal protein	75.581	2.02763e-05	Yes	58.14	0.168416	No	3	-0.16	-0.435	-0.125	-0.198	0.826	0.00429426	Down	0.95	0.436184	---
YMR246W	FAA4	Long chain fatty acyl-CoA synthetase, activates imported fatty acids with a preference for C12:0-C16:0 chain lengths	23.055	0.300799	No	57.637	0.0619858	No	7	0.162	-0.765	0.293	0.454	0.526	0.123818	---	1.118	0.842284	---
YMR247C	RKR1	RING domain E3 ubiquitin ligase	16.645	0.874531	No	45.455	0.499605	No	5	0.115	NA	NA	-0.916	NA	NA	NA	NA	NA	NA
YMR250W	GAD1	Glutamate decarboxylase, converts glutamate into gamma-aminobutyric acid (GABA) during glutamate catabolism	25.641	0.179307	No	47.863	0.360824	No	6	-0.642	0.644	-0.382	0.444	2.437	0.00180979	Up	1.772	0.0364867	Up
YMR257C	PET111	Mitochondrial translational activator specific for the COX2 mRNA	22.5	0.333167	No	38.75	0.808501	No	6	NA	NA	NA	-0.898	NA	NA	NA	NA	NA	NA
YMR260C	TIF11	Translation initiation factor eIF1A, essential protein that forms a complex with Sui1p (eIF1) and the 40S ribosomal subunit and scans for the start codon	52.288	0.0054628	Yes	111.111	0.000248757	Yes	3	-0.301	-0.742	-0.313	-0.18	0.737	0.755802	---	1.096	0.556036	---
YMR261C	TPS3	Regulatory subunit of trehalose-6-phosphate synthase/phosphatase complex, which synthesizes the storage carbohydrate trehalose	23.719	0.23687	No	45.541	0.481893	No	7	-0.421	0.435	NA	0.166	1.81	0.190703	---	NA	NA	NA
YMR265C	YMR265C	Putative protein of unknown function	34.707	0.0203849	No	39.046	0.714435	No	4	3.47	NA	NA	0.64	NA	NA	NA	NA	NA	NA
YMR266W	RSN1	Membrane protein of unknown function	11.542	0.980719	No	41.973	0.684171	No	3	NA	NA	-1.092	-2.8	NA	NA	NA	0.306	0.516352	---
YMR272C	SCS7	Sphingolipid alpha-hydroxylase, functions in the alpha-hydroxylation of sphingolipid-associated very long chain fatty acids, has both cytochrome b5-like and hydroxylase/desaturase domains, not essential for growth	10.417	0.908487	No	39.063	0.687106	No	4	NA	NA	NA	-0.412	NA	NA	NA	NA	NA	NA
YMR273C	ZDS1	Protein with a role in regulating Swe1p-dependent polarized growth	22.951	0.297491	No	55.738	0.0694344	No	5	-1.936	NA	NA	NA	NA	NA	NA	NA	NA	NA
YMR275C	BUL1	Ubiquitin-binding component of the Rsp5p E3-ubiquitin ligase complex, functional homolog of Bul2p, disruption causes temperature-sensitive growth, overexpression causes missorting of amino acid permeases	14.344	0.918485	No	35.861	0.92576	No	2	-0.002	NA	NA	NA	NA	NA	NA	NA	NA	NA
YMR276W	DSK2	Nuclear-enriched ubiquitin-like polyubiquitin-binding protein, required for spindle pole body (SPB) duplication and for transit through the G2/M phase of the cell cycle, involved in proteolysis, interacts with the proteasome	24.129	0.265991	No	21.448	0.989539	No	2	-0.078	NA	-0.063	NA	NA	NA	NA	NA	NA	NA
YMR278W	PGM3	Phosphoglucomutase, catalyzes interconversion of glucose-1-phosphate and glucose-6-phospate	19.293	0.551895	No	49.839	0.277898	No	6	-0.065	0.185	-0.137	0.755	1.189	0.500408	---	1.856	0.415778	---
YMR282C	AEP2	Mitochondrial protein, likely involved in translation of the mitochondrial OLI1 mRNA	29.31	0.0704218	No	25.862	0.990627	No	7	0.003	NA	NA	-0.925	NA	NA	NA	NA	NA	NA
YMR284W	YKU70	Subunit of the telomeric Ku complex (Yku70p-Yku80p), involved in telomere length maintenance, structure and telomere position effect	19.934	0.504753	No	46.512	0.420086	No	6	NA	4.927	4.176	0.352	NA	NA	NA	0.071	0.0930186	---
YMR286W	MRPL33	Mitochondrial ribosomal protein of the large subunit	34.884	0.109016	No	34.884	0.560017	No	2	-0.103	NA	NA	NA	NA	NA	NA	NA	NA	NA
YMR287C	DSS1	3'-5' exoribonuclease, component of the mitochondrial degradosome along with the ATP-dependent RNA helicase Suv3p	14.448	0.913671	No	30.96	0.987473	No	3	-8.651	NA	NA	-3.732	NA	NA	NA	NA	NA	NA
YMR288W	HSH155	U2-snRNP associated splicing factor that forms extensive associations with the branch site-3' splice site-3' exon region upon prespliceosome formation	23.687	0.244439	No	48.404	0.318089	No	6	0.021	NA	-2.854	0.218	NA	NA	NA	8.409	0.363293	---
YMR290C	HAS1	ATP-dependent RNA helicase	43.564	0.000593917	Yes	55.446	0.129528	No	4	-2.453	NA	NA	-0.577	NA	NA	NA	NA	NA	NA
YMR291W	YMR291W	Putative kinase of unknown function	18.771	0.58112	No	40.956	0.672157	No	5	-0.725	-1.977	NA	-0.562	0.42	0.0675606	---	NA	NA	NA
YMR296C	LCB1	Component of serine palmitoyltransferase, responsible along with Lcb2p for the first committed step in sphingolipid synthesis, which is the condensation of serine with palmitoyl-CoA to form 3-ketosphinganine	8.961	0.977631	No	23.297	0.995941	No	5	0.312	NA	NA	-0.026	NA	NA	NA	NA	NA	NA
YMR297W	PRC1	Vacuolar carboxypeptidase Y (proteinase C	11.278	0.932269	No	45.113	0.479256	No	4	0.466	-0.068	-0.252	0.262	0.691	0.0242095	Down	1.428	0.0147569	Up
YMR300C	ADE4	Phosphoribosylpyrophosphate amidotransferase (PRPPAT	31.373	0.0458159	No	56.863	0.101082	No	1	0.614	0.483	NA	NA	0.913	0.259529	---	NA	NA	NA
YMR303C	ADH2	Glucose-repressible alcohol dehydrogenase II, catalyzes the conversion of ethanol to acetaldehyde	20.115	0.452836	No	51.724	0.250446	No	6	-0.152	-0.134	-0.833	0.526	1.012	0.468398	---	2.565	0.0476837	Up
YMR305C	SCW10	Cell wall protein with similarity to glucanases	2.571	0.99766	No	33.419	0.855205	No	3	2.257	NA	NA	-0.184	NA	NA	NA	NA	NA	NA
YMR306W	FKS3	Protein involved in spore wall assembly, has similarity to 1,3-beta-D-glucan synthase catalytic subunits Fks1p and Gsc2p	19.608	0.630662	No	39.216	0.903121	No	4	0.244	NA	NA	-0.014	NA	NA	NA	NA	NA	NA
YMR307W	GAS1	Beta-1,3-glucanosyltransferase, required for cell wall assembly and also has a role in transcriptional silencing	16.1	0.742063	No	30.411	0.956302	No	8	-0.153	0.016	-0.497	0.121	1.125	0.0450432	---	1.534	0.0073374	Up
YMR308C	PSE1	Karyopherin/importin that interacts with the nuclear pore complex	15.611	0.879032	No	50.505	0.20831	No	5	-0.516	-3.509	NA	NA	0.126	0.201802	---	NA	NA	NA
YMR309C	NIP1	eIF3c subunit of the eukaryotic translation initiation factor 3 (eIF3), involved in the assembly of preinitiation complex and start codon selection	25.862	0.143754	No	70.197	0.000734203	Yes	8	0.122	0.128	0.018	-0.171	1.004	0.984574	---	0.877	0.323558	---
YMR314W	PRE5	Alpha 6 subunit of the 20S proteasome	34.188	0.0620479	No	34.188	0.749542	No	6	0.168	-0.565	-3.19	-0.155	0.602	0.0334388	Down	8.194	0.0633355	---
YMR315W	YMR315W	Protein with NADP(H) oxidoreductase activity	17.192	0.605112	No	40.115	0.63757	No	5	0.378	0.051	0.014	0.114	0.797	0.0137986	Down	1.072	0.0728	---
YMR318C	ADH6	NADPH-dependent medium chain alcohol dehydrogenase with broad substrate specificity	16.667	0.637207	No	61.111	0.0708963	No	8	-0.21	-0.31	-0.444	0.046	0.933	0.643249	---	1.404	0.564623	---
YMR319C	FET4	Low-affinity Fe(II) transporter of the plasma membrane	25.362	0.194941	No	50.725	0.252898	No	3	NA	-0.099	NA	0.341	NA	NA	NA	NA	NA	NA
YMR321C	YMR321C	Putative protein of unknown function	9.524	0.652363	No	19.048	0.865113	No	2	-1.48	NA	NA	-3.437	NA	NA	NA	NA	NA	NA
YMR322C	SNO4	Possible chaperone and cysteine protease, similar to bacterial Hsp31 and yeast Hsp31p, Hsp32p, and Hsp33p	21.097	0.384214	No	37.975	0.650156	No	4	NA	-3.024	NA	NA	NA	NA	NA	NA	NA	NA
YMR323W	ERR3	Protein of unknown function, has similarity to enolases	20.595	0.442031	No	38.902	0.711701	No	6	3.206	-0.487	1.218	2.746	0.077	0.0103931	Down	2.884	0.701119	---
YNL001W	DOM34	Protein that, with binding partner Hbs1p, facilitates ribosomal subunit dissociation when translation is stalled	2.591	0.997522	No	46.632	0.409438	No	7	-2.664	0.185	NA	0.318	7.208	0.315512	---	NA	NA	NA
YNL004W	HRB1	Poly(A+) RNA-binding protein, involved in the export of mRNAs from the nucleus to the cytoplasm	63.877	6.49446e-08	Yes	50.661	0.266878	No	3	0.094	NA	NA	0.052	NA	NA	NA	NA	NA	NA
YNL005C	MRP7	Mitochondrial ribosomal protein of the large subunit	26.954	0.165253	No	59.299	0.0908981	No	2	-0.425	NA	NA	NA	NA	NA	NA	NA	NA	NA
YNL007C	SIS1	Type II HSP40 co-chaperone that interacts with the HSP70 protein Ssa1p	25.568	0.213463	No	31.25	0.885716	No	6	0.341	-0.076	0.214	0.087	0.749	0.00138069	Down	0.916	0.094256	---
YNL009W	IDP3	Peroxisomal NADP-dependent isocitrate dehydrogenase, catalyzes oxidation of isocitrate to alpha-ketoglutarate with the formation of NADP(H+), required for growth on unsaturated fatty acids	23.81	0.276409	No	40.476	0.648585	No	4	NA	NA	NA	0.316	NA	NA	NA	NA	NA	NA
YNL010W	YNL010W	Putative protein of unknown function with similarity to phosphoserine phosphatases	20.747	0.39918	No	74.689	0.0161161	No	10	-0.186	-0.479	-0.293	-0.539	0.817	0.00283915	Down	0.843	0.406826	---
YNL011C	YNL011C	Putative protein of unknown function	15.766	0.720248	No	58.559	0.0860488	No	3	NA	NA	NA	0.013	NA	NA	NA	NA	NA	NA
YNL012W	SPO1	Meiosis-specific prospore protein	17.433	0.68041	No	44.374	0.522036	No	7	0.106	-1.614	NA	-0.901	0.304	0.23955	---	NA	NA	NA
YNL014W	HEF3	Translational elongation factor EF-3	19.157	0.617279	No	60.345	0.0129956	No	7	0.916	NA	-2.593	-0.266	NA	NA	NA	5.02	0.0368539	Up
YNL015W	PBI2	Cytosolic inhibitor of vacuolar proteinase B (PRB1), required for efficient vacuole inheritance	0	0.798014	No	80	0.056335	No	3	0.14	0.474	-2.401	NA	1.261	0.0468824	Up	NA	NA	NA
YNL016W	PUB1	Poly (A)+ RNA-binding protein, abundant mRNP-component protein that binds mRNA and is required for stability of many mRNAs	19.868	0.486598	No	41.943	0.600719	No	2	-0.033	-0.33	0.166	-0.152	0.814	0.0228081	Down	0.802	0.0159006	Down
YNL021W	HDA1	Putative catalytic subunit of a class II histone deacetylase complex that also contains Hda2p and Hda3p	26.912	0.116748	No	55.241	0.102735	No	7	0.547	NA	NA	-0.393	NA	NA	NA	NA	NA	NA
YNL036W	NCE103	Carbonic anhydrase	0	0.991027	No	36.199	0.68785	No	2	NA	NA	NA	-0.842	NA	NA	NA	NA	NA	NA
YNL037C	IDH1	Subunit of mitochondrial NAD(+)-dependent isocitrate dehydrogenase, which catalyzes the oxidation of isocitrate to alpha-ketoglutarate in the TCA cycle	36.111	0.0223795	No	50	0.298274	No	7	-0.408	0.038	0.173	-0.126	1.362	0.0156516	Up	0.813	0.412181	---
YNL040W	YNL040W	Putative protein of unknown function with strong similarity to alanyl-tRNA synthases from Eubacteria	13.158	0.847014	No	59.211	0.0747654	No	4	0.876	NA	0.376	0.203	NA	NA	NA	0.887	0.665009	---
YNL049C	SFB2	Component of the Sec23p-Sfb2p heterodimer of the COPII vesicle coat, required for cargo selection during vesicle formation in ER to Golgi transport	26.256	0.121347	No	52.511	0.153634	No	2	0.178	NA	-0.75	0.229	NA	NA	NA	1.97	0.157177	---
YNL052W	COX5A	Subunit Va of cytochrome c oxidase, which is the terminal member of the mitochondrial inner membrane electron transport chain	32.68	0.106481	No	26.144	0.834982	No	2	NA	NA	NA	0.109	NA	NA	NA	NA	NA	NA
YNL055C	POR1	Mitochondrial porin (voltage-dependent anion channel), outer membrane protein required for the maintenance of mitochondrial osmotic stability and mitochondrial membrane permeability	14.134	0.713989	No	17.668	0.990392	No	8	-0.339	0.391	-0.39	0.374	1.659	0.000477403	Up	1.697	4.17633e-05	Up
YNL059C	ARP5	Nuclear actin-related protein involved in chromatin remodeling, component of chromatin-remodeling enzyme complexes	27.815	0.0840638	No	80.795	1.03573e-05	Yes	5	0.021	-2.312	NA	NA	0.198	0.370879	---	NA	NA	NA
YNL061W	NOP2	Probable RNA m(5)C methyltransferase, essential for processing and maturation of 27S pre-rRNA and large ribosomal subunit biogenesis	38.835	0.00184458	Yes	88.997	1.52395e-06	Yes	9	-0.184	-0.508	1.931	0.025	0.798	0.589722	---	0.267	0.309623	---
YNL064C	YDJ1	Protein chaperone involved in regulation of the HSP90 and HSP70 functions	29.34	0.0967074	No	80.685	0.000726688	Yes	11	0.21	-0.105	0.108	0.052	0.804	0.000439069	Down	0.962	0.671436	---
YNL067W	RPL9B	Protein component of the large (60S) ribosomal subunit, nearly identical to Rpl9Ap and has similarity to E. coli L6 and rat L9 ribosomal proteins	47.12	0.00782858	Yes	47.12	0.380294	No	1	-0.136	-0.6	NA	NA	0.725	0.0290414	Down	NA	NA	NA
YNL068C	FKH2	Forkhead family transcription factor with a major role in the expression of G2/M phase genes	12.761	0.951339	No	30.162	0.987008	No	5	0.341	NA	NA	NA	NA	NA	NA	NA	NA	NA
YNL069C	RPL16B	N-terminally acetylated protein component of the large (60S) ribosomal subunit, binds to 5.8 S rRNA	60.606	0.000339636	Yes	40.404	0.558372	No	4	-0.087	-0.468	0.035	-0.335	0.767	0.0191919	Down	0.774	0.0319521	Down
YNL071W	LAT1	Dihydrolipoamide acetyltransferase component (E2) of pyruvate dehydrogenase complex, which catalyzes the oxidative decarboxylation of pyruvate to acetyl-CoA	20.747	0.438551	No	47.718	0.36957	No	11	-0.162	-0.114	-0.17	-0.256	1.034	0.775101	---	0.942	0.15976	---
YNL079C	TPM1	Major isoform of tropomyosin	30.151	0.130229	No	135.678	1.56547e-07	Yes	7	0.187	-0.026	0.181	-0.184	0.863	0.256071	---	0.776	0.00125491	Down
YNL082W	PMS1	ATP-binding protein required for mismatch repair in mitosis and meiosis	28.637	0.0534584	No	54.983	0.0884815	No	2	NA	NA	NA	-0.157	NA	NA	NA	NA	NA	NA
YNL085W	MKT1	Protein that forms a complex with Pbp1p that may mediate posttranscriptional regulation of HO	25.301	0.166666	No	44.578	0.527668	No	3	NA	2.803	1.629	NA	NA	NA	NA	NA	NA	NA
YNL087W	TCB2	Bud-specific protein with a potential role in membrane trafficking	14.431	0.938222	No	46.689	0.411055	No	9	NA	0.358	-1.031	0.059	NA	NA	NA	2.128	0.562985	---
YNL088W	TOP2	Topoisomerase II, relieves torsional strain in DNA by cleaving and re-sealing the phosphodiester backbone of both positively and negatively supercoiled DNA	24.51	0.161	No	63.725	0.00087547	Yes	7	NA	-0.384	NA	-0.264	NA	NA	NA	NA	NA	NA
YNL093W	YPT53	Rab family GTPase, similar to Ypt51p and Ypt52p and to mammalian rab5	18.182	0.495957	No	59.091	0.137076	No	2	NA	NA	NA	-2.75	NA	NA	NA	NA	NA	NA
YNL096C	RPS7B	Protein component of the small (40S) ribosomal subunit, nearly identical to Rps7Ap	57.895	0.000794884	Yes	57.895	0.165299	No	11	-0.281	-0.311	-0.12	-0.473	0.98	0.755829	---	0.783	0.000235753	Down
YNL098C	RAS2	GTP-binding protein that regulates the nitrogen starvation response, sporulation, and filamentous growth	12.422	0.810408	No	37.267	0.718467	No	5	-0.213	-0.048	-0.037	-0.031	1.121	0.309513	---	1.004	0.98553	---
YNL102W	POL1	Catalytic subunit of the DNA polymerase I alpha-primase complex, required for the initiation of DNA replication during mitotic DNA synthesis and premeiotic DNA synthesis	26.567	0.0650729	No	48.365	0.296713	No	5	0.224	0.025	NA	NA	0.871	0.516942	---	NA	NA	NA
YNL104C	LEU4	Alpha-isopropylmalate synthase (2-isopropylmalate synthase)	27.464	0.110584	No	46.85	0.404881	No	8	0.145	0.922	-0.349	0.56	1.714	0.466701	---	1.877	0.461682	---
YNL106C	INP52	Polyphosphatidylinositol phosphatase, dephosphorylates a number of phosphatidylinositols (PIs) to PI	27.05	0.0682443	No	45.647	0.478307	No	9	0.109	0.665	0.529	0.47	1.471	0.515452	---	0.96	0.925947	---
YNL108C	YNL108C	Putative protein of unknown function with similarity to Tfc7p and prokaryotic phosphotransfer enzymes	29.63	0.120853	No	62.963	0.074058	No	2	-0.395	-0.409	-0.2	-0.522	0.99	0.963906	---	0.8	0.0806573	---
YNL110C	NOP15	Constituent of 66S pre-ribosomal particles, involved in 60S ribosomal subunit biogenesis	22.727	0.320878	No	95.455	0.000561636	Yes	2	NA	NA	NA	-0.226	NA	NA	NA	NA	NA	NA
YNL112W	DBP2	Essential ATP-dependent RNA helicase of the DEAD-box protein family, involved in nonsense-mediated mRNA decay and rRNA processing	58.608	1.19442e-07	Yes	49.451	0.299542	No	3	0.061	NA	-0.019	-0.128	NA	NA	NA	0.927	0.16982	---
YNL113W	RPC19	RNA polymerase subunit AC19, common to RNA polymerases I and III	7.042	0.803496	No	126.761	2.94785e-05	Yes	1	NA	NA	NA	-0.577	NA	NA	NA	NA	NA	NA
YNL118C	DCP2	Catalytic subunit of the Dcp1p-Dcp2p decapping enzyme complex, which removes the 5' cap structure from mRNAs prior to their degradation	14.433	0.914373	No	50.515	0.218072	No	5	6.583	1.6	NA	NA	0.032	0.076231	---	NA	NA	NA
YNL119W	NCS2	Protein required for thiolation of the uridine at the wobble position of Lys(UUU) and Glu(UUC) tRNAs	10.142	0.948474	No	56.795	0.105341	No	3	NA	NA	-1.088	0.26	NA	NA	NA	2.545	0.267589	---
YNL121C	TOM70	Component of the TOM (translocase of outer membrane) complex responsible for recognition and initial import steps for all mitochondrially directed proteins	17.828	0.65102	No	72.934	0.00103595	Yes	12	-0.143	-0.121	-0.366	-0.39	1.015	0.974135	---	0.984	0.960438	---
YNL122C	YNL122C	Putative protein of unknown function	34.783	0.0970858	No	0	0.995481	No	4	4.386	NA	NA	NA	NA	NA	NA	NA	NA	NA
YNL123W	NMA111	Serine protease and general molecular chaperone	23.069	0.285229	No	49.147	0.278793	No	8	1.308	NA	NA	0.178	NA	NA	NA	NA	NA	NA
YNL124W	NAF1	RNA-binding protein required for the assembly of box H/ACA snoRNPs and thus for pre-rRNA processing, forms a complex with Shq1p and interacts with H/ACA snoRNP components Nhp2p and Cbf5p	12.195	0.894681	No	58.943	0.0720393	No	3	-0.072	NA	NA	-1.039	NA	NA	NA	NA	NA	NA
YNL125C	ESBP6	Protein with similarity to monocarboxylate permeases, appears not to be involved in transport of monocarboxylates such as lactate, pyruvate or acetate across the plasma membrane	14.859	0.840099	No	23.774	0.997914	No	5	NA	-0.872	-0.215	NA	NA	NA	NA	NA	NA	NA
YNL126W	SPC98	Component of the microtubule-nucleating Tub4p (gamma-tubulin) complex	16.548	0.78487	No	47.281	0.381406	No	5	NA	NA	-3.272	-3.754	NA	NA	NA	0.716	0.836465	---
YNL127W	FAR11	Protein involved in recovery from cell cycle arrest in response to pheromone, in a Far1p-independent pathway	19.937	0.540514	No	56.663	0.0511223	No	7	-2.692	1.019	-0.574	NA	13.097	0.319267	---	NA	NA	NA
[truncated: 501 more rows]
