# Supplementary material for: Trm9-Catalyzed tRNA Modifications Regulate Global Protein Expression by Codon-Biased Translation
Source: PLoS Genet. 2015 Dec 15;11(12):e1005706. doi: 10.1371/journal.pgen.1005706 (PMC4689569; doi:10.1371/journal.pgen.1005706)
Supplement: S2 Table — (XLSX) [file pgen.1005706.s010.xlsx]

## Sheet: Table S2
Table S2. Significantly up- and down-regulated proteins in trm9Δ cells under normal growth conditions and following DNA damage stress with MMS.
Accession #	Gene Symbol	Codon Usage						Expression change (Trm9Δ vs Wild)
		ArgAGA			GluGAA			Normal condition			MMS treatment
		Usage	Hypergeomitric Distribution (p < 0.01)	Enrichment	Usage	Hypergeomitric Distribution (p < 0.01)	Enrichment	Fold-change	Significance (Student's t-test)	Expression change	Fold-change	Significance (Student's t-test)	Expression change
YGR281W	YOR1	25.051	0.127175	No	44.685	0.554245	No	0.002	0.0377644	Down	NA	NA	NA
YOL024W	YOL024W	17.442	0.492445	No	34.884	0.678469	No	0.019	4.74196e-05	Down	0.342	0.015644	Down
YDR410C	STE14	20.921	0.391698	No	29.289	0.860394	No	0.022	0.0133861	Down	NA	NA	NA
YPR184W	GDB1	26.693	0.057649	No	37.109	0.946398	No	0.06	0.013691	Down	0.414	0.316766	---
YHR034C	PIH1	14.535	0.733988	No	17.442	0.996021	No	0.074	0.00326876	Down	2.08	0.428726	---
YMR323W	ERR3	20.595	0.442031	No	38.902	0.711701	No	0.077	0.0103931	Down	2.884	0.701119	---
YBR080C	SEC18	25.066	0.185116	No	34.301	0.928979	No	0.093	0.0311789	Down	1.593	0.271505	---
YOR326W	MYO2	21.601	0.400459	No	65.438	0.000179085	Yes	0.113	0.00326467	Down	1.043	0.928616	---
YOL042W	NGL1	13.774	0.778529	No	30.303	0.907346	No	0.122	0.0306201	Down	0.122	0.264743	---
YER169W	RPH1	18.844	0.611709	No	42.714	0.624602	No	0.128	0.0187129	Down	NA	NA	NA
YKL001C	MET14	39.604	0.0287375	No	59.406	0.139232	No	0.151	0.00279421	Down	1.325	0.792827	---
YOL081W	IRA2	18.513	0.825189	No	41.247	0.882686	No	0.172	0.0166897	Down	0.926	0.809549	---
YIR038C	GTT1	29.915	0.124692	No	47.009	0.388083	No	0.195	0.0067732	Down	NA	NA	NA
YHR174W	ENO2	29.748	0.0833052	No	64.073	0.0317511	No	0.213	0.00105115	Down	1.027	0.406871	---
YMR165C	PAH1	23.202	0.282942	No	47.564	0.366288	No	0.24	0.0178506	Down	0.379	0.781239	---
YOR061W	CKA2	26.549	0.183285	No	38.348	0.692532	No	0.254	0.0133833	Down	NA	NA	NA
YHR216W	IMD2	22.945	0.314102	No	40.153	0.690275	No	0.328	0.0131391	Down	0.519	0.000566415	Down
YOR310C	NOP58	31.311	0.0464996	No	82.192	0.000123847	Yes	0.334	0.000994365	Down	0.772	0.217924	---
YAR015W	ADE1	19.608	0.467468	No	58.824	0.11408	No	0.368	0.000782443	Down	0.481	0.000173667	Down
YNL239W	LAP3	22.026	0.364006	No	35.242	0.833845	No	0.379	0.00298939	Down	NA	NA	NA
YHR179W	OYE2	35	0.0246666	No	67.5	0.0188971	No	0.404	0.00270328	Down	0.51	0.00177241	Down
YDR502C	SAM2	33.854	0.0356841	No	54.688	0.170135	No	0.425	0.0045179	Down	0.95	0.532099	---
YBR270C	BIT2	16.514	0.713873	No	25.688	0.98905	No	0.432	0.0385653	Down	NA	NA	NA
YML131W	YML131W	10.959	0.884604	No	38.356	0.703418	No	0.435	0.0463753	Down	NA	NA	NA
YPR118W	MRI1	17.032	0.638655	No	41.363	0.612525	No	0.44	0.0211315	Down	0.658	0.436528	---
YAL012W	CYS3	25.381	0.214508	No	40.609	0.635531	No	0.443	0.00016244	Down	0.658	0.0103535	Down
YAL003W	EFB1	9.709	0.811514	No	106.796	8.46232e-05	Yes	0.444	0.0305649	Down	0.443	0.00056929	Down
YDL160C	DHH1	25.692	0.187563	No	45.455	0.462513	No	0.458	0.00240935	Down	1.134	0.217338	---
YDR150W	NUM1	9.461	0.999998	No	81.15	0	Yes	0.474	0.0486033	Down	1.552	0.274364	---
YDR091C	RLI1	32.895	0.0209154	No	49.342	0.298617	No	0.482	0.021	Down	NA	NA	NA
YOR051C	ETT1	24.272	0.256768	No	109.223	3.76604e-08	Yes	0.486	0.00714386	Down	NA	NA	NA
YEL071W	DLD3	26.21	0.169588	No	26.21	0.982419	No	0.491	0.00027743	Down	0.802	0.031389	Down
YJL172W	CPS1	20.833	0.441872	No	52.083	0.205072	No	0.501	0.00143458	Down	0.458	0.00175854	Down
YLR134W	PDC5	31.972	0.0328757	No	56.838	0.0926318	No	0.504	0.0371234	Down	0.697	0.61222	---
YDR418W	RPL12B	42.424	0.0246314	No	72.727	0.0412918	No	0.52	0.0192983	Down	1.038	0.349755	---
YMR062C	ARG7	6.803	0.983729	No	38.549	0.725512	No	0.531	0.00120625	Down	0.54	0.0071676	Down
YML126C	ERG13	28.513	0.101274	No	38.697	0.736514	No	0.564	0.001099	Down	0.357	0.0113321	Down
YPR035W	GLN1	51.351	0.000152143	Yes	67.568	0.0220095	No	0.567	0.000528238	Down	0.747	0.000687796	Down
YBR145W	ADH5	11.396	0.863745	No	48.433	0.347905	No	0.57	0.0328071	Down	0.337	0.211183	---
YGL026C	TRP5	31.117	0.0296394	No	46.676	0.413336	No	0.574	3.24107e-05	Down	0.655	0.000420969	Down
YGR061C	ADE6	27.246	0.052151	No	53.756	0.0756005	No	0.592	0.00123195	Down	0.917	0.676972	---
YAL038W	CDC19	44	0.000519117	Yes	56	0.119069	No	0.596	2.2134e-05	Down	0.72	0.000316509	Down
YGR037C	ACB1	0	0.843624	No	114.943	0.00211438	Yes	0.597	0.0056248	Down	0.612	0.0205006	Down
YLR359W	ADE13	47.718	0.000125833	Yes	60.166	0.0586957	No	0.6	0.0319965	Down	0.667	0.556144	---
YMR314W	PRE5	34.188	0.0620479	No	34.188	0.749542	No	0.602	0.0334388	Down	8.194	0.0633355	---
YGR185C	TYS1	20.305	0.45165	No	58.376	0.0990899	No	0.606	0.0151576	Down	0.757	0.00477852	Down
YDR341C	YDR341C	31.301	0.0360547	No	59.308	0.0510643	No	0.606	0.00985651	Down	0.793	0.00281443	Down
YPL037C	EGD1	12.739	0.645965	No	63.694	0.108312	No	0.608	0.00290978	Down	0.824	0.106107	---
YNL244C	SUI1	37.037	0.0791861	No	37.037	0.555298	No	0.612	6.55273e-05	Down	0.659	0.00152865	Down
YEL047C	YEL047C	19.149	0.532969	No	51.064	0.251951	No	0.612	0.000633511	Down	0.785	0.152146	---
YFR047C	BNA6	20.339	0.430153	No	37.288	0.703925	No	0.613	0.0111376	Down	NA	NA	NA
YER178W	PDA1	30.952	0.0650428	No	33.333	0.869221	No	0.616	0.0104757	Down	1.072	0.783961	---
YLR264W	RPS28B	29.851	0.168303	No	74.627	0.0866473	No	0.616	0.0259601	Down	NA	NA	NA
YAL005C	SSA1	35.826	0.00589717	Yes	73.209	0.000773366	Yes	0.618	5.61778e-07	Down	0.731	0.000349339	Down
YJR049C	UTR1	22.642	0.33058	No	45.283	0.471655	No	0.621	0.00703605	Down	0.887	0.825401	---
YKL080W	VMA5	17.857	0.586121	No	48.469	0.345109	No	0.623	0.00432531	Down	0.739	0.0015068	Down
YDR304C	CPR5	17.778	0.515669	No	53.333	0.235669	No	0.626	0.0322103	Down	0.768	0.173181	---
YLR153C	ACS2	29.283	0.0587356	No	49.78	0.274647	No	0.634	0.0274824	Down	0.621	0.0103993	Down
YLR340W	RPP0	38.462	0.0164797	No	86.538	0.000639688	Yes	0.634	0.00321514	Down	0.911	0.0930515	---
YCL009C	ILV6	42.071	0.00666749	Yes	45.307	0.448279	No	0.636	0.00961192	Down	0.681	0.136937	---
YCR053W	THR4	27.237	0.132628	No	60.311	0.0523034	No	0.636	0.00507441	Down	0.739	0.00117672	Down
YER091C	MET6	40.417	0.000283152	Yes	65.189	0.00597471	Yes	0.639	0.000471948	Down	1.068	0.0807494	---
YLR432W	IMD3	28.681	0.0922349	No	47.801	0.365275	No	0.641	0.00080791	Down	0.719	0.00097321	Down
YDR368W	YPR1	19.231	0.487579	No	48.077	0.359968	No	0.645	0.0109976	Down	0.92	0.201144	---
YLR293C	GSP1	27.397	0.182806	No	68.493	0.0462296	No	0.647	7.94457e-05	Down	0.818	0.0296259	Down
YOL111C	MDY2	0	0.989128	No	28.302	0.857553	No	0.647	1.55963e-05	Down	0.943	0.346692	---
YGL253W	HXK2	28.807	0.095122	No	53.498	0.178979	No	0.648	0.000234755	Down	0.768	0.000622464	Down
YGL076C	RPL7A	49.18	0.00228926	Yes	65.574	0.0587795	No	0.648	0.00770494	Down	0.961	0.0681701	---
YPL231W	FAS2	20.138	0.574013	No	69.952	1.16791e-06	Yes	0.648	0.00432345	Down	1.009	0.748976	---
YHR019C	DED81	30.686	0.0499449	No	61.372	0.0372246	No	0.649	0.00170972	Down	0.802	1.8308e-05	Down
YML049C	RSE1	15.43	0.918148	No	43.35	0.64134	No	0.653	0.0101206	Down	NA	NA	NA
YGR253C	PUP2	7.692	0.913085	No	88.462	0.00101464	Yes	0.654	0.0363046	Down	1.026	0.453704	---
YGL120C	PRP43	32.595	0.013957	No	57.366	0.0578601	No	0.654	0.000445748	Down	1.063	0.521996	---
YLR216C	CPR6	10.782	0.892669	No	53.908	0.190741	No	0.655	0.0298039	Down	0.812	0.0162793	Down
YGR204W	ADE3	26.427	0.108085	No	41.226	0.722257	No	0.66	2.78331e-05	Down	0.776	0.0264915	Down
YAR010C	YAR010C	11.364	0.902971	No	29.545	0.942846	No	0.662	0.00315083	Down	0.65	8.93588e-05	Down
YMR219W	ESC1	15.078	0.952917	No	108.565	0	Yes	0.662	0.0131287	Down	NA	NA	NA
YGL202W	ARO8	18	0.610763	No	42	0.60896	No	0.664	0.000198232	Down	0.762	6.27756e-05	Down
YCL030C	HIS4	12.516	0.949347	No	62.578	0.0123767	No	0.666	0.00280283	Down	0.657	0.00136128	Down
YBL076C	ILS1	26.119	0.108526	No	55.037	0.0689441	No	0.667	3.56968e-05	Down	0.772	0.0160891	Down
YOR369C	RPS12	34.965	0.0835255	No	125.874	3.25412e-05	Yes	0.668	0.000119819	Down	0.759	0.0189407	Down
YBR218C	PYC2	38.136	7.98867e-05	Yes	53.39	0.0981384	No	0.671	0.00775233	Down	0.906	0.303873	---
YFL038C	YPT1	4.854	0.932768	No	38.835	0.60605	No	0.671	0.0440667	Down	0.921	0.218588	---
YLL008W	DRS1	26.596	0.122171	No	78.457	3.26085e-05	Yes	0.672	1.53237e-05	Down	0.572	0.0054928	Down
YJR105W	ADO1	11.765	0.845205	No	44.118	0.493997	No	0.673	1.22224e-05	Down	0.77	0.0109233	Down
YHR098C	SFB3	19.376	0.585977	No	21.529	0.999932	No	0.673	0.00176362	Down	0.992	0.885583	---
YER023W	PRO3	0	0.997757	No	52.448	0.242865	No	0.676	0.000178166	Down	0.827	0.000945192	Down
YJR009C	TDH2	33.133	0.0516736	No	45.181	0.455751	No	0.677	0.0311262	Down	1.155	0.27734	---
YHL015W	RPS20	49.587	0.0146394	No	99.174	0.00380773	Yes	0.679	0.00140275	Down	0.998	0.951176	---
YJL138C	TIF2	50.633	0.000132849	Yes	78.481	0.00154291	Yes	0.68	0.00276187	Down	0.71	0.000463842	Down
YOR122C	PFY1	39.683	0.0515395	No	15.873	0.931911	No	0.68	0.00366908	Down	0.749	1.54179e-06	Down
YGL123W	RPS2	62.992	3.56846e-05	Yes	47.244	0.383113	No	0.68	0.0052306	Down	0.903	0.0629497	---
YOR027W	STI1	18.676	0.588146	No	83.192	2.98967e-05	Yes	0.684	0.00153219	Down	0.991	0.855464	---
YBR249C	ARO4	43.243	0.00261558	Yes	54.054	0.187538	No	0.685	9.23487e-05	Down	0.802	0.277558	---
YER081W	SER3	23.454	0.290174	No	49.041	0.320671	No	0.686	0.00326668	Down	0.687	0.000861378	Down
YBR189W	RPS9B	107.692	2.52895e-10	Yes	87.179	0.00403089	Yes	0.686	0.00444756	Down	0.705	8.55443e-05	Down
YPR033C	HTS1	20.147	0.483381	No	56.777	0.0964714	No	0.686	0.0123252	Down	0.725	0.00213377	Down
YMR116C	ASC1	25.078	0.234903	No	28.213	0.922169	No	0.686	0.00165361	Down	0.735	0.000799812	Down
YMR297W	PRC1	11.278	0.932269	No	45.113	0.479256	No	0.691	0.0242095	Down	1.428	0.0147569	Up
YDL137W	ARF2	44.199	0.0153716	No	60.773	0.129812	No	0.692	0.0207857	Down	0.696	0.0168014	Down
YML070W	DAK1	13.699	0.867748	No	53.082	0.174268	No	0.692	0.0150074	Down	1.14	0.580293	---
YBL027W	RPL19B	111.111	1.37843e-10	Yes	63.492	0.096401	No	0.696	9.7958e-05	Down	0.665	0.000722858	Down
YLL050C	COF1	48.951	0.0113631	No	62.937	0.122659	No	0.696	0.00919044	Down	0.681	0.0012681	Down
YGL147C	RPL9A	47.12	0.00782858	Yes	47.12	0.380294	No	0.697	0.0353937	Down	0.65	0.0211376	Down
YLR301W	YLR301W	28.689	0.14716	No	61.475	0.098058	No	0.698	0.0107481	Down	0.712	0.000212591	Down
YDL066W	IDP1	30.374	0.0732705	No	53.738	0.183476	No	0.699	0.0121491	Down	0.884	0.120768	---
YER052C	HOM3	13.283	0.867142	No	53.131	0.181881	No	0.7	0.0231064	Down	0.671	0.0967479	---
YKL081W	TEF4	29.126	0.100774	No	65.534	0.0264509	No	0.7	0.0018845	Down	0.738	0.00117962	Down
YJR016C	ILV3	27.35	0.118671	No	51.282	0.229809	No	0.7	0.0129743	Down	0.81	0.00818355	Down
YLR048W	RPS0B	55.556	0.000355544	Yes	99.206	0.000114179	Yes	0.7	0.0150011	Down	NA	NA	NA
YDR510W	SMT3	49.505	0.0204602	No	69.307	0.0929632	No	0.702	0.00447962	Down	NA	NA	NA
YBR109C	CMD1	6.803	0.818684	No	102.041	0.00124227	Yes	0.704	0.0253187	Down	0.521	0.010141	Down
YDR450W	RPS18A	68.493	0.000297244	Yes	47.945	0.355067	No	0.704	0.000754897	Down	0.98	0.419703	---
YIL044C	AGE2	13.423	0.754637	No	26.846	0.931683	No	0.705	0.0350624	Down	NA	NA	NA
YBR118W	TEF2	39.301	0.00464054	Yes	65.502	0.0215123	No	0.706	0.0175378	Down	1.1	0.0418713	---
YPL106C	SSE1	24.531	0.217996	No	86.58	1.40046e-06	Yes	0.709	1.29465e-05	Down	0.752	0.00863691	Down
YNL247W	YNL247W	20.86	0.452555	No	49.544	0.277358	No	0.709	0.0176525	Down	0.884	0.0164615	---
YDR233C	RTN1	3.39	0.986375	No	50.847	0.281771	No	0.71	0.00194476	Down	0.748	0.122787	---
YGR020C	VMA7	42.373	0.0395869	No	76.271	0.0452654	No	0.711	0.00778997	Down	NA	NA	NA
YLR027C	AAT2	11.962	0.875639	No	35.885	0.802351	No	0.712	0.00253255	Down	0.782	6.90409e-05	Down
YGL008C	PMA1	31.59	0.0140436	No	58.824	0.0289102	No	0.713	0.00419633	Down	0.648	0.011579	Down
YGR180C	RNR4	20.29	0.443368	No	89.855	0.000153634	Yes	0.714	0.0282274	Down	0.793	0.00366928	Down
YLR058C	SHM2	38.38	0.00593068	Yes	61.834	0.0441247	No	0.717	0.0201654	Down	1.339	0.0137987	Up
YOL097C	WRS1	23.148	0.306676	No	50.926	0.261306	No	0.719	0.0136125	Down	0.653	0.010932	Down
YPL048W	CAM1	28.916	0.104943	No	43.373	0.535885	No	0.721	0.00256615	Down	0.803	0.000193632	Down
YBR025C	OLA1	35.533	0.0219494	No	78.68	0.00148199	Yes	0.722	0.000577131	Down	0.821	0.135831	---
YLR449W	FPR4	12.755	0.835295	No	104.592	4.33755e-07	Yes	0.723	0.0114184	Down	0.153	0.00205176	Down
YDL083C	RPS16B	55.944	0.00351762	Yes	41.958	0.484784	No	0.723	8.24061e-05	Down	0.449	0.0316367	Down
YMR194W	RPL36A	100	9.29678e-06	Yes	50	0.310209	No	0.723	0.0227161	Down	0.665	0.130775	---
YLR043C	TRX1	0	0.888835	No	58.252	0.19453	No	0.723	0.00426143	Down	0.745	0.0182948	Down
YNL067W	RPL9B	47.12	0.00782858	Yes	47.12	0.380294	No	0.725	0.0290414	Down	NA	NA	NA
YPL218W	SAR1	31.579	0.109404	No	52.632	0.257245	No	0.726	0.0374995	Down	0.658	0.000165583	Down
YNL302C	RPS19B	69.444	0.000263886	Yes	62.5	0.126726	No	0.727	0.0377584	Down	0.568	0.0195626	Down
YIL133C	RPL16A	55.276	0.00118533	Yes	50.251	0.306706	No	0.727	0.0420972	Down	0.79	0.422447	---
YIL148W	RPL40A	62.5	0.00166298	Yes	46.875	0.372447	No	0.731	8.44559e-05	Down	0.734	0.0153364	Down
YKL024C	URA6	29.412	0.142591	No	34.314	0.72217	No	0.734	0.0175213	Down	0.842	0.0295176	---
YDR158W	HOM2	30.137	0.0893548	No	54.795	0.171943	No	0.735	0.0192599	Down	0.706	0.00031733	Down
YDR064W	RPS13	79.47	2.19146e-05	Yes	46.358	0.389945	No	0.736	0.000123085	Down	0.914	0.0431466	---
YOR020C	HSP10	9.434	0.657451	No	37.736	0.538592	No	0.738	3.22623e-05	Down	0.68	0.0025506	Down
YBR011C	IPP1	13.937	0.725274	No	55.749	0.171473	No	0.738	0.000357243	Down	0.699	0.000189067	Down
YDL100C	GET3	19.774	0.471683	No	56.497	0.140189	No	0.738	0.00982689	Down	1.013	0.927067	---
YFL039C	ACT1	34.667	0.0301596	No	69.333	0.0150694	No	0.739	0.00601116	Down	0.903	0.0234796	---
YHR018C	ARG4	34.557	0.0211431	No	47.516	0.377653	No	0.744	0.0220452	Down	1.095	0.388353	---
YLR075W	RPL10	90.498	1.40771e-08	Yes	54.299	0.217231	No	0.747	0.000261911	Down	0.703	0.00513332	Down
YJR007W	SUI2	19.737	0.460721	No	95.395	8.13283e-05	Yes	0.747	2.31286e-05	Down	0.775	0.00201217	Down
YNL007C	SIS1	25.568	0.213463	No	31.25	0.885716	No	0.749	0.00138069	Down	0.916	0.094256	---
YGR285C	ZUO1	43.88	0.00109794	Yes	87.76	6.04114e-05	Yes	0.751	0.0290918	Down	0.824	0.0354725	Down
YGR124W	ASN2	22.727	0.3248	No	54.196	0.146698	No	0.752	0.0291478	Down	0.695	0.00083446	Down
YML073C	RPL6A	28.409	0.169905	No	73.864	0.0328578	No	0.753	0.000647198	Down	1.173	0.0299966	---
YBL041W	PRE7	29.046	0.140222	No	49.793	0.314709	No	0.755	0.00206217	Down	0.636	0.148519	---
YPR183W	DPM1	29.963	0.115079	No	29.963	0.866428	No	0.755	0.00106114	Down	1.057	0.331346	---
YGL146C	RRT6	6.431	0.960375	No	38.585	0.672123	No	0.757	0.00177492	Down	0.631	0.000784752	Down
YHR068W	DYS1	18.088	0.571702	No	51.68	0.245483	No	0.758	0.0465534	Down	0.682	0.183332	---
YBR106W	PHO88	31.915	0.105034	No	47.872	0.36184	No	0.758	0.0305416	Down	1.173	0.282108	---
YBR181C	RPS6B	101.695	6.23281e-11	Yes	72.034	0.0251762	No	0.759	0.000228711	Down	0.735	0.0145058	Down
YPL091W	GLR1	26.915	0.147597	No	55.901	0.124205	No	0.759	0.00593314	Down	0.843	0.206447	---
YKL035W	UGP1	32.064	0.0387608	No	46.092	0.435274	No	0.759	0.000382447	Down	1.085	0.32615	---
YDR037W	KRS1	38.917	0.00213483	Yes	77.834	0.00023054	Yes	0.76	0.0022941	Down	0.701	0.000201653	Down
YLL026W	HSP104	34.141	0.00409175	Yes	72.687	0.000124508	Yes	0.76	0.00961542	Down	0.844	0.0138933	---
YPL260W	YPL260W	23.593	0.278245	No	74.41	0.00109074	Yes	0.761	0.0347609	Down	NA	NA	NA
YOR164C	GET4	28.846	0.127606	No	51.282	0.267873	No	0.765	0.00140243	Down	1.17	0.666781	---
YHR013C	ARD1	29.412	0.133452	No	50.42	0.29935	No	0.765	0.0136666	Down	NA	NA	NA
YNL189W	SRP1	33.21	0.0236404	No	70.111	0.00427593	Yes	0.765	0.0102813	Down	NA	NA	NA
YNL069C	RPL16B	60.606	0.000339636	Yes	40.404	0.558372	No	0.767	0.0191919	Down	0.774	0.0319521	Down
YHR049W	FSH1	24.691	0.255295	No	61.728	0.0954823	No	0.767	0.0120522	Down	0.79	0.0349241	Down
YER136W	GDI1	19.956	0.481065	No	57.65	0.0986774	No	0.767	0.00456296	Down	1.072	0.434172	---
YBR127C	VMA2	54.159	2.91468e-06	Yes	69.632	0.00572788	Yes	0.771	0.000235068	Down	0.726	0.000323135	Down
YNR016C	ACC1	30.452	0.00146966	Yes	65.383	1.24545e-05	Yes	0.771	0.00769515	Down	0.806	0.00620564	Down
YBR221C	PDB1	30.055	0.0907063	No	68.306	0.0195254	No	0.773	0.0354115	Down	0.908	0.146378	---
YGR085C	RPL11B	86.207	1.09616e-06	Yes	51.724	0.277967	No	0.773	0.00608081	Down	0.99	0.786724	---
YPL145C	KES1	23.041	0.311802	No	71.429	0.00633986	Yes	0.773	0.011091	Down	1.15	0.570583	---
YMR099C	YMR099C	10.101	0.873798	No	70.707	0.019667	No	0.774	0.000731644	Down	0.682	0.241691	---
YER055C	HIS1	20.202	0.436971	No	43.771	0.496628	No	0.774	0.00106355	Down	0.822	0.00066884	Down
YLR259C	HSP60	27.972	0.102784	No	71.678	0.0021854	Yes	0.775	0.000411046	Down	0.977	0.546018	---
YJR139C	HOM6	13.928	0.769648	No	44.568	0.481249	No	0.779	0.00548708	Down	0.784	0.000655756	Down
YMR079W	SEC14	16.447	0.620705	No	85.526	0.000921648	Yes	0.782	0.0198465	Down	0.801	0.0122366	Down
YDL185W	VMA1	29.879	0.0222617	No	56.956	0.0388715	No	0.782	0.000198333	Down	0.954	0.163012	---
YBR121C	GRS1	38.981	0.00123902	Yes	77.961	9.9312e-05	Yes	0.782	0.00125607	Down	1.032	0.719408	---
YNR050C	LYS9	31.39	0.0543838	No	53.812	0.178248	No	0.782	0.00395036	Down	1.038	0.666811	---
YKL182W	FAS1	24.866	0.105465	No	52.657	0.0662698	No	0.784	0.0180366	Down	0.983	0.44694	---
YJL014W	CCT3	14.981	0.793847	No	54.307	0.150271	No	0.785	0.0160401	Down	0.868	0.225675	---
YFR044C	DUG1	12.474	0.881655	No	41.58	0.621999	No	0.785	0.00618259	Down	1.057	0.519029	---
YGL106W	MLC1	20.134	0.385354	No	67.114	0.0822608	No	0.786	0.0209596	Down	0.791	0.011208	Down
YDR477W	SNF1	20.537	0.466577	No	48.973	0.311706	No	0.786	0.000162553	Down	1.353	0.422678	---
YDR086C	SSS1	37.5	0.08933	No	87.5	0.0303451	No	0.787	0.00277487	Down	0.963	0.388532	---
YGR266W	YGR266W	21.398	0.410385	No	51.355	0.213053	No	0.787	0.0488196	Down	2.138	0.286684	---
YGL135W	RPL1B	36.866	0.0422386	No	41.475	0.539002	No	0.789	0.0305222	Down	0.722	7.66306e-05	Down
YMR230W	RPS10B	57.143	0.00703066	Yes	95.238	0.00891467	Yes	0.789	0.00489703	Down	0.755	0.00719596	Down
YDR385W	EFT2	41.568	7.7054e-05	Yes	64.133	0.00632553	Yes	0.79	0.000512329	Down	0.824	0.000858128	Down
YKR001C	VPS1	31.25	0.0284493	No	58.239	0.0527989	No	0.794	0.00279355	Down	0.949	0.592556	---
YPL117C	IDI1	20.833	0.406221	No	76.389	0.00761853	Yes	0.796	0.00521268	Down	1.103	0.702775	---
YIL116W	HIS5	20.779	0.42494	No	38.961	0.690978	No	0.796	0.0438334	Down	1.394	0.240213	---
YGL030W	RPL30	28.571	0.182058	No	47.619	0.350987	No	0.797	0.0119708	Down	0.911	0.112381	---
YMR315W	YMR315W	17.192	0.605112	No	40.115	0.63757	No	0.797	0.0137986	Down	1.072	0.0728	---
YOL040C	RPS15	84.507	1.13444e-05	Yes	63.38	0.118665	No	0.798	0.00380055	Down	1.061	0.0411603	---
YJL136C	RPS21B	45.977	0.0373137	No	68.966	0.104742	No	0.799	0.0240329	Down	0.655	0.000116126	Down
YDR129C	SAC6	34.268	0.0110635	No	48.287	0.340299	No	0.799	0.0382238	Down	1.019	0.763571	---
YMR186W	HSC82	34.043	0.00943655	Yes	109.22	1.57585e-12	Yes	0.8	0.00193611	Down	0.786	0.0275582	Down
YHR010W	RPL27A	36.765	0.0692669	No	66.176	0.0962554	No	0.8	0.00172219	Down	0.916	0.03081	---
YML063W	RPS1B	62.745	3.74862e-05	Yes	62.745	0.0806935	No	0.803	0.0130773	Down	0.767	0.00218039	Down
YKL220C	FRE2	16.878	0.735327	No	28.129	0.989142	No	0.803	0.0085304	Down	NA	NA	NA
YDR035W	ARO3	40.541	0.0060645	Yes	45.946	0.433057	No	0.804	0.0217094	Down	0.762	0.00149028	Down
YNL064C	YDJ1	29.34	0.0967074	No	80.685	0.000726688	Yes	0.804	0.000439069	Down	0.962	0.671436	---
YLR167W	RPS31	52.632	0.00523747	Yes	46.053	0.39694	No	0.804	0.0206614	Down	NA	NA	NA
YKL196C	YKT6	25	0.248792	No	55	0.20974	No	0.805	0.0401826	Down	0.868	0.153558	---
YLL024C	SSA2	35.994	0.00557994	Yes	79.812	6.31723e-05	Yes	0.806	0.0186296	Down	0.602	0.0315277	Down
YHR039C-A	VMA10	17.544	0.43287	No	87.719	0.0158941	No	0.806	0.0109282	Down	0.736	0.00243466	Down
YBR115C	LYS2	19.397	0.626618	No	38.793	0.886365	No	0.808	0.00226787	Down	0.872	0.346461	---
YNL016W	PUB1	19.868	0.486598	No	41.943	0.600719	No	0.814	0.0228081	Down	0.802	0.0159006	Down
YDR454C	GUK1	21.39	0.360484	No	58.824	0.15297	No	0.815	0.0097706	Down	0.938	0.0673555	---
YGL148W	ARO2	50.532	0.000187933	Yes	50.532	0.280449	No	0.816	0.000838968	Down	0.858	0.00450806	---
YNL010W	YNL010W	20.747	0.39918	No	74.689	0.0161161	No	0.817	0.00283915	Down	0.843	0.406826	---
YGR214W	RPS0A	51.587	0.00107201	Yes	95.238	0.000279418	Yes	0.818	0.00303471	Down	0.865	0.29947	---
YOR230W	WTM1	25.172	0.217021	No	52.632	0.210699	No	0.818	0.048737	Down	1.21	0.00724875	Up
YGR118W	RPS23A	68.966	0.000280147	Yes	48.276	0.348128	No	0.819	0.00110374	Down	0.853	0.0198038	---
YMR205C	PFK2	37.539	0.000448017	Yes	52.138	0.157148	No	0.819	0.0124359	Down	0.953	0.161252	---
YLR100W	ERG27	11.527	0.857231	No	20.173	0.990737	No	0.82	0.000468331	Down	0.784	0.00107491	Down
YLR441C	RPS1A	58.824	0.000126675	Yes	62.745	0.0806935	No	0.821	0.000589905	Down	0.709	0.00154759	Down
YER043C	SAH1	26.726	0.159141	No	69.042	0.0101349	No	0.821	0.000873541	Down	0.767	6.4649e-05	Down
YML085C	TUB1	33.557	0.0302043	No	60.403	0.0618408	No	0.821	0.0205129	Down	0.927	0.411725	---
YDL075W	RPL31A	79.646	0.00015048	Yes	88.496	0.0149627	No	0.822	0.00497369	Down	0.818	0.000520681	Down
YOR234C	RPL33B	93.458	1.77752e-05	Yes	37.383	0.546982	No	0.822	0.00415004	Down	0.924	0.193704	---
YER086W	ILV1	29.514	0.0669532	No	52.083	0.205072	No	0.823	0.000821211	Down	0.926	0.146529	---
YKL210W	UBA1	18.555	0.66657	No	47.852	0.345427	No	0.824	0.0274019	Down	0.97	0.457502	---
YDR382W	RPP2B	9.091	0.677206	No	145.455	1.13941e-05	Yes	0.825	0.0465147	Down	0.825	0.000517177	Down
YMR242C	RPL20A	75.581	2.02763e-05	Yes	58.14	0.168416	No	0.826	0.00429426	Down	0.95	0.436184	---
YNL178W	RPS3	75	1.1261e-06	Yes	91.667	0.000770526	Yes	0.827	0.000134236	Down	0.907	0.151864	---
YDR188W	CCT6	23.81	0.26749	No	29.304	0.966063	No	0.827	0.0071066	Down	1.587	0.597684	---
YKL067W	YNK1	32.68	0.106481	No	45.752	0.403937	No	0.829	0.00133388	Down	0.813	0.00148654	Down
YOR096W	RPS7A	57.895	0.000794884	Yes	73.684	0.0296039	No	0.83	0.0451624	Down	0.926	0.0224012	---
YDL136W	RPL35B	91.667	9.95894e-06	Yes	58.333	0.186597	No	0.833	0.00782658	Down	1.304	0.00074572	Up
YDL022W	GPD1	28.133	0.128527	No	69.054	0.0144406	No	1.204	0.00484156	Up	1.212	0.097611	---
YFL045C	SEC53	51.181	0.00115549	Yes	90.551	0.000733615	Yes	1.205	0.00795323	Up	1.205	0.0127484	Up
YOR254C	SEC63	21.116	0.428509	No	45.249	0.482053	No	1.206	0.0249355	Up	NA	NA	NA
YML022W	APT1	0	0.981469	No	69.519	0.0502861	No	1.208	0.000282059	Up	1.327	0.139524	---
YKL060C	FBA1	25.07	0.230497	No	86.351	0.0003126	Yes	1.209	0.000414013	Up	3.272	0.000930897	Up
YOR374W	ALD4	23.121	0.30478	No	42.389	0.596368	No	1.22	0.0188651	Up	1.223	0.0622051	---
YKR048C	NAP1	14.388	0.777238	No	69.544	0.0110304	No	1.227	0.0145008	Up	NA	NA	NA
YHR188C	GPI16	19.672	0.52378	No	31.148	0.955514	No	1.234	0.00537414	Up	1.387	0.000233327	Up
YPR094W	RDS3	28.037	0.190531	No	18.692	0.873362	No	1.251	0.00257655	Up	1.044	0.416623	---
YOR261C	RPN8	14.793	0.718673	No	53.254	0.213161	No	1.253	0.03065	Up	NA	NA	NA
YIL051C	MMF1	20.69	0.366275	No	41.379	0.499424	No	1.259	9.14123e-06	Up	1.249	0.000862477	Up
YNL015W	PBI2	0	0.798014	No	80	0.056335	No	1.261	0.0468824	Up	NA	NA	NA
YOL142W	RRP40	16.667	0.572695	No	41.667	0.543895	No	1.263	0.00648449	Up	NA	NA	NA
YOL140W	ARG8	26.005	0.187724	No	59.102	0.0825087	No	1.265	0.0456251	Up	1.682	0.236385	---
YLR438W	CAR2	18.868	0.53869	No	33.019	0.877678	No	1.27	0.0421226	Up	1.379	0.00835685	Up
YOL058W	ARG1	33.333	0.0355459	No	50	0.292111	No	1.272	0.0027637	Up	1.265	0.000322123	Up
YDR071C	PAA1	26.178	0.217984	No	83.77	0.00726817	Yes	1.273	0.00264546	Up	NA	NA	NA
YKL056C	TMA19	0	0.971611	No	83.832	0.0103516	No	1.281	0.026197	Up	1.329	0.00247673	Up
YOL005C	RPB11	25	0.24823	No	41.667	0.473783	No	1.282	0.00216106	Up	1.025	0.760706	---
YBL003C	HTA2	75.758	0.000122888	Yes	37.879	0.566966	No	1.284	0.00611927	Up	0.788	0.0681633	---
YPL004C	LSP1	26.393	0.187796	No	93.842	5.45489e-05	Yes	1.318	0.0020433	Up	1.333	0.00144768	Up
YOR136W	IDH2	37.94	0.0129841	No	43.36	0.527107	No	1.321	0.00161509	Up	1.707	0.0168364	Up
YBR126C	TPS1	18.182	0.598234	No	40.404	0.672865	No	1.323	0.00356106	Up	1.383	0.00103999	Up
YNL134C	YNL134C	7.979	0.957254	No	47.872	0.365866	No	1.33	0.000113904	Up	1.248	0.0904191	---
YLR355C	ILV5	50.633	0.000132849	Yes	65.823	0.0270869	No	1.336	0.00150781	Up	1.288	3.75959e-05	Up
YOR269W	PAC1	22.267	0.351597	No	26.316	0.981616	No	1.339	0.00743372	Up	2.585	0.399781	---
YGR155W	CYS4	19.724	0.504572	No	47.337	0.384276	No	1.341	7.98653e-06	Up	1.466	0.00824491	Up
YPR163C	TIF3	84.862	4.00124e-13	Yes	75.688	0.00211135	Yes	1.343	0.00642046	Up	1.044	0.469355	---
YMR169C	ALD3	7.905	0.982128	No	41.502	0.631058	No	1.343	0.0430107	Up	1.924	0.00740141	Up
YHR208W	BAT1	30.534	0.0767371	No	50.891	0.267544	No	1.357	0.0229584	Up	1.455	0.141637	---
YJL052W	TDH1	33.133	0.0516736	No	33.133	0.836053	No	1.361	0.00255214	Up	1.725	1.75025e-05	Up
YNL037C	IDH1	36.111	0.0223795	No	50	0.298274	No	1.362	0.0156516	Up	0.813	0.412181	---
YJR104C	SOD1	19.481	0.409093	No	45.455	0.410933	No	1.364	0.00952139	Up	1.283	0.0122344	Up
YKL181W	PRS1	21.077	0.413956	No	49.18	0.318806	No	1.369	0.0231063	Up	1.734	0.325779	---
YMR105C	PGM2	12.302	0.913117	No	47.452	0.378731	No	1.396	0.0138854	Up	1.685	0.00465235	Up
YGL009C	LEU1	29.525	0.0452396	No	65.469	0.00516123	Yes	1.398	0.0308864	Up	1.333	0.0304266	Up
YKL216W	URA1	6.369	0.962214	No	60.51	0.0890689	No	1.398	0.0137593	Up	1.529	0.0036288	Up
YBR001C	NTH2	30.769	0.0282649	No	47.436	0.374976	No	1.419	0.00169554	Up	NA	NA	NA
YEL046C	GLY1	23.256	0.30306	No	46.512	0.413823	No	1.444	0.000410996	Up	1.008	0.907726	---
YLR258W	GSY2	34.043	0.00943655	Yes	42.553	0.620179	No	1.45	0.0392193	Up	1.415	0.0227518	Up
YGL027C	CWH41	21.609	0.397838	No	55.222	0.0877797	No	1.459	0.0343232	Up	NA	NA	NA
YBR009C	HHF1	116.505	2.98912e-07	Yes	38.835	0.513003	No	1.49	5.34222e-05	Up	1.344	0.00346647	Up
YFL014W	HSP12	18.349	0.404819	No	100.917	0.00436236	Yes	1.497	0.000285525	Up	1.585	0.000100873	Up
YBR078W	ECM33	6.993	0.980471	No	20.979	0.994798	No	1.536	0.00114463	Up	0.701	0.412672	---
YGL099W	LSG1	37.5	0.00290715	Yes	56.25	0.0916868	No	1.562	0.0332761	Up	NA	NA	NA
YDL055C	PSA1	24.931	0.235456	No	66.482	0.028314	No	1.584	0.00228167	Up	1.237	0.00163873	Up
YNL055C	POR1	14.134	0.713989	No	17.668	0.990392	No	1.659	0.000477403	Up	1.697	4.17633e-05	Up
YKL085W	MDH1	23.952	0.275817	No	47.904	0.365236	No	1.71	0.0105546	Up	1.574	0.0034737	Up
YNL307C	MCK1	21.333	0.395175	No	42.667	0.554086	No	1.718	0.0373655	Up	0.633	0.000460894	Down
YJR121W	ATP2	37.182	0.00698977	Yes	72.407	0.00276486	Yes	1.718	0.0133669	Up	1.743	0.00200255	Up
YNR001C	CIT1	20.877	0.430554	No	64.718	0.0232622	No	1.728	0.0071288	Up	1.975	3.04451e-05	Up
YDR298C	ATP5	23.585	0.291576	No	33.019	0.760098	No	1.745	0.000529227	Up	1.53	1.39717e-05	Up
YKL150W	MCR1	13.245	0.764713	No	36.424	0.733097	No	1.751	0.000366805	Up	1.991	0.000309157	Up
YBL099W	ATP1	47.706	5.41784e-05	Yes	55.046	0.131198	No	1.797	0.00250706	Up	1.853	0.0405885	Up
YDR033W	MRH1	21.875	0.364051	No	21.875	0.980486	No	1.827	0.0209732	Up	1.739	0.00345412	Up
YBR089C-A	NHP6B	40.404	0.059036	No	90.909	0.015613	No	1.855	0.00425371	Up	1.42	0.00178786	Up
YPR191W	QCR2	29.891	0.0934469	No	43.478	0.522565	No	1.873	1.43922e-05	Up	1.652	0.00158957	Up
YDL124W	YDL124W	19.231	0.487579	No	48.077	0.359968	No	1.903	0.0056344	Up	1.671	0.0013071	Up
YPL078C	ATP4	20.492	0.410392	No	69.672	0.0334569	No	1.908	9.48362e-06	Up	1.307	0.154585	---
YOL086C	ADH1	22.989	0.315668	No	57.471	0.12441	No	1.929	0.000318739	Up	1.726	0.000503847	Up
YBL045C	COR1	28.446	0.108596	No	39.387	0.700654	No	1.963	0.00014406	Up	1.104	0.335822	---
YBL030C	PET9	37.736	0.0189412	No	25.157	0.957223	No	1.984	4.51638e-05	Up	1.844	0.000440793	Up
YDL182W	LYS20	37.383	0.010633	No	44.393	0.498017	No	2.037	0.00679965	Up	1.469	0.00548952	Up
YCL040W	GLK1	12	0.903374	No	26	0.983929	No	2.04	0.0450278	Up	1.442	0.00370903	Up
YOR108W	LEU9	18.212	0.622468	No	51.325	0.225964	No	2.086	0.00557914	Up	NA	NA	NA
YML128C	MSC1	9.747	0.959889	No	23.392	0.994004	No	2.216	0.000128585	Up	2.072	0.185291	---
YKL152C	GPM1	48.583	0.0025438	Yes	68.826	0.0370296	No	2.288	0.00164536	Up	1.435	0.00151864	Up
YBR039W	ATP3	35.37	0.0343628	No	41.801	0.566398	No	2.293	0.0104166	Up	NA	NA	NA
YLR179C	YLR179C	14.925	0.614644	No	14.925	0.983647	No	2.328	0.00341055	Up	0.98	0.924058	---
YOL077W-A	ATP19	0	0.765492	No	44.118	0.379981	No	2.336	8.5975e-05	Up	2.427	0.00287556	Up
YMR250W	GAD1	25.641	0.179307	No	47.863	0.360824	No	2.437	0.00180979	Up	1.772	0.0364867	Up
YOR276W	CAF20	37.267	0.0556764	No	93.168	0.00315812	Yes	2.438	0.00209924	Up	NA	NA	NA
YDR074W	TPS2	31.25	0.0173818	No	47.991	0.342951	No	2.498	0.0139431	Up	0.846	0.399961	---
YGR254W	ENO1	29.748	0.0833052	No	57.208	0.108879	No	2.582	0.000207477	Up	1.298	0.000106645	Up
YNL160W	YGP1	5.65	0.980186	No	36.723	0.750255	No	2.638	0.000482921	Up	3.677	0.000824664	Up
YKL096W	CWP1	4.184	0.962393	No	29.289	0.860394	No	3.228	5.96267e-05	Up	3.297	6.01583e-06	Up
YHR037W	PUT2	22.609	0.331605	No	36.522	0.834237	No	3.334	0.0195761	Up	NA	NA	NA
YDR019C	GCV1	20	0.469356	No	32.5	0.879973	No	3.561	0.0455311	Up	2.834	0.00148963	Up
YFL008W	SMC1	27.755	0.0476969	No	75.102	2.39047e-06	Yes	4.07	0.040806	Up	3.007	0.298544	---
YMR145C	NDE1	33.929	0.0173775	No	39.286	0.734133	No	4.514	0.0204401	Up	NA	NA	NA
YGR234W	YHB1	10.025	0.924166	No	65.163	0.0301947	No	5.922	5.24763e-05	Up	0.934	0.914808	---
YPR160W	GPH1	21.064	0.442468	No	55.432	0.0763915	No	5.925	0.00381917	Up	NA	NA	NA
YHR009C	YHR009C	22.945	0.314102	No	49.713	0.291872	No	5.972	0.00243359	Up	NA	NA	NA
YKL077W	YKL077W	25.51	0.209999	No	45.918	0.435785	No	8.426	0.00245668	Up	NA	NA	NA
YFL005W	SEC4	13.953	0.666615	No	23.256	0.932024	No	11.539	0.00123441	Up	0.811	0.653649	---
YLR276C	DBP9	21.886	0.375337	No	48.822	0.320554	No	11.831	0.000199429	Up	0.02	0.00215356	Down
YPL031C	PHO85	13.115	0.772061	No	36.066	0.745006	No	12.449	0.0121579	Up	NA	NA	NA
YBL101C	ECM21	27.753	0.0544628	No	42.077	0.697898	No	12.457	0.0278131	Up	NA	NA	NA
YKL014C	URB1	19.274	0.666363	No	45.918	0.466329	No	14.536	0.0278402	Up	0.463	0.431784	---
YNL262W	POL2	20.702	0.513411	No	54.005	0.0321878	No	17.051	0.0463528	Up	NA	NA	NA
YML117W	NAB6	20.282	0.522197	No	45.855	0.463904	No	23.186	0.0123186	Up	NA	NA	NA
YKL168C	KKQ8	26.243	0.138405	No	42.818	0.609733	No	31.032	0.0471517	Up	4.27	0.234297	---
YPR115W	RGC1	12.927	0.968226	No	37.858	0.884549	No	38.252	0.027282	Up	0.494	0.780769	---
YIR011C	STS1	15.674	0.666225	No	50.157	0.297911	No	76.486	0.0223453	Up	NA	NA	NA
YPL245W	YPL245W	26.432	0.168147	No	26.432	0.975835	No	93.911	2.50308e-05	Up	NA	NA	NA
YGR003W	CUL3	14.785	0.860135	No	60.484	0.0270455	No	NA	NA	NA	0.004	0.0261176	Down
YHR033W	YHR033W	2.364	0.998778	No	26.005	0.973998	No	0.472	0.700298	---	0.008	0.0321214	Down
YLR278C	YLR278C	20.134	0.548377	No	28.337	0.999304	No	0.219	0.236584	---	0.012	0.00391865	Down
YLR452C	SST2	10.029	0.979953	No	37.249	0.841086	No	0.343	0.841724	---	0.012	0.000265337	Down
YJL207C	LAA1	12.413	0.997588	No	46.673	0.404514	No	1.165	0.731158	---	0.02	0.0353216	Down
YIR002C	MPH1	21.148	0.438248	No	62.437	0.00690807	Yes	798.429	0.0814578	---	0.027	0.00834024	Down
YDL227C	HO	25.597	0.180973	No	49.488	0.294715	No	0.338	0.610245	---	0.029	0.0294424	Down
YMR076C	PDS5	19.577	0.599753	No	57.165	0.0259652	No	NA	NA	NA	0.03	0.0166748	Down
YDL215C	GDH2	15.568	0.881584	No	40.293	0.788379	No	NA	NA	NA	0.043	0.000851003	Down
YJL042W	MHP1	20.029	0.56243	No	40.773	0.799953	No	1.11	0.936749	---	0.046	0.0177284	Down
YFL001W	DEG1	22.624	0.332497	No	42.986	0.556446	No	NA	NA	NA	0.048	0.00754975	Down
YGR208W	SER2	12.945	0.781584	No	58.252	0.121915	No	0.881	0.161741	---	0.054	0.000554901	Down
YPL259C	APM1	23.158	0.304652	No	44.211	0.511775	No	NA	NA	NA	0.061	0.0493656	Down
YJL171C	YJL171C	7.576	0.968046	No	30.303	0.919144	No	0.494	0.475666	---	0.075	3.54841e-05	Down
YER164W	CHD1	28.61	0.0222104	No	59.946	0.00549805	Yes	5.187	0.272703	---	0.085	0.0252637	Down
YJR112W	NNF1	0	0.986253	No	54.726	0.214446	No	NA	NA	NA	0.121	0.034375	Down
YCL051W	LRE1	32.59	0.0252374	No	42.882	0.585901	No	1.055	0.967334	---	0.133	0.0281032	Down
YKL101W	HSL1	20.422	0.526545	No	48.748	0.27088	No	2.124	0.258977	---	0.162	0.00182928	Down
YOR176W	HEM15	22.901	0.319328	No	40.712	0.631425	No	NA	NA	NA	0.189	0.00836939	Down
YNL175C	NOP13	29.777	0.0888795	No	64.516	0.033567	No	2.504	0.234594	---	0.234	0.0134398	Down
YOL039W	RPP2A	0	0.895725	No	150.943	6.85976e-06	Yes	0.973	0.623599	---	0.283	0.000285763	Down
YHR023W	MYO1	23.34	0.219381	No	75.726	3.0193e-09	Yes	5.528	0.165115	---	0.29	0.0104398	Down
YJR025C	BNA1	5.65	0.889545	No	62.147	0.115528	No	NA	NA	NA	0.321	0.000110131	Down
YAL060W	BDH1	7.853	0.960802	No	36.649	0.764893	No	0.603	0.398996	---	0.394	0.0337069	Down
YPR108W	RPN7	25.641	0.200049	No	74.592	0.0029983	Yes	0.504	0.240531	---	0.41	0.0332064	Down
YHR029C	YHI9	10.204	0.868825	No	57.823	0.132915	No	0.957	0.366407	---	0.428	4.11043e-05	Down
YER130C	YER130C	24.831	0.230131	No	51.919	0.229859	No	6.044	0.31224	---	0.473	0.0255571	Down
YLR457C	NBP1	56.426	6.27018e-05	Yes	43.887	0.497725	No	NA	NA	NA	0.536	0.0105899	Down
YDR272W	GLO2	18.248	0.520054	No	36.496	0.715038	No	NA	NA	NA	0.546	0.000154917	Down
YER110C	KAP123	21.563	0.403893	No	70.979	7.17209e-05	Yes	0.777	0.122324	---	0.57	8.34508e-05	Down
YOL123W	HRP1	22.472	0.340081	No	43.071	0.569458	No	0.838	0.395495	---	0.594	0.000482892	Down
YOR037W	CYC2	21.858	0.368443	No	35.519	0.790915	No	NA	NA	NA	0.595	0.0347664	Down
YJL177W	RPL17B	81.522	2.28848e-06	Yes	54.348	0.225921	No	0.918	0.258946	---	0.604	0.0397058	Down
YLR024C	UBR2	22.97	0.255179	No	47.009	0.379499	No	NA	NA	NA	0.608	0.0049148	Down
YPR181C	SEC23	22.135	0.359175	No	27.344	0.994076	No	0.935	0.765874	---	0.609	0.0308361	Down
YHR146W	CRP1	15.054	0.765252	No	86.022	6.40745e-05	Yes	NA	NA	NA	0.623	0.0242106	Down
YDL040C	NAT1	24.59	0.200065	No	48.009	0.343749	No	NA	NA	NA	0.628	0.0159779	Down
YER103W	SSA4	14.019	0.870067	No	56.075	0.0946992	No	0.282	0.0576218	---	0.631	0.000967807	Down
YIL002W-A	YIL002W-A	0	0.77044	No	101.449	0.0135539	No	NA	NA	NA	0.632	0.00753474	Down
YCL045C	EMC1	7.895	0.996359	No	39.474	0.771772	No	NA	NA	NA	0.633	0.0246925	Down
YIL053W	RHR2	20	0.432744	No	76	0.0119586	No	0.946	0.402722	---	0.64	0.00220676	Down
YGL245W	GUS1	32.486	0.0175782	No	59.322	0.0401438	No	0.882	0.357608	---	0.648	0.0191678	Down
YBR248C	HIS7	23.551	0.280413	No	52.536	0.194876	No	0.606	0.311818	---	0.649	5.39779e-05	Down
YDL229W	SSB1	40.783	0.000782033	Yes	79.935	8.12681e-05	Yes	0.91	0.0193479	---	0.662	3.77028e-05	Down
YIL043C	CBR1	17.606	0.554873	No	24.648	0.950549	No	0.86	0.466948	---	0.665	0.000834351	Down
YNL301C	RPL18B	102.151	3.73374e-09	Yes	26.882	0.858844	No	0.982	0.471734	---	0.676	0.0455445	Down
YLR325C	RPL38	76.923	0.00133012	Yes	25.641	0.699883	No	0.867	0.0861864	---	0.678	0.00264743	Down
YOR080W	DIA2	20.492	0.478006	No	40.984	0.699902	No	0.544	0.279954	---	0.682	0.000268119	Down
YHR203C	RPS4B	57.471	0.000165232	Yes	34.483	0.761226	No	1.005	0.908363	---	0.682	0.0192915	Down
YHL001W	RPL14B	50.725	0.00929286	Yes	36.232	0.610434	No	1.027	0.339543	---	0.694	0.000968871	Down
YGR240C	PFK1	36.474	0.000752504	Yes	61.803	0.00891833	Yes	0.92	0.117595	---	0.696	0.00727945	Down
YLR249W	YEF3	39.272	8.0791e-05	Yes	87.165	3.65599e-09	Yes	0.968	0.100459	---	0.697	0.00618362	Down
YDR196C	CAB5	41.494	0.0142917	No	58.091	0.14475	No	NA	NA	NA	0.701	0.000933772	Down
YHL034C	SBP1	71.429	4.39828e-07	Yes	85.034	0.00120317	Yes	0.843	0.110387	---	0.703	0.00102949	Down
YAL016W	TPD3	20.472	0.471241	No	42.52	0.61102	No	1.17	0.744984	---	0.703	0.0161838	Down
YGL137W	SEC27	19.123	0.602274	No	64.117	0.00531262	Yes	0.715	0.471684	---	0.704	0.00208957	Down
YBR031W	RPL4A	46.961	0.000834839	Yes	44.199	0.495099	No	0.83	0.106232	---	0.712	0.0156802	Down
YDL027C	YDL027C	14.286	0.783338	No	30.952	0.916232	No	0.882	0.431193	---	0.712	0.00625068	Down
YBL072C	RPS8A	90	6.74202e-08	Yes	70	0.0433726	No	1.018	0.911846	---	0.723	0.0440287	Down
YHR193C	EGD2	17.241	0.501418	No	80.46	0.0146601	No	0.805	0.0767545	---	0.725	0.000450109	Down
YDL081C	RPP1A	0	0.895725	No	141.509	2.75274e-05	Yes	0.986	0.875778	---	0.725	0.024115	Down
YML072C	TCB3	13.592	0.980477	No	43.366	0.653105	No	0.776	0.495092	---	0.728	0.00273037	Down
YCL037C	SRO9	16.129	0.696899	No	64.516	0.0294106	No	0.819	0.208342	---	0.732	0.0211258	Down
YDL125C	HNT1	12.658	0.650185	No	50.633	0.301185	No	0.95	0.86425	---	0.736	0.000604364	Down
YDR226W	ADK1	36.036	0.0475509	No	49.55	0.321869	No	0.825	0.132177	---	0.747	6.04827e-05	Down
YPL143W	RPL33A	84.112	9.54448e-05	Yes	28.037	0.728296	No	0.906	0.00610144	---	0.748	0.0204286	Down
YGR162W	TIF4631	42.017	2.20733e-05	Yes	89.286	3.66706e-09	Yes	1.122	0.621363	---	0.749	0.0164117	Down
YDL130W	RPP1B	0	0.895725	No	103.774	0.00347315	Yes	0.962	0.593464	---	0.753	0.000384929	Down
YLL018C	DPS1	34.111	0.0165122	No	77.199	0.000409388	Yes	0.807	0.159949	---	0.759	0.0488785	Down
YOR184W	SER1	10.127	0.920236	No	53.165	0.204193	No	0.844	0.0197933	---	0.759	0.000565575	Down
YOR204W	DED1	46.358	5.13015e-05	Yes	38.079	0.79052	No	0.955	0.627731	---	0.761	0.000408886	Down
YLR150W	STM1	54.945	0.000273844	Yes	62.271	0.0802473	No	0.744	0.0650109	---	0.765	0.000886314	Down
YNL079C	TPM1	30.151	0.130229	No	135.678	1.56547e-07	Yes	0.863	0.256071	---	0.776	0.00125491	Down
YPL240C	HSP82	29.619	0.050044	No	107.193	5.42022e-12	Yes	0.74	0.0966946	---	0.78	0.00432351	Down
YDL198C	GGC1	33.333	0.055821	No	30	0.884448	No	0.427	0.115419	---	0.783	0.0128027	Down
YDR002W	YRB1	39.801	0.0279614	No	129.353	6.57978e-07	Yes	0.786	0.0623126	---	0.783	0.00372368	Down
YNL096C	RPS7B	57.895	0.000794884	Yes	57.895	0.165299	No	0.98	0.755829	---	0.783	0.000235753	Down
YKL054C	DEF1	5.42	0.999496	No	70.461	0.0010654	Yes	0.797	0.0785275	---	0.785	0.0417849	Down
YOR303W	CPA1	17.032	0.638655	No	41.363	0.612525	No	0.995	0.966584	---	0.788	0.000604951	Down
YOR270C	VPH1	23.81	0.245784	No	54.762	0.0968954	No	NA	NA	NA	0.788	0.00247399	Down
YLR397C	AFG2	24.359	0.219088	No	55.128	0.0958302	No	0.859	0.643758	---	0.791	0.0324609	Down
YOL038W	PRE6	39.37	0.0202327	No	35.433	0.731629	No	0.864	0.184499	---	0.791	0.00163995	Down
YML032C	RAD52	21.231	0.409209	No	40.34	0.668782	No	0.77	0.73857	---	0.792	0.000274491	Down
YLL045C	RPL8B	42.969	0.00890053	Yes	50.781	0.288422	No	0.958	0.156189	---	0.793	0.0153119	Down
YGR082W	TOM20	32.787	0.0945316	No	81.967	0.0105869	No	0.695	0.15437	---	0.796	0.033741	Down
YPR069C	SPE3	17.065	0.585174	No	64.846	0.0515801	No	0.91	0.652905	---	0.803	0.0325806	Down
YFR009W	GCN20	38.564	0.000871353	Yes	46.543	0.420217	No	0.93	0.481145	---	0.804	0.00836199	Down
YJL190C	RPS22A	61.538	0.00185042	Yes	46.154	0.387523	No	0.86	0.06316	---	0.807	0.0294997	Down
YJR123W	RPS5	57.778	0.000353682	Yes	84.444	0.00389543	Yes	0.988	0.46367	---	0.807	0.0348719	Down
YPR036W	VMA13	10.46	0.938076	No	39.749	0.693505	No	0.845	0.0612194	---	0.809	0.0165503	Down
YER062C	HOR2	12	0.774564	No	52	0.259973	No	1.107	0.0189979	---	0.811	0.0110847	Down
YLR388W	RPS29A	89.286	0.00116113	Yes	35.714	0.47701	No	0.948	0.832013	---	0.813	0.0422015	Down
YDR447C	RPS17B	95.588	1.32059e-06	Yes	51.471	0.286751	No	1.111	0.370895	---	0.818	0.0236037	Down
YLR172C	DPH5	30	0.106245	No	60	0.0993551	No	0.827	0.555149	---	0.827	0.00437538	Down
YCL050C	APA1	9.346	0.908017	No	77.882	0.00399772	Yes	0.587	0.125687	---	0.828	0.00578908	Down
YHR025W	THR1	16.807	0.628603	No	36.415	0.760885	No	0.91	0.159588	---	0.83	0.000167783	Down
YDL197C	ASF2	9.524	0.965581	No	57.143	0.0936279	No	NA	NA	NA	0.83	0.00615139	Down
YMR142C	RPL13B	110.553	6.14789e-11	Yes	60.302	0.128543	No	0.918	0.1455	---	0.833	0.00545036	Down
YOR046C	DBP5	29.046	0.0903722	No	47.718	0.36957	No	1.021	0.883561	---	1.201	0.000432547	Up
YDR484W	VPS52	20.281	0.485196	No	46.802	0.407134	No	NA	NA	NA	1.202	0.022897	Up
YDR032C	PST2	15.152	0.602873	No	55.556	0.200463	No	1.065	0.264099	---	1.203	0.0173715	Up
YOR259C	RPT4	34.325	0.0252873	No	75.515	0.0021904	Yes	1.202	0.584241	---	1.203	1.02433e-06	Up
YGR244C	LSC2	21.077	0.413956	No	56.206	0.129291	No	1.608	0.0500555	---	1.203	0.00381811	Up
YLR380W	CSR1	24.51	0.247132	No	46.569	0.412666	No	NA	NA	NA	1.205	0.0269187	Up
YFL012W	YFL012W	33.784	0.0946293	No	54.054	0.240093	No	1.019	0.825402	---	1.206	0.000342838	Up
YHR089C	GAR1	63.415	0.000135985	Yes	29.268	0.833772	No	1.142	0.0826445	---	1.226	0.00183335	Up
YJL130C	URA2	23.035	0.235995	No	55.104	0.0187635	No	1.052	0.435665	---	1.228	0.00609862	Up
YHR104W	GRE3	15.291	0.689034	No	48.93	0.333406	No	0.965	0.217946	---	1.231	0.0111567	Up
YBR177C	EHT1	24.39	0.248079	No	37.694	0.75821	No	0.85	0.366376	---	1.233	0.00630557	Up
YLR304C	ACO1	25.707	0.153953	No	41.131	0.70101	No	1.03	0.414455	---	1.237	0.0370878	Up
YLR244C	MAP1	33.592	0.0376775	No	56.848	0.126024	No	1.289	0.0674607	---	1.24	0.00612076	Up
YHR008C	SOD2	17.167	0.546507	No	30.043	0.84163	No	1.089	0.677625	---	1.243	0.0169	Up
YOR209C	NPT1	16.317	0.684767	No	48.951	0.326561	No	1.112	0.596404	---	1.243	0.0390888	Up
YJR077C	MIR1	12.862	0.786228	No	32.154	0.847311	No	1.093	0.722181	---	1.256	0.00728759	Up
YJL034W	KAR2	24.927	0.199641	No	71.848	0.000934492	Yes	1.103	0.00895812	---	1.258	0.00239703	Up
YGR086C	PIL1	29.499	0.107451	No	112.094	1.78458e-07	Yes	0.89	0.509429	---	1.263	0.020465	Up
YOL127W	RPL25	49.296	0.0109242	No	28.169	0.784331	No	0.922	0.0610813	---	1.263	0.0439816	Up
YIL125W	KGD1	28.6	0.0437293	No	57.199	0.0395767	No	0.844	0.753079	---	1.271	0.00403484	Up
YJL159W	HSP150	7.264	0.97516	No	7.264	0.999994	No	1.3	0.09056	---	1.271	0.0222121	Up
YDL220C	CDC13	11.905	0.973856	No	34.632	0.944418	No	3.2	0.647061	---	1.271	0.0270748	Up
YIR023W	DAL81	23.711	0.242921	No	35.052	0.941768	No	0.799	0.687517	---	1.277	0.00629319	Up
YHR128W	FUR1	50.926	0.00235489	Yes	60.185	0.123682	No	NA	NA	NA	1.289	7.60278e-05	Up
YDL174C	DLD1	28.961	0.0767782	No	39.182	0.745115	No	0.927	0.667565	---	1.29	0.0296522	Up
YHR183W	GND1	32.72	0.0330616	No	51.125	0.247486	No	1.019	0.556857	---	1.292	0.0259849	Up
YBR045C	GIP1	28.169	0.088557	No	62.598	0.0210546	No	NA	NA	NA	1.296	0.00760652	Up
YNL274C	GOR1	25.714	0.208692	No	54.286	0.18655	No	1.67	0.0974307	---	1.33	0.020205	Up
YFR053C	HXK1	32.99	0.0309638	No	51.546	0.234764	No	1.232	0.0794576	---	1.34	0.0197234	Up
YDL226C	GCS1	17.045	0.614013	No	51.136	0.26605	No	NA	NA	NA	1.354	0.00274347	Up
YDR014W	RAD61	23.184	0.295342	No	57.187	0.0745986	No	NA	NA	NA	1.364	0.0366219	Up
YPL225W	YPL225W	34.247	0.090097	No	89.041	0.00751711	Yes	0.956	0.603921	---	1.37	0.0149403	Up
YGL037C	PNC1	18.519	0.479973	No	32.407	0.777618	No	1.12	0.167999	---	1.378	0.00438171	Up
YEL034W	HYP2	25.478	0.238409	No	76.433	0.0293439	No	1.163	0.29262	---	1.391	0.00275447	Up
YER174C	GRX4	16.393	0.587298	No	81.967	0.00458299	Yes	0.505	0.437729	---	1.396	0.020219	Up
YOR142W	LSC1	21.277	0.392598	No	54.711	0.181977	No	1.191	0.170295	---	1.404	0.0107546	Up
YGR034W	RPL26B	70.866	0.000388676	Yes	47.244	0.36492	No	0.898	0.0112179	---	1.406	0.00131788	Up
YMR189W	GCV2	21.277	0.428105	No	47.389	0.371206	No	0.731	0.514698	---	1.407	0.00351265	Up
YIL094C	LYS12	37.736	0.0135739	No	51.213	0.261157	No	1.02	0.825899	---	1.44	0.0116467	Up
YOR375C	GDH1	30.837	0.0613501	No	72.687	0.0039794	Yes	1.138	0.0233401	---	1.442	0.00106556	Up
YOR043W	WHI2	20.576	0.449201	No	43.21	0.555395	No	NA	NA	NA	1.457	0.0279056	Up
YGR282C	BGL2	3.195	0.990229	No	38.339	0.680862	No	1.018	0.821062	---	1.459	0.018158	Up
YDR174W	HMO1	20.325	0.417855	No	56.911	0.162296	No	0.804	0.148874	---	1.473	0.00916734	Up
YKL127W	PGM1	14.035	0.849589	No	40.351	0.694003	No	1.079	0.60682	---	1.501	0.0283533	Up
YDR155C	CPR1	24.691	0.258073	No	37.037	0.616933	No	1.017	0.278043	---	1.504	0.00284352	Up
YGR008C	STF2	35.714	0.102252	No	83.333	0.0389695	No	NA	NA	NA	1.517	0.0199023	Up
YMR307W	GAS1	16.1	0.742063	No	30.411	0.956302	No	1.125	0.0450432	---	1.534	0.0073374	Up
YGR094W	VAS1	18.116	0.713391	No	66.123	0.000933065	Yes	0.958	0.861138	---	1.552	0.0165824	Up
YLR044C	PDC1	24.867	0.2152	No	53.286	0.171859	No	0.97	0.439604	---	1.558	0.0194816	Up
YGR209C	TRX2	9.615	0.647215	No	48.077	0.342785	No	1.033	0.258866	---	1.558	5.22238e-05	Up
YGL125W	MET13	20	0.499966	No	26.667	0.988842	No	0.848	0.312499	---	1.57	0.0150041	Up
YKL164C	PIR1	8.798	0.929952	No	11.73	0.999573	No	NA	NA	NA	1.585	0.00201374	Up
YPL154C	PEP4	4.938	0.991537	No	41.975	0.587604	No	0.912	0.33739	---	1.598	0.0120131	Up
YBR138C	YBR138C	20.992	0.42762	No	62.977	0.0287118	No	1.155	0.158053	---	1.627	0.00512107	Up
YER073W	ALD5	19.231	0.538102	No	34.615	0.871299	No	1.752	0.0830998	---	1.692	0.000146036	Up
YBR085W	AAC3	32.573	0.0635502	No	16.287	0.995474	No	NA	NA	NA	1.694	0.00413931	Up
YCR059C	YIH1	11.628	0.794926	No	50.388	0.298114	No	NA	NA	NA	1.866	0.0277681	Up
YCR012W	PGK1	24.038	0.266529	No	67.308	0.0180268	No	1.013	0.617795	---	1.884	0.00103252	Up
YFR010W	UBP6	20.04	0.483617	No	64.128	0.0244007	No	NA	NA	NA	1.905	0.0402859	Up
YOL151W	GRE2	14.62	0.72895	No	43.86	0.503485	No	1.83	0.154861	---	1.934	9.57154e-05	Up
YBR093C	PHO5	19.272	0.524884	No	40.685	0.654193	No	NA	NA	NA	1.979	0.0192059	Up
YNR058W	BIO3	10.417	0.939563	No	31.25	0.928292	No	NA	NA	NA	2.017	0.0214651	Up
YGR192C	TDH3	33.133	0.0516736	No	45.181	0.455751	No	0.997	0.888422	---	2.08	0.000737335	Up
YKL151C	YKL151C	20.772	0.418017	No	50.445	0.287665	No	NA	NA	NA	2.11	0.00508371	Up
YJL060W	BNA3	18.018	0.59373	No	51.802	0.233126	No	0.301	0.0691016	---	2.472	0.0215285	Up
YMR303C	ADH2	20.115	0.452836	No	51.724	0.250446	No	1.012	0.468398	---	2.565	0.0476837	Up
YBR072W	HSP26	32.71	0.0856734	No	32.71	0.768978	No	1.454	0.0789007	---	2.568	0.000235569	Up
YNL185C	MRPL19	12.658	0.650185	No	31.646	0.735972	No	1.004	0.960133	---	2.707	0.0150126	Up
YOR187W	TUF1	43.478	0.00122467	Yes	59.497	0.0745501	No	1.136	0.254082	---	3.239	0.00243194	Up
YCR091W	KIN82	22.222	0.353666	No	45.833	0.455556	No	NA	NA	NA	3.305	0.0011116	Up
YLR410W	VIP1	22.688	0.307926	No	47.993	0.332716	No	0.247	0.197773	---	4.453	0.00992139	Up
YIR003W	AIM21	19.146	0.571334	No	78.056	8.42157e-05	Yes	NA	NA	NA	4.663	0.0096025	Up
YNL014W	HEF3	19.157	0.617279	No	60.345	0.0129956	No	NA	NA	NA	5.02	0.0368539	Up
YCR011C	ADP1	19.066	0.625822	No	40.991	0.748278	No	18.173	0.196398	---	5.615	0.0188265	Up
YJL054W	TIM54	23.013	0.311961	No	56.485	0.113813	No	1.52	0.113672	---	5.926	0.00225287	Up
YCR073C	SSK22	17.28	0.807391	No	46.582	0.417093	No	1.816	0.78983	---	5.967	0.00406676	Up
YAL026C	DRS2	26.568	0.0716814	No	48.708	0.281463	No	NA	NA	NA	7.386	0.0141514	Up
YGL153W	PEX14	17.595	0.580859	No	76.246	0.00461553	Yes	NA	NA	NA	9.936	0.0434282	Up
YDR088C	SLU7	31.414	0.0646738	No	78.534	0.00175829	Yes	1.109	0.968658	---	10.647	0.00763135	Up
YDR118W	APC4	19.939	0.510586	No	39.877	0.732538	No	NA	NA	NA	11.079	0.0192241	Up
YDR279W	RNH202	8.571	0.938184	No	54.286	0.18655	No	NA	NA	NA	11.61	0.00886736	Up
YDR177W	UBC1	13.953	0.666615	No	51.163	0.284505	No	0.383	0.174068	---	11.616	0.00129028	Up
YBR245C	ISW1	26.572	0.0872638	No	72.631	2.48025e-05	Yes	0.08	0.213226	---	14.805	0.0229764	Up
YBR198C	TAF5	13.784	0.911795	No	32.581	0.96143	No	4.066	0.544218	---	42.624	0.00163025	Up
YLR237W	THI7	15.05	0.810372	No	33.445	0.91684	No	NA	NA	NA	42.911	0.0326884	Up
YLR360W	VPS38	22.779	0.324702	No	36.446	0.793659	No	NA	NA	NA	48.817	0.00668701	Up
YJL030W	MAD2	15.306	0.594906	No	40.816	0.546083	No	NA	NA	NA	51.276	0.00292874	Up
YER159C	BUR6	21.127	0.351943	No	49.296	0.327424	No	3.721	0.416532	---	71.699	0.00832851	Up
YOR272W	YTM1	23.913	0.268854	No	34.783	0.84818	No	NA	NA	NA	167.642	1.68052e-05	Up
