# Supplementary material for: Trm9-Catalyzed tRNA Modifications Regulate Global Protein Expression by Codon-Biased Translation
Source: PLoS Genet. 2015 Dec 15;11(12):e1005706. doi: 10.1371/journal.pgen.1005706 (PMC4689569; doi:10.1371/journal.pgen.1005706)
Supplement: S3 Table — (XLSX) [file pgen.1005706.s011.xlsx]

## Sheet: Sheet1
Table S3
			AlaGCA	AlaGCC	AlaGCG	AlaGCT	ArgAGA	ArgAGG	ArgCGA	ArgCGC	ArgCGG	ArgCGT	AsnAAC	AsnAAT	AspGAC	AspGAT	CysTGC	CysTGT	GlnCAA	GlnCAG	GluGAA	GluGAG	GlyGGA	GlyGGC	GlyGGG	GlyGGT	HisCAC	HisCAT	IleATA	IleATC	IleATT	LeuCTA	LeuTTA	LeuCTC	LeuTTG	LeuCTG	LeuCTT	LysAAA	LysAAG	MetATG	PheTTC	PheTTT	ProCCA	ProCCC	ProCCG	ProCCT	SerTCA	SerAGC	SerTCC
Accession #	Gene Symbol	# of Total Codons	A1	A2	A3	A4	R1	R2	R3	R4	R5	R6	N1	N2	D1	D2	C1	C2	Q1	Q2	E1	E2	G1	G2	G3	G4	H5	H6	I1	I2	I3	L1	L2	L3	L4	L5	L6	K1	K2	M1	F1	F2	P1	P2	P3	P4	S1	S2	S3
YAL001C	TFC3	1160	15	9	5	23	24	16	7	5	3	9	22	44	21	58	2	5	19	18	51	22	22	15	9	13	4	12	31	15	41	11	29	8	20	12	17	81	44	17	10	32	11	6	4	9	24	11	7
YAL002W	VPS8	1274	18	13	3	16	14	21	0	2	2	2	25	50	31	38	14	12	39	14	60	20	9	10	9	17	17	13	35	23	44	19	40	11	42	19	30	56	23	15	17	42	18	8	5	16	30	8	22
YAL003W	EFB1	206	2	6	0	24	2	0	0	0	0	0	5	1	10	12	0	1	9	0	22	0	0	0	0	6	3	0	0	4	8	1	3	0	8	0	0	2	16	4	9	1	6	0	0	0	1	1	7
YAL005C	SSA1	642	1	13	0	46	23	0	0	0	0	3	25	7	28	21	0	3	22	1	47	4	1	2	0	47	4	1	0	12	28	1	4	0	43	0	0	6	47	8	20	8	24	0	0	4	1	2	15
YAL007C	ERP2	215	3	5	2	6	4	1	0	0	0	1	7	7	3	9	1	1	5	0	8	5	2	0	1	5	0	1	3	5	14	4	5	1	9	2	1	8	6	3	5	6	2	1	0	1	3	1	4
YAL008W	FUN14	198	3	1	0	6	0	3	0	4	2	1	4	10	1	3	0	1	2	3	4	1	4	4	4	7	1	0	4	1	7	0	11	0	13	1	3	9	8	8	5	8	1	3	0	1	2	1	0
YAL009W	SPO7	259	4	5	3	4	11	6	2	3	1	1	3	7	3	9	0	2	8	3	6	7	3	3	3	2	2	3	6	4	11	1	3	3	5	3	4	11	6	3	7	10	3	1	1	2	3	2	5
YAL010C	MDM10	493	8	4	3	2	10	4	3	2	0	1	12	26	7	22	3	2	14	4	17	4	2	5	4	6	5	6	15	4	5	10	28	1	7	6	7	19	10	6	11	17	8	5	2	3	8	7	12
YAL011W	SWC3	625	9	13	6	9	21	9	5	0	2	3	9	19	11	29	2	1	20	12	42	27	4	3	2	9	6	3	11	5	12	6	4	1	15	14	6	49	36	19	8	6	10	3	2	14	7	5	8
YAL012W	CYS3	394	6	18	1	16	10	0	0	0	0	3	19	3	14	7	0	0	13	2	16	5	0	2	1	25	10	4	1	19	4	4	3	2	23	3	5	6	16	3	12	2	9	2	0	6	1	1	14
YAL013W	DEP1	405	6	8	7	4	4	5	4	5	1	1	14	10	21	12	3	3	9	14	24	31	2	3	2	2	9	1	3	12	6	3	1	5	11	13	4	9	19	9	7	0	3	6	7	2	2	12	5
YAL014C	SYN8	255	2	2	2	0	2	6	1	0	3	0	10	10	9	14	1	1	8	14	8	9	0	4	1	2	1	3	4	1	7	4	6	3	13	12	4	5	8	4	3	2	5	2	2	2	4	0	5
YAL015C	NTG1	399	4	6	2	3	8	6	1	0	1	1	5	9	8	13	3	2	14	8	20	10	4	3	6	6	4	1	6	12	10	5	8	1	9	11	8	21	15	12	3	3	7	7	5	4	7	2	2
YAL016W	TPD3	635	15	17	2	19	13	7	0	0	0	3	14	21	15	38	0	7	23	4	27	12	5	2	1	9	2	2	8	13	26	8	35	4	25	12	7	21	14	9	9	18	5	8	1	7	14	2	3
YAL017W	PSK1	1356	21	10	13	16	21	15	2	6	3	5	31	54	27	69	6	6	25	14	63	34	20	14	6	20	10	25	22	20	47	14	47	7	35	18	21	60	42	25	22	39	25	17	8	23	21	16	20
YAL018C	YAL018C	325	7	5	2	5	3	0	0	0	0	3	6	13	1	4	1	0	11	1	7	6	3	6	2	10	2	5	5	5	17	1	15	2	11	6	5	7	8	10	17	17	8	2	2	4	3	5	2
YAL019W	FUN30	1131	30	14	5	17	24	11	2	2	0	11	42	40	35	69	3	4	34	12	55	30	4	11	4	19	5	17	18	19	27	12	25	5	33	20	8	57	45	22	20	19	21	10	10	9	17	9	17
YAL020C	ATS1	333	6	3	5	2	3	5	2	6	2	1	6	9	7	12	6	6	14	8	3	11	12	17	8	6	7	4	4	3	3	3	0	5	3	11	0	5	5	6	6	4	3	5	3	3	1	2	5
YAL021C	CCR4	837	14	15	8	14	9	8	0	3	0	5	50	24	29	21	2	7	30	31	22	13	9	13	11	11	13	13	8	16	10	20	21	10	23	14	4	20	32	22	23	17	15	11	8	12	7	10	10
YAL022C	FUN26	517	4	15	4	3	5	2	0	7	2	2	14	9	16	9	1	3	7	5	14	18	6	9	7	7	5	4	13	17	14	8	6	4	9	11	13	12	8	19	25	15	6	2	2	6	9	7	9
YAL023C	PMT2	759	13	12	6	14	21	6	0	2	1	3	27	10	21	15	6	5	21	1	18	12	8	11	5	26	13	8	4	19	16	15	12	2	34	9	7	20	14	24	31	20	23	6	2	4	9	5	18
YAL024C	LTE1	1435	22	7	9	17	30	21	6	2	4	4	44	73	28	63	3	6	42	14	71	28	8	7	1	12	15	15	41	21	39	25	45	8	20	23	15	72	34	27	10	38	23	11	8	18	42	34	27
YAL025C	MAK16	306	7	7	1	6	13	3	0	0	0	4	3	11	13	9	3	3	10	4	31	14	1	1	3	6	4	3	2	4	4	3	8	0	5	1	1	12	20	6	2	3	3	0	0	4	2	7	4
YAL026C	DRS2	1355	22	23	12	30	36	7	2	0	4	9	28	54	31	54	5	8	33	14	66	23	12	12	7	45	6	21	23	23	63	20	52	5	31	8	10	47	31	28	27	52	19	7	6	13	19	6	13
YAL027W	SAW1	261	5	5	2	3	5	5	0	0	0	2	4	13	5	9	1	1	6	6	9	5	1	0	1	4	3	5	12	9	5	1	14	2	6	4	3	10	14	4	4	5	4	4	2	4	3	3	3
YAL028W	FRT2	528	10	10	1	10	4	6	2	3	2	4	8	15	13	22	3	1	8	13	17	11	9	2	3	4	8	16	8	6	7	4	12	3	14	4	9	30	19	13	8	10	10	8	4	8	16	7	10
YAL029C	MYO4	1471	22	18	8	30	34	16	3	1	3	8	35	63	27	42	4	11	51	17	76	39	19	9	10	25	8	18	39	25	56	25	47	6	41	23	17	72	48	33	35	34	18	8	8	10	26	17	12
YAL030W	SNC1	117	1	4	2	4	4	3	2	0	0	0	2	3	1	7	0	1	2	2	7	1	1	1	0	2	2	0	3	4	3	4	2	0	1	1	1	4	4	5	0	3	0	3	0	1	3	0	2
YAL031C	GIP4	760	8	8	5	17	19	15	3	0	4	1	17	33	7	20	4	6	18	10	23	18	3	4	3	5	4	14	16	14	21	16	20	4	28	14	5	38	28	13	11	13	13	10	14	10	24	8	19
YAL032C	PRP45	379	12	8	6	9	11	6	2	1	2	2	15	12	8	14	0	1	11	8	24	5	4	4	4	4	3	5	5	4	6	5	2	3	10	5	4	15	19	7	4	5	9	4	3	4	8	6	6
YAL033W	POP5	173	4	0	1	1	3	2	3	1	0	1	7	5	7	6	2	2	2	2	5	5	2	2	3	0	2	2	7	8	5	0	1	3	6	4	3	8	6	5	2	4	1	1	0	2	3	1	1
YAL034C	FUN19	413	6	7	1	7	13	7	0	5	2	1	15	25	8	12	1	2	10	5	7	6	4	5	5	2	3	4	4	3	10	8	11	3	8	9	1	16	16	8	6	6	9	6	5	14	10	4	9
YAL034W-A	MTW1	289	2	3	2	4	7	3	4	0	0	1	6	10	6	19	2	0	6	3	12	18	4	1	3	1	0	1	6	6	5	11	6	0	15	6	5	20	12	6	3	3	0	2	2	3	4	1	3
YAL035W	FUN12	1002	18	24	1	41	23	5	1	0	0	15	20	13	26	35	1	6	43	7	103	20	5	5	1	43	4	8	2	16	30	11	23	1	46	7	4	50	72	17	10	10	25	2	0	9	6	6	20
YAL036C	RBG1	369	2	12	0	9	13	1	1	0	0	5	7	6	7	17	1	3	11	0	13	9	0	2	6	20	1	6	3	13	15	4	6	0	16	12	1	15	14	6	3	7	4	2	2	6	4	4	3
YAL037C-A	YAL037C-A	30	0	0	0	0	0	0	0	0	0	0	2	1	1	0	0	0	1	0	0	0	1	0	0	0	1	0	2	2	1	0	1	2	0	0	0	2	1	3	0	2	1	0	0	0	1	0	0
YAL037W	YAL037W	267	9	1	1	0	2	4	2	1	0	1	6	11	1	13	2	3	7	11	7	4	3	2	0	4	0	2	8	7	7	5	3	3	8	7	5	8	9	7	5	9	3	4	0	1	7	2	4
YAL038W	CDC19	500	0	12	0	31	22	0	0	0	0	2	26	0	19	13	1	6	10	0	28	0	0	0	0	34	7	0	0	26	11	0	3	0	32	0	0	1	36	11	15	0	24	0	0	1	1	0	13
YAL039C	CYC3	269	6	3	1	3	3	1	1	2	3	3	6	4	9	10	4	0	6	6	11	7	3	8	5	4	7	1	1	3	3	5	0	2	6	4	0	7	7	14	7	4	7	4	6	8	2	5	9
YAL040C	CLN3	580	9	14	4	15	9	5	0	1	2	5	15	27	12	12	4	7	19	5	13	3	0	3	0	4	7	5	4	16	12	5	15	9	28	8	6	21	13	12	21	10	13	6	3	6	24	10	16
YAL041W	CDC24	854	12	7	7	11	16	8	2	1	5	2	27	43	15	21	3	4	24	16	38	16	0	5	2	10	9	16	22	20	20	8	17	6	25	14	14	37	25	22	21	20	6	8	4	13	29	12	25
YAL042W	ERV46	415	10	8	2	4	5	8	3	4	0	1	11	16	17	10	4	6	4	15	6	14	9	10	8	10	10	6	0	12	8	4	3	1	15	7	5	6	15	9	12	10	6	4	3	4	1	6	3
YAL043C	PTA1	785	9	11	8	10	12	8	2	2	1	4	24	16	25	23	3	1	22	18	31	20	6	11	4	5	9	3	5	25	16	17	14	9	20	28	16	25	36	21	16	13	9	12	7	8	23	11	25
YAL044C	GCV3	170	0	8	0	2	2	1	0	2	0	0	4	5	4	4	0	0	4	4	7	10	2	4	2	6	0	3	1	1	4	6	3	0	4	1	2	4	5	5	0	3	3	1	0	3	2	2	7
YAL044W-A	YAL044W-A	110	2	0	3	4	2	0	0	1	1	2	3	1	1	3	1	0	3	3	3	4	1	4	0	3	1	5	0	2	1	1	1	2	2	3	1	4	7	5	3	3	3	1	0	0	1	1	2
YAL046C	AIM1	118	2	0	0	1	2	2	0	0	1	1	3	0	2	2	1	1	3	5	3	2	2	3	1	2	1	2	2	3	3	3	0	2	2	4	1	2	10	6	1	1	2	0	2	1	5	1	3
YAL047C	SPC72	622	5	5	4	5	8	6	4	2	1	2	17	42	20	20	0	0	23	16	43	26	2	4	1	3	5	9	17	19	16	11	22	4	22	10	10	38	15	10	8	11	9	3	0	3	15	4	18
YAL048C	GEM1	662	9	7	1	12	14	5	0	2	1	2	12	19	18	32	10	7	15	7	26	10	5	8	7	8	6	7	11	16	19	16	17	6	22	8	13	31	19	8	17	20	13	3	6	8	14	5	16
YAL049C	AIM2	246	11	6	2	6	3	0	0	0	0	3	2	7	6	12	1	3	4	1	10	4	3	7	3	6	6	3	5	5	9	0	9	2	4	0	2	10	10	3	7	10	4	3	1	3	2	2	1
YAL051W	OAF1	1047	14	11	7	15	30	8	5	1	0	4	28	48	15	40	6	12	18	12	48	17	9	7	6	23	10	16	29	21	30	19	36	7	34	7	11	35	31	33	23	34	17	5	9	17	32	12	7
YAL053W	FLC2	783	16	10	14	23	13	4	0	1	0	9	24	34	14	22	3	7	22	8	15	8	4	7	7	12	2	3	6	20	25	13	18	5	23	15	11	12	23	15	36	26	11	7	3	5	15	5	15
YAL054C	ACS1	713	17	17	4	18	16	2	0	3	1	8	17	6	21	27	2	5	14	8	27	11	4	13	5	28	10	10	2	15	27	8	8	1	31	6	4	24	23	8	16	10	17	11	2	10	7	1	13
YAL055W	PEX22	180	6	3	0	2	4	3	1	1	1	0	4	2	2	12	3	2	3	1	4	5	4	1	2	5	2	0	10	1	3	1	3	0	3	3	0	9	7	4	1	4	4	1	0	3	4	6	2
YAL056W	GPB2	880	9	6	9	9	15	7	8	3	4	4	16	41	18	40	3	10	17	7	31	15	10	8	12	31	5	17	29	5	23	10	21	5	24	6	8	36	24	26	9	29	19	7	10	15	19	19	9
YAL058W	CNE1	502	7	5	10	4	6	0	5	6	1	1	9	22	8	17	2	4	11	7	28	13	5	10	4	11	3	10	13	12	14	7	9	6	13	6	6	14	13	13	4	13	14	8	6	8	6	3	5
YAL059W	ECM1	212	5	7	0	9	8	2	1	0	0	4	3	11	5	8	0	0	5	2	12	7	1	2	1	3	0	0	4	1	6	2	4	0	7	7	1	11	17	3	1	4	3	0	0	2	3	2	3
YAL060W	BDH1	382	6	7	1	10	3	3	0	0	0	2	5	5	7	15	2	9	9	1	14	11	6	8	5	17	10	7	3	10	15	6	4	1	9	3	4	12	19	11	10	4	8	2	1	8	2	2	6
YAL061W	BDH2	417	8	7	6	15	12	4	1	0	2	3	14	3	12	13	10	4	2	4	17	17	6	13	3	15	9	9	6	9	17	1	3	1	14	10	3	10	13	10	7	5	7	5	3	3	3	3	3
YAL062W	GDH3	457	14	12	4	10	3	6	0	2	1	4	13	8	10	11	3	3	10	8	17	17	5	18	5	18	2	2	2	15	13	6	5	1	7	6	2	10	21	10	14	7	7	3	2	2	5	6	6
YAL063C	FLO9	1322	11	31	7	19	14	2	1	0	0	2	27	25	18	19	7	10	15	15	44	19	14	8	4	46	1	3	8	36	47	11	11	1	19	6	1	9	11	22	12	18	59	2	0	14	26	18	29
YAL063C-A	YAL063C-A	96	0	0	1	2	4	2	0	1	0	0	2	6	1	4	2	2	0	1	1	0	0	1	1	0	0	3	5	2	10	1	2	1	5	0	0	6	2	1	2	2	0	0	0	1	1	0	2
YAL064C-A	YAL064C-A	126	5	1	0	3	1	1	0	0	0	0	3	1	4	6	1	2	5	0	1	1	3	1	2	3	1	1	0	1	5	2	1	0	3	1	0	0	3	3	3	5	6	2	0	2	2	2	1
YAL064W	YAL064W	94	2	0	0	0	4	0	0	0	3	0	1	5	1	1	0	3	5	1	3	2	1	1	0	1	1	1	2	0	1	2	2	1	2	1	3	5	1	2	4	7	2	1	0	2	3	1	0
YAL064W-B	YAL064W-B	126	6	1	0	1	0	0	0	0	0	0	0	0	0	5	4	1	1	1	9	3	2	0	1	1	4	3	4	1	2	1	2	1	1	0	1	0	0	3	0	2	1	1	2	0	3	1	1
YAL065C	YAL065C	128	2	2	1	7	1	0	0	0	0	1	2	5	0	1	0	0	1	2	3	3	3	2	1	3	1	1	4	2	4	1	2	0	2	2	0	1	1	2	1	1	1	0	0	1	3	3	4
YAL067C	SEO1	593	9	6	3	16	9	6	1	1	2	4	14	18	9	21	0	8	11	7	25	4	4	3	4	19	3	6	5	7	34	5	23	5	13	6	5	30	9	11	12	23	11	1	1	3	8	2	7
YAL067W-A	YAL067W-A	75	0	0	0	1	0	2	1	0	2	2	1	3	1	1	2	2	0	0	1	0	1	0	1	0	0	1	2	1	3	1	1	1	3	1	2	5	1	1	1	4	1	1	2	3	1	1	0
YAL068C	PAU8	120	2	7	0	10	4	0	0	0	0	0	3	0	4	1	0	0	4	0	5	0	0	0	0	6	2	0	0	7	1	2	3	0	3	0	0	1	2	4	3	0	5	0	0	0	1	1	3
YAR002C-A	ERP1	219	3	4	3	9	5	0	0	0	0	3	3	2	5	10	2	3	11	3	10	2	0	5	0	9	3	3	0	2	13	3	8	1	5	2	3	9	10	4	5	6	1	1	0	0	1	0	1
YAR002W	NUP60	539	12	6	7	15	9	5	1	3	1	2	15	31	4	15	0	0	14	4	27	14	7	4	0	9	1	5	7	8	8	4	6	0	6	2	7	31	21	6	9	14	18	5	2	10	29	11	11
YAR003W	SWD1	426	7	2	2	9	8	3	2	1	3	0	7	13	7	22	3	7	8	7	25	13	7	0	3	8	0	12	10	8	16	4	7	4	11	4	12	11	8	5	9	5	8	1	2	7	6	3	2
YAR007C	RFA1	621	9	11	2	25	15	9	1	2	0	6	22	33	16	26	1	4	25	7	27	10	4	6	3	18	3	6	6	13	22	9	12	3	13	6	5	23	16	10	15	17	7	4	2	8	7	8	6
YAR008W	SEN34	275	7	2	2	3	7	2	0	1	3	3	3	7	6	16	0	1	5	6	9	6	7	2	2	9	2	5	10	4	10	6	9	0	10	3	6	13	8	6	6	7	2	0	2	4	4	2	3
YAR009C	YAR009C	1196	20	3	5	19	26	2	7	3	2	13	36	41	33	37	6	5	35	9	50	19	13	10	1	24	14	25	38	32	29	19	34	7	17	7	22	72	27	22	17	19	28	7	11	22	32	4	17
YAR010C	YAR010C	440	5	4	1	12	5	3	1	2	1	2	14	23	8	13	2	2	20	9	13	5	4	3	2	6	4	10	2	8	12	4	7	2	3	4	3	19	6	12	3	10	14	6	7	12	16	4	9
YAR014C	BUD14	709	14	4	10	7	10	7	3	0	3	2	16	34	28	55	1	2	21	4	42	26	8	9	8	8	4	12	9	7	12	9	9	1	12	7	5	29	15	13	4	17	10	5	6	9	20	9	11
YAR015W	ADE1	306	4	6	0	9	6	2	0	1	0	3	6	3	14	7	1	0	8	1	18	8	3	3	2	11	2	4	3	9	10	7	1	0	12	7	2	16	13	3	9	2	8	1	0	4	3	2	4
YAR018C	KIN3	435	4	6	1	2	12	6	5	0	1	2	6	11	9	10	0	6	15	13	26	11	3	2	7	11	5	9	9	8	13	4	10	4	9	8	3	23	12	10	3	11	11	1	1	7	5	6	5
YAR019C	CDC15	974	14	14	3	22	5	13	5	3	1	6	31	33	25	33	6	7	18	9	25	17	9	7	5	7	10	13	22	26	34	19	29	14	22	16	11	39	31	17	24	27	13	13	7	9	21	12	16
YAR020C	PAU7	55	2	5	0	5	2	0	0	0	0	0	0	1	1	1	0	0	1	0	3	0	0	0	0	3	0	1	0	2	1	0	3	0	2	0	0	1	0	1	1	0	0	0	0	0	1	0	2
YAR023C	YAR023C	179	3	3	2	4	2	0	0	0	2	1	2	6	0	5	2	2	5	5	8	1	1	3	1	2	2	2	9	3	3	2	3	4	3	0	3	6	4	4	6	6	6	0	1	3	1	0	1
YAR027W	UIP3	235	6	1	1	5	2	2	0	0	0	2	3	9	3	5	1	3	2	3	11	8	0	0	3	4	1	7	6	10	9	2	6	2	7	1	7	10	5	5	5	9	6	1	2	4	4	1	0
YAR028W	YAR028W	234	8	2	2	5	3	0	0	1	0	0	4	6	6	5	2	1	6	1	10	6	0	1	4	3	1	5	4	10	4	3	5	1	4	1	6	2	12	11	8	3	0	2	2	6	8	1	3
YAR029W	YAR029W	74	0	0	0	2	2	0	0	0	1	1	1	4	1	2	3	0	1	2	6	4	2	1	0	0	1	1	2	0	1	2	1	0	1	0	1	2	1	1	2	6	2	1	0	1	0	1	0
YAR031W	PRM9	298	5	6	2	4	3	1	2	1	2	4	5	6	5	9	5	0	9	2	16	6	3	2	2	3	2	5	5	4	8	3	7	5	3	2	5	10	15	6	4	21	2	3	4	2	5	2	1
YAR033W	MST28	234	3	2	3	7	1	3	3	2	1	4	5	10	3	7	1	1	5	2	10	6	1	1	3	2	0	4	6	8	4	2	7	1	6	2	7	4	8	3	2	9	3	2	3	5	2	1	2
YAR035C-A	YAR035C-A	26	0	0	0	0	1	0	0	2	2	1	0	1	0	0	1	0	0	2	0	0	0	0	0	0	0	0	0	0	1	0	1	0	0	0	2	0	1	1	0	1	1	0	0	1	1	1	0
YAR035W	YAT1	687	12	19	17	5	3	4	1	24	7	7	27	4	43	5	8	3	13	23	11	18	3	19	4	7	15	4	0	29	3	5	2	22	13	24	1	9	17	9	26	7	10	10	6	4	4	8	18
YAR042W	SWH1	1188	18	32	3	18	20	14	2	5	6	5	50	39	44	52	5	3	33	14	67	22	10	16	8	20	16	19	8	30	18	21	21	13	25	21	10	64	26	22	21	15	20	18	6	8	12	10	22
YAR050W	FLO1	1537	10	27	7	27	18	3	1	1	0	2	30	21	24	19	7	9	18	15	65	20	18	14	4	58	3	2	6	44	46	13	10	0	22	3	5	13	6	29	12	24	71	1	2	16	27	22	32
YAR064W	YAR064W	99	1	0	2	2	1	0	1	2	0	3	2	1	0	2	4	3	0	1	2	5	2	0	4	1	2	2	1	1	2	0	2	1	2	0	3	2	3	2	4	4	2	0	3	1	1	3	1
YAR066W	YAR066W	203	5	5	1	11	0	0	0	1	0	1	4	3	7	3	0	0	1	0	9	2	0	2	0	17	1	0	0	2	4	2	1	4	9	0	2	4	6	1	7	4	2	0	0	1	6	6	9
YAR068W	YAR068W	161	2	1	1	3	2	1	0	0	0	0	1	3	0	1	0	0	9	5	0	0	0	0	0	0	1	7	1	0	0	6	5	5	1	18	6	4	2	3	2	4	16	0	6	3	5	0	1
YAR071W	PHO11	467	5	13	1	10	10	0	0	0	0	5	23	10	18	16	0	9	11	4	21	3	4	4	2	19	6	3	5	8	10	4	5	1	21	3	1	13	13	8	19	7	8	2	1	2	4	4	6
YBL001C	ECM15	104	2	0	1	2	3	0	0	0	0	1	0	0	2	7	0	2	3	0	5	1	2	2	2	2	3	2	0	4	7	0	4	1	1	0	0	5	4	3	0	2	1	1	0	2	0	2	0
YBL002W	HTB2	131	0	7	0	10	5	1	0	0	0	0	3	0	1	2	0	0	3	1	7	1	0	0	0	4	1	1	0	3	5	0	1	0	5	0	0	8	11	2	1	1	4	0	0	1	1	0	9
YBL003C	HTA2	132	0	5	0	14	10	0	0	0	0	0	5	3	0	3	0	0	5	1	5	0	0	0	0	14	2	1	0	2	5	3	4	0	9	1	0	7	4	1	1	0	5	0	0	0	1	0	1
YBL004W	UTP20	2493	29	20	17	49	63	23	6	5	2	22	40	98	42	97	5	14	56	28	133	40	16	7	16	32	19	36	46	37	106	41	102	26	71	29	62	105	74	52	47	85	26	5	9	30	61	20	28
YBL005W	PDR3	976	10	10	7	17	17	10	2	3	2	5	21	40	19	33	8	11	34	11	39	21	8	1	1	13	6	15	29	11	31	16	32	3	33	12	12	44	19	17	17	38	15	7	8	11	25	6	16
YBL005W-A	YBL005W-A	440	9	5	0	10	7	3	1	2	1	3	10	22	9	12	1	4	25	8	11	6	4	4	3	4	4	12	5	5	12	5	8	3	5	1	4	16	5	13	3	11	15	5	10	11	13	2	11
YBL005W-B	YBL005W-B	1755	38	11	3	28	34	5	12	5	2	17	45	72	50	54	6	11	62	19	65	23	20	15	3	28	24	39	45	36	45	27	44	10	23	11	31	92	33	33	18	34	38	14	20	38	54	10	30
YBL006C	LDB7	180	3	4	4	5	3	3	1	2	2	0	0	3	3	3	3	1	7	5	5	7	3	6	1	3	4	6	5	0	0	3	1	2	2	4	5	8	4	2	3	3	1	3	0	0	6	2	3
YBL007C	SLA1	1244	16	23	6	46	30	8	1	2	1	7	33	43	15	51	2	3	62	21	58	16	19	24	16	38	8	4	8	13	26	11	25	5	25	9	5	49	28	46	29	20	34	9	9	36	29	11	21
YBL008W	HIR1	840	16	6	6	11	19	12	4	0	0	5	15	31	19	44	7	6	13	8	27	19	9	12	7	20	6	14	24	15	26	12	22	3	21	9	12	41	25	10	6	22	18	6	7	10	25	8	7
YBL008W-A	YBL008W-A	79	1	0	1	1	0	1	2	1	0	1	2	3	1	0	2	3	3	2	0	0	0	0	0	1	0	2	6	2	3	0	1	2	2	0	1	7	3	2	1	4	1	0	0	1	1	1	0
YBL009W	ALK2	676	6	4	1	10	12	9	1	0	4	4	18	26	12	25	7	4	23	11	19	7	7	4	3	11	8	15	13	5	15	13	20	8	23	9	6	33	24	10	10	18	7	5	2	7	30	12	14
YBL010C	YBL010C	280	5	1	0	1	5	4	4	2	0	1	5	14	7	18	2	2	10	6	18	9	3	1	1	3	2	4	7	0	6	3	7	5	11	3	3	11	11	4	6	6	4	1	2	2	4	2	2
YBL011W	SCT1	759	12	20	7	11	24	4	1	2	1	6	18	15	12	24	6	3	13	8	45	18	8	8	8	14	8	11	15	26	14	6	17	8	22	4	8	33	26	19	21	17	10	9	8	10	8	7	18
YBL013W	FMT1	401	8	8	13	6	9	3	2	9	3	6	7	12	11	9	4	5	9	10	8	8	2	11	2	10	2	6	6	5	10	9	4	7	12	11	7	15	7	9	12	5	8	4	8	5	4	4	1
YBL014C	RRN6	894	14	9	5	5	15	11	5	4	5	3	24	29	19	57	2	4	38	12	41	15	6	6	8	13	5	15	27	23	22	9	24	5	18	15	12	32	20	11	9	32	15	6	11	9	35	5	12
YBL015W	ACH1	526	10	10	3	17	16	6	0	0	0	4	17	13	21	13	1	3	8	6	18	15	4	1	7	22	10	10	4	12	17	4	4	0	21	9	6	14	20	13	17	5	13	8	3	10	0	1	8
YBL016W	FUS3	353	8	5	4	3	6	4	1	2	2	6	9	5	10	11	1	5	7	5	10	14	3	4	0	7	6	6	13	12	7	4	8	4	6	8	5	7	15	9	14	4	7	7	2	8	5	2	5
YBL017C	PEP1	1579	24	15	9	24	28	16	0	1	1	8	31	61	44	87	11	26	29	13	78	37	33	24	13	42	7	17	22	33	43	14	39	8	19	9	19	68	41	28	28	71	23	10	4	20	36	12	21
YBL018C	POP8	133	2	0	1	2	3	1	0	1	0	1	1	2	5	9	0	2	6	0	9	1	0	0	1	4	0	3	2	2	4	2	3	1	2	4	1	6	3	3	3	3	1	0	0	0	5	0	2
YBL019W	APN2	520	11	3	1	3	17	8	4	0	5	0	9	24	15	20	5	6	15	3	19	8	7	6	5	12	1	7	18	9	15	5	17	2	7	7	6	27	18	11	9	17	9	5	3	5	13	2	6
YBL020W	RFT1	574	6	10	7	5	8	8	0	2	1	3	13	17	10	7	1	6	12	9	16	8	7	8	4	7	1	6	11	23	23	11	20	4	27	11	8	21	12	10	21	34	7	2	2	2	7	4	11
YBL021C	HAP3	144	1	2	3	5	3	1	2	0	0	0	6	4	5	3	2	1	4	6	3	12	2	1	1	1	1	1	2	2	3	3	1	4	4	1	0	5	4	4	1	1	2	1	1	1	1	6	3
YBL022C	PIM1	1133	18	17	11	30	27	10	4	1	3	6	23	23	28	56	4	3	31	9	81	21	10	12	7	26	8	11	18	18	36	11	32	0	34	5	13	52	55	23	20	16	23	6	5	20	18	14	16
YBL023C	MCM2	868	16	8	13	15	42	11	3	7	0	14	13	30	15	54	3	6	22	10	64	22	7	9	6	24	5	12	10	11	34	10	23	3	24	6	7	28	10	18	9	16	18	3	2	13	12	2	10
YBL024W	NCL1	684	5	14	6	20	26	5	0	0	0	5	21	27	16	24	1	13	18	3	47	11	4	6	1	19	7	11	4	12	15	10	20	0	19	4	6	33	28	12	15	15	16	1	0	17	8	4	3
YBL025W	RRN10	145	1	5	1	1	2	3	0	0	0	1	2	6	3	8	2	1	1	3	10	3	3	0	2	3	1	4	6	6	4	3	1	2	3	0	1	5	5	1	3	2	2	0	1	3	1	4	0
YBL026W	LSM2	95	0	0	0	1	3	3	0	0	0	0	3	4	5	2	1	0	4	0	4	2	0	0	0	3	1	0	3	0	2	3	2	0	4	1	1	6	2	3	3	3	1	0	0	0	3	0	2
YBL027W	RPL19B	189	0	8	0	18	21	0	0	0	0	7	7	1	6	1	0	0	7	0	12	0	1	0	0	8	5	2	0	2	5	1	4	0	10	0	1	2	21	1	1	0	2	0	0	0	0	0	3
YBL028C	YBL028C	106	2	1	0	4	6	0	0	0	0	3	0	2	4	4	0	0	5	0	6	2	1	1	0	2	1	2	1	1	1	4	3	0	0	1	0	16	6	3	3	0	0	1	0	0	1	2	2
YBL029C-A	YBL029C-A	94	0	0	0	0	1	0	2	0	0	0	3	5	2	2	3	2	6	3	3	0	2	1	0	1	2	1	4	0	3	0	1	0	2	1	1	3	4	2	4	3	0	4	3	1	2	0	0
YBL029W	YBL029W	376	3	8	0	4	8	6	2	1	0	1	10	41	7	10	1	3	4	5	22	4	0	1	1	5	1	4	8	5	8	6	14	4	3	6	2	10	12	6	4	10	4	9	3	8	8	4	11
YBL030C	PET9	318	5	10	0	19	12	1	0	0	0	2	8	1	7	7	0	4	9	1	8	0	0	0	0	35	0	0	0	10	3	4	8	0	19	1	2	9	18	10	14	6	5	2	0	3	5	0	4
YBL031W	SHE1	338	4	2	2	4	14	2	2	2	3	1	13	19	6	9	0	0	13	2	8	4	3	5	0	3	6	6	7	5	6	2	7	1	7	1	3	14	15	8	4	7	9	3	4	1	13	2	9
YBL032W	HEK2	381	4	13	1	13	8	5	0	2	1	2	11	15	11	9	1	1	3	4	19	16	3	13	2	6	4	4	2	21	16	0	2	1	9	8	5	13	17	3	10	3	4	7	0	5	6	4	11
YBL033C	RIB1	345	4	8	2	8	8	8	1	1	2	5	18	2	12	14	3	4	9	5	13	9	2	11	1	17	2	9	8	9	3	5	8	3	3	11	5	9	7	6	3	3	1	4	2	6	2	4	3
YBL034C	STU1	1513	18	18	6	17	15	17	3	1	2	6	52	88	31	60	3	11	41	17	62	40	10	6	4	8	5	21	36	34	42	29	44	8	51	18	20	84	47	44	47	36	23	9	8	15	39	10	20
YBL035C	POL12	705	14	2	2	14	12	9	0	2	0	4	17	24	10	27	3	1	24	11	29	15	7	11	4	14	7	7	18	8	22	8	18	3	20	6	8	31	20	9	13	23	22	9	4	12	11	3	14
YBL036C	YBL036C	257	4	3	1	9	5	5	0	0	0	0	5	12	6	10	2	2	9	0	17	6	1	2	3	7	1	4	4	5	12	1	8	0	11	1	1	17	9	4	4	6	6	0	0	1	2	2	5
YBL037W	APL3	1025	19	13	7	14	15	11	2	1	3	9	24	39	11	38	1	11	29	14	35	17	12	9	5	12	1	10	25	19	48	22	34	6	39	10	14	40	32	18	19	20	13	6	8	11	26	14	15
YBL038W	MRPL16	232	5	2	1	3	8	5	1	0	1	4	5	9	3	5	0	2	4	3	11	0	5	1	4	11	1	4	4	3	4	1	9	1	6	3	1	12	15	6	7	5	5	3	0	3	2	1	5
YBL039C	URA7	579	8	9	0	13	12	1	0	1	0	7	13	7	15	20	1	7	14	1	43	5	4	4	6	34	12	8	4	13	23	5	16	1	23	3	7	24	21	17	7	12	13	1	0	9	8	1	5
YBL039W-B	YBL039W-B	59	0	0	1	1	2	0	0	0	0	0	2	3	1	1	0	1	0	0	1	0	0	1	0	1	1	0	1	1	3	0	1	0	0	1	0	4	2	4	4	4	0	1	1	1	3	0	0
YBL040C	ERD2	219	2	2	2	5	5	2	1	0	0	0	2	4	1	5	0	0	4	1	4	1	3	0	3	4	2	6	3	5	13	9	6	1	10	4	3	7	8	7	9	9	1	0	1	2	1	1	1
YBL041W	PRE7	241	10	1	4	4	7	3	0	0	0	1	5	10	8	10	0	2	4	2	12	3	1	5	2	13	1	5	3	6	7	2	2	0	4	4	3	12	5	3	8	5	3	2	0	3	4	0	2
YBL042C	FUI1	639	17	10	8	14	11	3	1	1	1	4	17	18	12	18	5	6	4	7	15	9	7	7	5	22	0	5	12	18	28	10	13	4	19	7	3	16	18	10	23	20	6	7	3	6	11	1	11
YBL043W	ECM13	257	6	6	1	6	2	0	0	2	2	1	9	9	12	17	1	2	4	2	19	5	3	1	1	3	3	5	1	4	4	1	2	2	6	3	3	7	5	2	2	5	4	1	1	4	2	4	5
YBL044W	YBL044W	122	2	1	1	1	3	3	2	0	5	1	2	2	2	2	1	4	2	2	5	1	3	3	1	3	5	1	0	2	4	2	2	0	4	0	1	6	3	3	3	1	1	3	1	1	1	4	0
YBL045C	COR1	457	4	16	1	17	13	1	0	0	0	1	19	17	12	10	1	0	15	4	18	7	0	5	4	17	2	7	2	10	9	6	18	2	21	5	1	15	16	6	16	4	4	5	0	4	5	0	14
YBL046W	PSY4	441	3	1	5	2	5	6	1	0	2	3	10	25	15	46	3	3	7	5	27	20	3	7	2	9	2	5	9	8	5	4	8	4	7	4	4	11	21	16	6	12	8	3	2	2	5	11	2
YBL047C	EDE1	1381	31	24	8	62	22	6	0	1	1	8	49	62	25	56	1	2	80	27	80	31	10	11	7	23	11	10	12	16	25	14	46	5	36	8	8	42	29	20	11	35	42	10	6	23	31	16	27
YBL049W	MOH1	138	0	0	0	1	3	3	2	0	0	1	5	3	2	4	2	5	2	5	3	2	4	1	0	3	1	4	2	2	5	0	5	0	3	1	2	6	5	3	3	1	1	0	2	0	3	3	4
YBL050W	SEC17	292	9	3	1	17	6	2	0	0	1	1	3	12	8	16	3	4	9	6	10	14	4	1	2	10	1	2	2	4	8	7	7	1	11	0	4	15	12	4	5	10	0	0	1	2	6	7	1
YBL051C	PIN4	668	11	12	5	15	16	3	0	0	1	1	32	54	9	15	1	0	50	17	19	11	8	7	2	10	8	8	4	13	22	7	15	1	23	6	7	14	8	15	7	8	18	6	2	12	17	9	19
YBL052C	SAS3	831	11	3	3	7	32	9	5	6	2	1	31	35	16	43	4	7	15	9	53	22	13	3	8	6	4	13	26	12	20	15	22	1	13	4	11	52	17	12	13	24	9	8	5	9	15	6	13
YBL054W	TOD6	525	6	2	6	10	17	8	0	2	0	1	20	24	11	15	2	1	13	4	11	20	3	4	0	8	13	15	7	10	13	5	6	3	5	7	8	23	19	9	9	7	13	4	6	12	15	9	10
YBL055C	YBL055C	418	10	5	3	10	6	6	0	0	0	2	7	11	6	20	2	7	10	8	10	16	4	2	4	8	5	6	9	3	10	4	10	3	14	8	4	20	14	9	7	13	7	1	3	5	5	9	4
YBL056W	PTC3	468	7	5	5	10	6	3	0	1	0	5	7	18	15	32	2	12	11	3	21	16	5	9	1	19	2	10	10	4	17	6	16	1	16	1	2	17	9	13	5	14	1	4	1	4	10	6	6
YBL057C	PTH2	208	9	2	4	11	3	1	0	0	0	3	3	5	3	10	1	3	4	3	8	6	5	2	1	5	2	2	6	1	6	2	3	0	10	1	2	7	7	7	1	3	3	1	0	2	7	2	3
YBL058W	SHP1	423	7	7	5	9	15	6	0	2	0	2	12	17	10	22	1	1	19	6	23	12	7	7	3	16	2	4	4	5	2	2	9	3	8	5	1	13	10	7	5	12	9	2	5	8	9	5	8
YBL059C-A	CMC2	109	2	1	1	5	5	0	0	0	0	2	5	3	3	5	1	3	1	3	10	3	0	2	0	0	0	3	3	2	2	0	3	2	3	0	1	5	12	1	1	2	1	0	0	0	0	0	1
YBL059W	YBL059W	193	4	3	2	0	5	4	2	0	1	2	7	4	6	2	1	3	4	5	6	1	1	2	1	3	2	2	8	3	3	2	4	0	3	2	4	9	7	8	4	8	2	1	0	1	3	5	0
YBL060W	YEL1	687	12	6	4	8	10	7	2	1	2	2	23	32	13	23	4	4	14	6	39	16	6	7	3	8	7	8	16	13	15	13	15	2	18	6	12	34	24	18	16	15	8	3	3	5	14	8	9
YBL061C	SKT5	696	32	5	7	15	10	10	1	1	1	7	13	36	11	23	1	3	23	13	26	12	11	9	7	16	2	14	6	4	12	8	23	0	18	5	11	36	24	17	9	13	10	2	5	8	26	7	5
YBL063W	KIP1	1111	15	9	5	12	13	11	4	4	1	8	50	67	16	44	6	10	44	25	55	20	7	12	4	13	11	16	40	25	33	22	28	7	31	13	11	63	23	20	8	25	14	6	2	7	27	8	17
YBL064C	PRX1	261	6	4	1	6	8	3	0	0	0	0	4	8	9	11	2	1	8	3	8	3	2	2	3	4	3	0	3	6	11	2	3	0	7	3	2	12	13	2	9	9	5	3	1	6	3	2	3
YBL066C	SEF1	1148	24	13	10	15	25	12	4	1	0	3	35	59	21	38	6	10	42	15	35	13	9	15	4	16	15	19	10	15	32	13	33	8	30	17	12	38	24	22	18	27	25	11	11	30	19	12	25
YBL067C	UBP13	747	13	1	2	12	19	2	1	0	0	6	17	44	16	33	6	10	17	7	39	16	10	11	7	10	6	8	22	6	13	7	16	5	22	5	4	34	31	11	7	26	10	7	4	18	14	15	11
YBL068W	PRS4	326	7	3	3	18	10	1	1	1	1	0	3	13	6	18	2	3	8	2	12	5	2	0	1	13	3	7	7	6	16	4	11	1	13	0	3	14	7	7	6	3	4	3	2	3	5	1	6
YBL069W	AST1	429	5	9	3	7	7	2	1	0	0	2	13	11	8	19	1	4	8	4	13	9	3	7	6	13	4	7	5	10	16	3	9	2	14	4	2	23	18	11	8	7	6	3	2	10	6	1	3
YBL071C-B	YBL071C-B	32	0	1	0	0	0	0	0	0	0	1	0	1	0	0	1	0	0	1	1	0	1	0	0	1	1	2	2	0	0	0	2	0	1	1	2	1	2	1	0	2	0	0	0	0	0	0	0
YBL071W-A	KTI11	82	1	2	0	4	0	1	0	0	0	0	0	1	3	5	1	3	2	0	7	5	1	2	0	0	1	0	1	4	1	0	0	0	1	2	0	2	0	5	2	3	0	3	0	4	2	1	0
YBL072C	RPS8A	200	0	6	0	17	18	0	0	0	0	4	7	1	0	3	0	2	7	0	14	0	0	1	0	15	3	1	0	5	6	2	3	0	5	0	0	3	19	1	6	1	4	0	0	0	0	2	6
YBL074C	AAR2	355	4	3	1	4	2	6	2	0	1	0	11	14	10	18	0	3	7	9	20	9	4	5	3	5	5	7	7	8	10	3	5	2	8	3	4	16	8	16	5	14	4	1	2	6	4	3	4
YBL075C	SSA3	649	23	10	5	21	18	11	1	0	1	3	10	22	11	40	0	2	15	5	34	15	11	9	2	31	2	4	5	10	24	4	21	1	12	2	6	21	25	9	13	14	7	4	2	12	4	1	9
YBL076C	ILS1	1072	11	18	1	26	28	1	0	1	1	15	27	19	30	48	0	9	20	4	59	20	6	7	1	43	7	13	3	20	44	7	34	1	46	4	7	50	43	18	31	22	28	2	1	14	12	3	21
YBL078C	ATG8	117	0	2	3	3	2	5	0	0	0	1	0	3	3	4	1	0	2	0	6	4	1	1	2	0	1	0	3	1	6	2	0	0	3	0	1	3	10	3	2	6	3	1	0	4	2	0	0
YBL079W	NUP170	1502	25	20	14	24	24	17	3	2	0	7	41	56	25	55	3	10	46	14	71	22	13	16	11	26	9	18	31	31	70	26	51	10	29	15	13	66	32	28	37	48	20	15	4	17	37	14	25
YBL080C	PET112	541	13	9	4	3	7	6	2	1	4	5	13	17	12	20	1	2	15	14	21	12	7	4	4	9	6	10	10	15	16	6	11	3	31	9	5	21	19	12	9	13	7	4	8	6	10	5	6
YBL081W	YBL081W	368	7	2	1	6	4	2	0	1	0	0	47	16	3	6	0	0	12	10	1	3	1	4	2	2	9	6	2	3	6	3	4	3	8	3	3	4	4	11	5	4	15	7	4	1	10	11	17
YBL082C	ALG3	458	10	8	9	5	4	7	0	5	1	1	4	12	4	10	7	3	10	9	6	7	3	5	2	6	8	5	2	16	10	10	6	10	20	18	10	5	15	21	16	9	5	7	6	4	2	8	7
YBL084C	CDC27	758	18	9	9	15	9	10	0	1	0	2	21	63	7	21	6	10	20	18	23	7	6	4	4	9	2	18	16	14	15	13	21	9	22	12	9	31	19	16	13	14	9	5	4	13	17	7	14
YBL085W	BOI1	980	16	11	7	16	21	13	1	5	1	3	20	42	13	33	1	3	32	10	49	20	14	7	8	11	11	15	22	6	16	13	17	3	16	9	7	59	29	15	11	27	23	9	5	18	32	22	18
YBL086C	YBL086C	466	7	2	3	6	11	2	2	0	0	2	21	25	10	15	2	0	8	7	16	8	8	11	3	8	5	7	11	4	7	6	6	3	14	8	2	22	18	7	3	11	12	6	2	3	9	9	4
YBL087C	RPL23A	137	1	8	0	6	9	0	0	0	0	1	6	2	3	2	0	2	2	0	4	0	0	1	0	16	0	0	0	5	2	2	2	0	5	0	0	1	10	6	1	2	6	0	0	1	1	0	4
YBL088C	TEL1	2787	43	26	10	41	50	23	12	9	6	9	65	105	42	107	25	24	78	34	118	61	40	20	6	32	15	32	81	37	88	47	116	18	68	34	74	145	62	59	48	109	29	15	12	28	63	31	36
YBL089W	AVT5	459	10	6	3	7	6	4	2	0	2	4	9	13	3	7	4	6	7	6	5	8	6	6	5	12	4	8	14	13	24	11	21	3	9	8	3	10	5	12	11	22	8	1	7	5	11	3	4
YBL090W	MRP21	177	3	1	1	4	9	7	0	1	1	1	6	7	1	8	0	1	7	1	6	4	4	2	2	1	0	1	3	7	6	2	4	1	3	1	2	9	9	9	4	3	2	1	1	1	3	5	1
YBL091C	MAP2	421	5	10	4	10	10	3	1	2	0	5	9	13	17	16	0	4	8	6	27	8	2	5	5	19	6	8	3	14	5	3	11	2	9	5	1	18	19	10	4	8	8	5	1	3	2	3	5
YBL091C-A	SCS22	175	6	1	1	5	5	2	1	0	0	0	4	4	4	6	0	1	5	1	6	5	2	2	1	3	2	1	7	7	1	0	2	2	4	4	4	8	8	2	4	2	2	4	3	2	4	0	3
YBL092W	RPL32	130	0	2	0	10	8	0	0	0	0	3	7	0	2	1	0	0	2	0	4	0	0	0	0	7	7	1	0	4	4	0	2	0	7	0	0	0	19	2	3	1	4	0	0	1	1	0	2
YBL093C	ROX3	220	5	2	2	2	6	5	0	2	0	0	7	8	11	7	1	0	12	8	5	4	3	3	1	7	0	3	7	1	1	4	0	0	5	2	3	8	4	6	4	4	6	1	3	3	6	2	3
YBL095W	YBL095W	270	6	4	4	2	4	4	2	1	0	0	6	5	3	9	1	3	4	4	6	13	4	5	3	8	4	7	2	3	11	4	7	3	15	3	2	11	10	5	6	10	4	1	2	7	2	3	1
YBL097W	BRN1	754	16	6	6	3	21	8	4	0	1	1	27	38	33	56	2	3	16	10	51	16	9	5	10	11	3	13	14	8	22	7	16	3	18	5	6	34	22	16	15	20	3	2	4	5	12	6	6
YBL098W	BNA4	460	7	6	3	12	10	6	1	0	1	8	5	12	10	22	2	5	11	1	21	5	8	12	1	7	2	11	9	9	19	5	12	4	15	6	6	22	15	16	10	14	6	2	2	5	10	1	6
YBL099W	ATP1	545	9	18	0	34	26	0	0	0	0	9	9	9	8	13	0	1	24	2	30	7	2	1	0	44	2	4	0	6	24	7	7	0	44	1	6	10	19	3	6	9	8	1	0	12	4	0	21
YBL100W-A	YBL100W-A	438	5	5	2	13	8	3	0	1	0	3	13	24	8	11	0	3	27	6	19	3	2	1	1	5	7	11	4	10	8	6	11	1	3	2	8	18	7	10	4	7	18	0	6	7	15	5	8
YBL100W-B	YBL100W-B	1770	30	13	3	34	36	5	12	4	0	17	58	76	46	70	8	7	67	18	71	18	15	10	1	33	26	38	51	27	49	31	52	9	20	11	29	92	38	31	19	30	42	12	13	30	47	13	19
YBL100W-C	YBL100W-C	39	0	0	0	0	2	0	0	0	0	1	2	2	0	1	0	0	0	1	0	1	0	1	1	0	0	0	1	1	2	0	0	0	1	0	2	3	1	1	1	3	0	0	0	2	0	0	2
YBL101C	ECM21	1117	17	16	6	15	31	14	4	2	1	8	34	52	25	40	2	5	21	12	47	20	11	21	3	21	8	16	24	15	23	15	26	10	20	7	7	46	19	18	15	23	25	16	17	18	36	20	26
YBL102W	SFT2	215	5	6	4	4	6	4	1	1	0	1	2	6	4	2	1	4	3	8	5	2	1	0	2	7	0	1	1	1	4	4	4	3	8	3	8	2	3	7	11	9	4	1	1	3	4	3	2
YBL103C	RTG3	486	8	6	3	8	14	4	1	1	0	2	14	26	7	19	0	0	16	7	24	13	5	9	4	9	8	10	12	4	7	2	23	3	11	4	2	12	12	14	2	11	17	3	1	6	13	7	7
YBL104C	YBL104C	1038	16	15	8	20	33	15	6	4	3	3	31	54	21	54	10	13	22	7	48	14	18	6	7	29	4	15	25	17	30	12	28	8	18	8	11	33	24	23	11	22	16	3	5	12	25	8	15
YBL105C	PKC1	1151	15	17	4	28	20	11	2	3	3	17	19	39	17	55	6	18	57	15	61	26	11	8	10	26	12	18	18	14	39	14	28	5	26	12	13	68	30	25	18	30	22	7	6	14	20	9	10
YBL106C	SRO77	1010	18	11	5	25	20	9	4	3	2	3	12	40	18	28	7	7	24	6	34	14	23	13	10	20	7	15	34	15	44	13	22	2	24	8	17	42	24	20	16	30	14	7	8	17	21	16	15
YBL107C	YBL107C	196	6	0	2	2	6	5	1	0	1	1	6	13	3	9	4	2	9	3	10	8	2	2	0	1	0	1	7	1	5	2	4	0	4	0	4	7	9	2	1	7	2	1	3	1	3	2	0
YBL108C-A	PAU9	42	1	2	0	1	2	0	0	0	0	0	1	0	2	0	0	0	1	0	0	0	0	0	0	3	0	0	0	4	1	1	1	0	1	0	0	0	2	2	0	0	3	0	0	0	0	1	3
YBL111C	YBL111C	667	14	8	7	9	8	12	7	3	7	9	18	11	17	20	8	6	7	8	27	21	6	12	7	11	5	9	11	10	13	8	10	9	18	7	13	27	23	12	11	27	6	10	3	7	9	9	6
YBL112C	YBL112C	105	2	0	1	0	5	1	0	1	0	1	1	3	2	2	1	3	3	2	5	2	4	3	3	1	0	0	1	2	6	2	3	4	1	1	3	5	4	5	1	0	2	0	1	1	1	0	0
YBL113C	YBL113C	792	6	16	14	31	17	18	3	1	5	3	35	28	18	14	7	5	7	17	30	20	11	6	5	4	2	9	7	12	7	4	6	4	14	16	5	20	12	14	10	10	7	1	3	1	0	34	18
YBR001C	NTH2	780	15	4	6	22	24	13	1	2	3	3	15	27	10	37	4	3	13	8	37	21	11	7	6	26	7	11	13	3	23	8	18	9	18	12	9	38	11	17	13	21	18	3	9	9	11	4	7
YBR002C	RER2	286	5	5	2	4	6	6	1	4	3	2	6	4	5	10	1	4	2	1	19	8	4	6	5	3	2	5	5	9	6	1	14	2	9	4	0	10	11	7	3	11	2	2	0	4	4	2	2
YBR003W	COQ1	473	9	7	7	12	15	4	1	3	1	4	5	16	9	18	3	2	10	3	18	10	3	5	6	10	7	8	12	5	17	13	15	4	13	3	9	20	14	8	3	14	10	7	2	8	9	3	5
YBR004C	GPI18	433	7	5	1	9	4	6	0	0	0	4	12	8	3	6	3	5	9	6	9	1	5	0	3	5	1	4	12	10	18	9	21	1	16	5	4	16	9	4	8	37	10	4	1	4	10	6	10
YBR005W	RCR1	213	6	2	3	6	5	6	1	1	2	1	7	4	1	8	0	1	6	6	8	6	3	2	5	2	3	2	4	1	4	0	3	0	4	2	4	2	3	2	1	5	4	4	4	4	8	2	0
YBR006W	UGA2	497	11	11	4	16	9	4	0	0	0	2	12	11	6	13	3	8	8	1	23	13	7	5	2	25	3	4	5	8	17	4	13	2	14	3	5	22	15	9	5	19	13	5	2	6	7	3	5
YBR007C	DSF2	736	11	7	5	16	18	8	4	0	3	3	14	43	14	26	7	3	18	4	32	11	10	6	4	10	4	13	10	7	12	8	21	3	10	8	14	50	19	15	12	13	16	9	4	15	29	13	12
YBR008C	FLR1	548	13	6	1	22	9	4	2	2	1	6	9	10	5	14	9	6	6	4	20	6	1	11	4	22	4	4	7	15	14	7	24	4	17	5	6	13	3	15	17	25	8	6	4	11	9	2	6
YBR009C	HHF1	103	0	2	0	4	12	0	0	0	0	2	1	0	1	2	0	0	2	0	4	0	0	0	0	16	2	0	0	4	3	2	2	0	5	0	0	4	7	1	2	0	1	0	0	0	0	0	3
YBR010W	HHT1	136	1	9	0	6	16	0	0	0	0	1	1	0	1	3	0	0	8	0	7	0	0	0	0	7	2	0	0	6	1	0	4	0	8	1	0	2	14	1	3	2	3	0	0	2	1	0	2
YBR011C	IPP1	287	2	8	0	12	4	1	0	0	0	1	15	1	11	13	0	1	7	0	16	3	0	1	0	15	4	2	0	10	17	1	4	0	11	1	0	6	23	3	9	2	17	1	0	2	0	2	4
YBR012W-A	YBR012W-A	440	5	4	1	13	5	3	1	2	1	2	14	24	8	14	1	2	20	7	12	4	4	3	2	6	4	9	3	8	12	4	7	2	3	4	3	19	6	12	3	10	16	5	8	14	14	5	9
YBR012W-B	YBR012W-B	1756	34	11	5	30	33	4	12	6	3	15	48	76	48	58	7	8	56	19	63	20	21	14	2	31	23	37	43	40	44	22	48	13	19	15	28	95	34	32	20	33	39	14	19	39	53	13	27
YBR013C	YBR013C	129	5	2	1	1	1	2	0	0	0	0	1	14	1	2	1	4	4	1	4	1	0	0	2	3	1	1	3	1	7	1	4	1	3	2	5	2	3	3	1	4	2	1	0	0	4	1	0
YBR014C	GRX7	203	3	3	1	6	4	3	0	0	0	0	5	10	4	8	1	0	4	2	12	3	1	2	2	5	4	3	4	2	5	2	3	1	5	2	1	12	2	3	1	7	3	1	0	2	3	4	1
YBR015C	MNN2	597	10	8	2	14	5	5	2	1	0	4	19	16	24	24	2	5	4	5	22	12	4	9	7	15	3	8	8	8	13	9	16	4	14	11	6	25	32	10	17	17	10	6	2	7	10	5	8
YBR016W	YBR016W	128	2	1	0	4	0	1	0	0	0	2	7	4	0	2	2	3	14	19	1	2	6	4	2	2	0	3	1	0	0	1	1	0	0	2	0	1	1	3	1	0	4	4	1	1	1	1	3
YBR017C	KAP104	918	22	13	9	12	12	7	0	1	0	3	22	35	19	51	4	12	26	11	43	21	10	8	5	12	5	14	18	20	38	14	35	3	38	11	10	23	21	28	19	28	17	5	3	12	13	11	10
YBR018C	GAL7	366	2	6	1	12	14	2	0	0	1	2	6	17	2	16	2	4	15	4	17	7	0	2	0	10	3	10	2	4	10	7	12	3	9	4	3	14	9	6	6	12	12	3	0	8	9	3	6
YBR019C	GAL10	699	8	13	2	21	14	6	1	2	0	5	17	31	11	29	3	7	14	7	24	20	9	9	3	33	6	8	5	14	25	6	16	0	22	8	5	28	15	9	8	22	13	7	4	7	6	2	8
YBR020W	GAL1	528	7	15	3	22	9	3	0	1	1	2	11	18	8	16	4	10	8	4	24	10	5	10	2	15	3	8	4	4	16	9	16	2	13	2	6	20	18	10	10	16	10	2	7	7	3	7	7
YBR021W	FUR4	633	10	10	4	27	14	3	0	1	1	2	11	18	8	14	4	12	10	5	17	7	10	7	4	16	7	4	7	17	22	11	18	1	13	8	3	17	12	15	20	29	9	6	2	9	18	4	10
YBR022W	POA1	177	2	0	0	4	1	1	1	2	0	0	5	4	3	4	5	1	2	2	11	2	3	5	2	6	1	2	4	7	2	1	6	1	5	3	3	12	4	3	1	5	4	1	0	1	6	0	0
YBR023C	CHS3	1165	17	8	10	24	22	7	2	2	3	10	20	39	25	59	5	17	24	11	43	11	9	13	6	34	7	16	14	10	49	10	30	2	27	14	19	48	35	30	21	35	23	10	2	20	24	7	19
YBR024W	SCO2	301	5	2	3	5	12	4	1	1	1	4	5	7	6	15	2	5	7	4	13	7	6	2	2	9	1	3	4	6	8	7	8	2	10	0	2	10	11	1	6	14	8	2	1	5	8	3	3
YBR025C	OLA1	394	1	9	0	20	14	0	0	0	0	5	7	7	6	18	1	5	12	1	31	2	0	0	0	25	3	4	1	15	19	5	5	0	23	2	0	13	25	8	10	4	17	0	0	1	2	0	4
YBR026C	ETR1	380	7	6	1	5	2	2	1	0	0	5	8	16	8	13	0	2	10	4	14	5	6	1	5	12	3	2	5	10	10	3	9	2	14	1	3	23	14	6	5	6	5	4	1	4	9	1	8
YBR028C	YBR028C	525	7	7	6	6	12	5	1	0	2	2	9	27	10	23	0	5	11	2	24	10	7	6	3	12	5	9	7	8	19	12	16	2	11	7	5	20	26	9	4	16	8	2	3	9	9	7	10
YBR029C	CDS1	457	5	6	3	10	6	3	0	1	0	0	9	11	7	8	7	5	6	3	14	5	4	5	3	12	4	8	8	16	16	6	12	6	17	6	7	16	17	7	23	22	9	2	1	4	7	6	3
YBR030W	RKM3	552	15	6	2	9	6	1	4	1	1	2	12	18	20	28	3	6	11	2	41	18	6	7	2	10	3	12	10	11	11	6	19	5	16	8	7	23	16	9	8	17	5	5	2	7	12	7	11
YBR031W	RPL4A	362	0	12	0	33	17	0	0	0	0	8	15	1	5	2	0	1	12	0	16	0	0	2	0	26	9	1	0	9	6	1	1	0	26	0	0	2	30	3	6	2	15	0	0	2	0	0	15
YBR033W	EDS1	919	8	11	6	16	14	12	4	5	1	10	29	40	15	24	14	11	27	9	44	12	14	11	6	16	5	10	25	13	27	15	26	1	19	8	15	44	23	21	11	32	13	8	4	17	24	13	10
YBR034C	HMT1	348	2	4	3	5	9	0	0	0	0	1	9	9	16	13	3	0	5	2	15	9	1	3	1	16	7	5	4	9	12	7	7	0	12	1	3	10	18	10	7	11	4	3	1	5	4	5	4
YBR035C	PDX3	228	3	2	2	6	14	4	0	1	0	2	7	2	6	9	0	1	8	1	15	7	2	1	1	5	0	4	1	8	5	3	0	1	5	2	4	7	9	1	6	7	9	1	1	3	1	0	4
YBR036C	CSG2	410	3	6	1	14	2	3	1	1	1	3	18	7	7	7	4	3	7	4	10	5	6	5	4	9	3	1	8	9	19	8	5	4	20	6	6	7	11	15	9	14	4	2	3	8	8	4	8
YBR037C	SCO1	295	8	4	0	5	9	2	1	3	0	0	7	6	6	9	1	3	3	6	7	10	5	9	4	8	1	3	3	5	3	5	5	4	10	5	4	10	15	3	9	11	5	3	1	8	4	2	5
YBR038W	CHS2	963	22	19	5	20	28	5	1	4	1	10	18	32	18	30	1	11	23	13	39	11	4	14	5	22	6	15	13	9	31	15	19	5	26	12	12	34	27	24	21	36	11	13	6	13	14	6	20
YBR039W	ATP3	311	6	8	1	17	11	0	0	1	0	2	12	9	3	12	1	1	9	2	13	5	2	2	1	8	2	2	1	8	19	2	1	0	19	1	1	15	13	11	3	5	8	0	1	2	3	0	8
YBR040W	FIG1	298	9	2	2	2	5	3	0	0	0	1	5	15	3	6	1	3	5	1	4	2	0	3	1	4	0	3	9	6	13	7	11	3	11	3	3	9	9	10	3	15	4	3	1	2	14	6	6
YBR041W	FAT1	669	8	14	4	12	17	8	0	1	1	3	13	17	15	21	3	6	19	8	33	2	9	5	2	22	3	12	6	11	27	10	26	2	16	5	10	28	19	14	16	26	8	4	4	11	5	3	10
YBR042C	CST26	397	5	3	0	10	7	5	1	1	0	1	4	14	3	12	2	2	8	2	11	10	5	6	2	8	2	7	12	6	22	8	13	5	8	4	11	21	14	4	9	11	8	0	2	6	6	4	7
YBR043C	QDR3	689	11	10	7	19	16	8	3	1	1	6	13	20	7	23	4	2	20	4	22	13	15	6	4	17	8	2	11	11	25	18	18	3	20	8	8	20	11	19	7	21	10	6	7	8	14	8	10
YBR044C	TCM62	572	10	7	7	7	11	6	5	0	3	1	20	26	7	23	5	7	8	4	22	9	6	5	6	10	4	4	12	14	16	7	21	5	14	10	7	29	21	11	8	6	13	3	2	6	8	9	14
YBR045C	GIP1	639	7	3	4	8	18	10	2	2	1	5	11	28	12	47	4	6	16	4	40	19	8	2	2	7	1	12	10	4	16	5	14	0	13	5	9	38	14	8	9	21	12	4	1	6	14	13	10
YBR046C	ZTA1	334	8	5	5	7	6	1	0	0	2	0	4	8	6	9	0	2	7	3	17	6	5	6	2	14	1	1	6	8	11	4	10	2	7	2	7	20	14	3	3	10	9	1	1	3	5	1	3
YBR047W	FMP23	175	3	1	1	0	3	2	3	1	0	0	4	5	4	7	0	1	4	1	12	3	4	0	0	1	4	3	2	4	6	6	3	0	5	2	1	11	6	3	4	8	2	1	2	3	2	0	4
YBR048W	RPS11B	156	0	3	0	7	9	0	0	0	0	3	5	2	1	1	0	2	6	0	4	0	1	0	0	8	4	1	0	5	5	0	2	0	3	0	0	2	18	2	6	2	7	0	0	1	0	0	6
YBR049C	REB1	810	15	13	7	24	17	7	0	1	1	10	32	54	30	64	1	5	38	15	42	13	3	6	1	16	10	19	6	8	21	5	18	2	19	8	5	45	18	17	2	7	6	4	1	5	19	8	10
YBR050C	REG2	338	7	5	2	4	9	3	2	3	2	1	13	19	12	15	3	4	4	6	11	7	3	2	1	1	3	6	7	6	7	2	9	2	9	1	3	16	12	6	9	5	4	4	1	5	3	3	3
YBR052C	RFS1	210	8	6	2	3	3	0	0	0	0	1	4	3	6	6	1	2	3	0	8	8	5	5	4	9	1	3	5	4	6	2	3	1	6	1	2	11	6	4	3	5	2	2	1	2	2	3	2
YBR053C	YBR053C	358	3	3	2	3	5	0	1	0	0	2	8	11	9	17	2	7	6	2	19	7	8	6	5	6	4	5	7	5	14	4	8	2	12	4	3	16	10	4	5	15	7	2	1	10	3	3	6
YBR054W	YRO2	344	1	9	0	17	8	0	0	0	0	1	8	3	6	8	1	4	7	0	9	6	0	1	1	20	4	2	1	8	20	7	5	0	13	2	3	5	26	11	15	7	17	1	0	0	3	0	0
YBR055C	PRP6	899	21	13	5	20	27	9	6	4	2	5	16	38	9	50	6	5	34	12	41	26	8	6	3	10	4	7	18	7	25	14	46	7	26	8	12	51	26	17	9	24	11	4	9	12	15	8	7
YBR056W	YBR056W	501	5	9	4	9	7	2	1	1	0	4	7	16	10	31	1	3	16	2	26	6	6	10	3	18	6	12	8	6	21	4	14	1	7	1	6	28	20	8	3	21	9	3	1	6	7	4	3
YBR057C	MUM2	366	11	5	3	8	7	3	0	0	0	0	15	34	3	8	1	0	12	6	23	11	1	2	3	4	2	9	4	4	4	6	9	3	9	6	1	12	13	20	5	4	5	5	1	3	15	2	3
YBR058C	UBP14	781	9	6	4	14	9	6	1	1	1	4	27	45	16	34	11	16	28	9	41	15	10	5	5	13	4	12	11	9	24	15	30	6	13	3	7	28	27	15	9	21	13	10	4	15	11	8	9
YBR058C-A	TSC3	80	0	1	0	1	1	0	0	0	0	1	0	2	0	1	1	0	1	0	5	0	0	1	1	1	0	3	4	0	2	2	2	2	1	0	2	3	3	3	6	4	0	2	0	0	2	1	0
YBR059C	AKL1	1108	22	12	6	23	28	13	2	4	4	6	23	64	16	36	1	5	63	34	51	18	14	15	7	23	7	19	7	15	29	8	20	3	27	10	13	42	22	31	14	20	23	5	5	13	33	18	21
YBR060C	ORC2	620	5	6	5	9	15	9	0	1	0	6	17	30	10	19	1	2	19	8	31	12	6	2	3	11	2	9	10	9	16	8	13	6	12	4	11	36	26	17	9	20	12	7	6	9	11	9	8
YBR061C	TRM7	310	8	4	2	5	10	4	0	0	0	1	5	5	6	20	2	6	12	2	8	4	2	6	2	6	1	5	4	3	5	5	8	3	9	6	4	19	6	5	5	10	6	3	2	6	9	4	5
YBR062C	YBR062C	180	4	1	1	0	4	1	4	0	0	0	4	4	2	9	3	4	8	4	13	7	3	3	0	6	1	5	1	2	3	3	10	1	2	2	2	4	3	5	1	3	3	1	0	2	5	0	2
YBR063C	YBR063C	404	5	1	3	1	9	4	7	2	1	1	8	21	7	18	2	3	7	1	20	9	3	6	1	6	0	4	9	7	24	2	13	4	7	2	4	20	8	10	6	15	4	2	1	5	8	9	9
YBR065C	ECM2	364	7	2	3	4	6	1	3	1	3	1	12	16	5	12	3	7	5	4	11	9	5	5	2	4	2	4	13	6	12	5	13	0	10	4	8	26	17	6	2	11	4	3	5	4	11	2	3
YBR066C	NRG2	220	4	0	1	3	6	6	1	0	0	1	8	9	3	7	2	6	3	4	5	3	4	1	2	5	0	10	6	4	6	2	1	0	6	2	2	19	5	5	6	4	2	3	3	1	7	3	3
YBR067C	TIP1	210	6	13	0	23	2	0	0	0	0	0	2	2	5	3	0	0	5	0	8	2	1	2	0	5	0	1	0	4	5	1	3	0	9	0	2	1	4	2	3	2	7	0	0	0	3	2	11
YBR068C	BAP2	609	17	13	5	15	12	4	1	2	0	3	6	20	11	12	5	5	13	3	13	11	8	8	9	23	2	9	11	11	30	10	17	2	15	2	8	19	11	17	26	19	7	5	3	4	9	2	14
YBR069C	TAT1	619	20	14	4	8	12	5	1	0	0	5	11	15	14	8	7	7	13	6	19	10	10	6	5	22	7	6	9	16	22	6	18	3	13	8	12	22	8	12	17	23	11	3	0	9	9	4	10
YBR070C	ALG14	237	3	2	3	3	4	5	1	0	0	1	1	4	1	5	2	2	5	2	9	1	6	1	1	8	3	4	7	5	8	3	5	3	10	7	5	13	6	5	6	8	1	1	1	4	2	0	6
YBR071W	YBR071W	211	3	2	1	5	4	5	0	1	1	0	7	4	9	7	0	1	4	3	9	3	2	2	0	1	5	2	2	4	3	2	3	1	6	6	2	9	9	7	3	5	2	0	0	2	7	7	12
YBR072C-A	YBR072C-A	53	0	1	1	0	4	2	1	0	0	0	1	1	1	2	0	0	1	0	0	0	0	0	0	0	1	3	1	2	3	0	2	0	3	0	0	2	1	1	1	1	0	1	0	0	1	2	2
YBR072W	HSP26	214	7	1	0	3	7	0	0	0	0	1	14	4	10	11	0	0	3	2	7	5	0	5	0	10	1	2	0	2	7	0	4	0	9	2	1	5	15	1	6	5	9	2	0	3	1	3	1
YBR073W	RDH54	958	13	13	6	9	24	11	7	1	1	4	20	36	14	42	6	11	29	9	36	14	16	11	7	16	2	10	25	10	26	10	32	6	31	10	13	51	37	24	19	19	14	4	5	19	20	13	5
YBR074W	YBR074W	976	15	7	4	20	17	14	3	1	1	3	21	37	16	36	3	6	25	11	34	17	16	8	7	14	5	21	19	17	31	18	34	7	24	8	22	27	24	17	19	36	13	5	4	13	24	11	13
YBR076W	ECM8	354	3	3	1	3	9	5	3	1	0	2	9	19	8	8	5	6	10	5	15	6	3	3	3	5	5	5	7	8	11	4	7	2	6	4	4	22	7	6	8	16	3	6	0	3	4	3	6
YBR077C	SLM4	162	1	1	2	1	2	0	0	0	0	0	8	5	3	7	0	2	1	2	9	3	1	1	2	3	1	3	6	1	5	3	2	1	9	3	1	7	5	7	3	3	0	1	2	2	2	4	4
YBR078W	ECM33	429	0	10	0	32	3	0	0	0	0	0	34	4	12	7	1	3	16	0	9	1	0	1	0	28	0	0	0	11	16	5	7	0	29	0	1	2	17	4	17	3	4	0	0	1	6	3	23
YBR079C	RPG1	964	10	25	1	56	27	4	0	4	0	24	16	14	22	33	0	1	33	9	97	16	4	4	3	15	7	11	3	15	36	10	29	3	35	5	6	42	54	19	19	8	25	1	1	9	10	5	12
YBR080C	SEC18	758	21	7	4	18	19	6	2	3	0	10	27	28	11	37	2	3	20	4	26	16	9	3	5	36	3	6	11	13	36	6	28	3	21	3	10	33	19	19	21	18	16	7	2	7	17	4	10
YBR081C	SPT7	1332	14	18	5	21	21	7	7	6	1	4	33	71	43	82	3	3	36	21	104	35	20	5	9	15	7	15	25	19	30	17	43	3	27	17	21	86	43	28	11	36	16	6	3	14	31	20	17
YBR082C	UBC4	148	1	5	0	6	3	0	0	0	0	1	1	4	5	7	0	3	2	0	5	0	1	2	0	3	1	3	1	9	1	7	3	0	2	1	0	3	8	2	5	0	10	1	0	4	2	0	4
YBR083W	TEC1	486	6	7	1	10	11	4	1	2	0	0	15	22	10	10	1	2	17	7	27	13	8	3	2	5	4	9	14	10	10	3	4	6	3	10	8	21	21	5	6	11	10	8	1	6	19	5	10
YBR084C-A	RPL19A	189	0	7	0	19	21	0	0	0	0	7	6	2	3	4	0	0	7	0	12	0	0	0	0	9	5	2	0	4	3	0	6	0	9	0	1	3	20	1	1	0	2	0	0	0	0	0	3
YBR084W	MIS1	975	25	19	4	38	25	9	1	3	0	4	19	22	23	30	2	6	21	7	45	12	11	10	10	42	9	17	11	33	33	9	32	0	24	2	16	43	35	20	13	16	25	5	4	18	15	5	10
YBR085C-A	YBR085C-A	85	1	2	0	3	0	0	0	0	0	0	1	2	1	3	0	0	4	2	3	4	0	2	1	3	0	2	0	2	2	2	1	0	4	1	1	4	4	1	1	2	0	0	0	1	2	3	0
YBR085W	AAC3	307	7	7	1	15	10	0	1	1	0	1	3	7	3	11	1	3	10	1	5	2	8	3	3	21	0	0	3	10	4	3	9	2	11	2	2	15	13	11	12	9	4	1	0	0	8	1	3
YBR086C	IST2	946	14	18	8	23	9	3	0	2	0	3	26	39	7	31	1	7	20	13	32	11	6	10	4	11	6	21	13	15	40	16	15	3	29	10	13	51	30	10	18	37	26	7	4	11	18	11	20
YBR087W	RFC5	354	7	2	1	10	12	2	1	0	0	5	9	12	2	17	3	6	7	2	17	5	6	0	1	3	0	7	11	10	11	9	15	0	14	5	5	19	6	10	2	6	5	0	0	9	5	5	6
YBR088C	POL30	258	3	2	0	8	4	1	0	0	0	3	3	3	10	17	0	4	6	3	18	1	2	1	1	8	0	2	6	11	7	6	9	1	11	2	3	12	6	6	11	6	2	0	1	5	5	2	9
YBR089C-A	NHP6B	99	3	3	0	6	4	4	0	0	0	2	2	3	3	1	0	0	4	0	9	2	0	3	0	1	0	0	1	0	1	0	1	0	3	0	0	1	13	2	1	2	2	1	0	3	1	0	1
YBR090C	YBR090C	122	3	0	1	2	5	5	0	1	0	1	5	0	1	0	0	2	6	3	1	3	2	1	2	2	0	0	2	2	0	7	2	0	3	1	1	5	3	2	2	8	2	4	2	2	2	1	1
YBR091C	TIM12	109	2	1	1	1	1	1	3	1	0	0	2	4	2	4	3	3	4	2	1	7	3	2	1	3	0	3	2	0	3	4	1	2	0	0	1	5	2	3	4	4	1	0	1	1	0	1	1
YBR092C	PHO3	467	4	13	2	16	8	1	0	0	0	6	21	9	19	23	1	7	12	4	21	4	3	9	2	17	2	4	2	7	10	4	9	1	22	2	1	10	11	10	20	8	10	1	0	3	5	2	5
YBR093C	PHO5	467	2	14	0	15	9	0	0	0	0	5	24	7	22	19	0	10	15	1	19	3	1	4	1	22	3	6	1	7	13	4	8	0	21	2	0	7	16	7	19	8	7	1	0	5	6	3	5
YBR094W	PBY1	753	11	6	3	18	12	5	0	2	1	0	22	35	21	41	2	6	12	8	38	18	8	5	4	12	10	7	13	14	29	12	22	4	17	7	6	31	24	14	13	24	19	4	6	8	9	6	9
YBR095C	RXT2	430	4	6	2	6	16	6	1	2	1	1	17	24	12	15	0	0	7	8	30	15	3	3	2	11	1	4	13	10	16	8	9	0	14	6	5	15	8	7	3	8	7	1	1	6	5	7	5
YBR096W	YBR096W	230	1	2	2	3	3	3	0	0	0	1	3	8	4	3	3	6	4	0	8	8	0	2	2	5	1	2	0	4	10	2	4	3	9	1	5	8	14	5	8	10	5	0	0	3	7	4	1
YBR097W	VPS15	1454	21	10	4	14	31	20	3	0	3	5	37	69	27	50	8	21	29	22	58	27	15	8	9	17	8	18	46	27	64	25	54	6	43	12	17	65	26	24	30	50	22	9	4	18	35	15	15
YBR098W	MMS4	691	14	3	5	13	15	6	7	4	1	0	16	31	12	38	2	5	24	10	33	17	15	0	5	4	4	9	18	11	19	12	13	5	10	7	11	51	16	12	7	19	10	6	7	5	23	11	4
YBR101C	FES1	290	4	5	1	10	6	1	1	0	0	1	9	14	11	12	2	0	4	5	16	6	3	1	2	6	3	1	7	6	9	6	12	4	11	6	3	15	9	8	3	6	4	0	1	5	2	1	3
YBR102C	EXO84	753	9	9	2	14	24	14	2	1	0	2	22	44	14	39	4	2	21	16	28	18	5	7	4	6	1	10	14	10	21	13	22	4	26	6	12	31	27	20	12	15	9	3	3	16	16	12	11
YBR103W	SIF2	535	12	2	4	9	8	4	1	1	0	1	10	24	11	27	2	3	12	7	25	12	11	7	6	18	6	8	20	7	11	11	8	4	12	8	9	22	8	7	5	10	4	2	0	7	12	8	8
YBR104W	YMC2	329	7	4	5	2	10	3	1	0	0	4	5	11	4	7	1	3	10	5	12	6	4	0	7	19	0	1	4	2	10	2	8	0	16	3	6	14	6	8	6	14	3	3	5	5	5	1	5
YBR105C	VID24	362	4	6	3	6	6	2	0	2	1	1	13	9	10	10	3	1	14	10	13	7	3	2	6	3	3	8	5	3	5	1	9	3	9	4	4	13	11	5	6	14	10	5	2	7	5	4	6
YBR106W	PHO88	188	1	2	0	9	6	0	0	1	0	1	5	2	6	2	0	1	6	0	9	2	0	2	0	12	2	1	1	12	6	0	1	2	8	1	0	5	11	16	4	1	6	0	0	3	0	1	4
YBR107C	IML3	245	5	2	1	3	4	2	2	1	1	1	8	5	5	6	2	1	7	3	13	7	1	2	4	6	3	0	7	4	10	2	6	2	10	3	2	5	8	9	3	6	1	2	5	2	4	5	2
YBR108W	AIM3	947	18	9	8	13	18	10	2	1	2	6	29	30	9	28	0	1	60	45	30	21	19	10	13	18	5	14	6	7	13	3	13	2	10	11	5	32	33	15	4	16	53	17	17	44	22	9	9
YBR109C	CMD1	147	1	5	0	6	1	1	0	0	0	1	5	4	1	11	0	0	6	0	15	3	1	2	0	5	1	1	1	4	3	4	2	2	7	1	2	7	1	5	3	5	0	1	0	0	5	0	4
YBR110W	ALG1	449	5	4	0	8	6	4	1	3	1	1	7	9	6	19	3	4	14	1	13	7	7	4	2	9	5	6	15	5	20	11	18	1	16	4	8	22	16	12	4	18	8	3	4	6	10	4	4
YBR111C	YSA1	231	2	4	1	3	6	2	0	2	0	2	7	2	3	13	3	1	9	1	15	4	1	3	1	11	3	0	3	7	8	3	5	3	7	1	0	13	8	6	1	7	4	2	0	5	1	4	2
YBR111W-A	SUS1	96	1	1	1	0	1	2	0	0	0	0	4	1	0	5	0	0	8	0	10	2	1	0	0	1	0	0	3	0	3	3	4	0	1	0	3	5	2	4	0	2	0	1	0	0	4	0	1
YBR112C	CYC8	966	49	21	10	42	23	2	0	0	0	3	23	27	17	17	2	3	128	38	51	17	6	7	1	15	6	16	10	8	15	6	25	7	15	7	11	19	13	15	5	6	22	9	4	32	15	5	8
YBR114W	RAD16	790	9	4	5	15	27	10	4	1	1	6	26	25	17	38	6	10	24	12	35	18	3	7	4	18	5	14	8	21	22	14	19	1	16	14	8	35	32	18	20	14	3	5	7	13	7	9	7
YBR115C	LYS2	1392	22	25	12	32	27	12	1	5	0	16	29	51	35	62	6	8	34	8	54	21	12	13	6	59	9	17	16	22	43	16	51	3	52	9	11	50	36	21	26	35	47	4	2	21	18	10	19
YBR117C	TKL2	681	15	12	8	18	12	11	3	1	0	1	14	12	21	20	2	1	17	10	29	12	13	6	6	36	6	12	3	14	18	7	9	2	22	10	7	19	21	12	11	19	12	4	6	12	13	4	15
YBR118W	TEF2	458	0	7	0	30	18	0	0	0	0	0	16	0	16	8	1	6	12	0	30	1	0	0	0	42	6	5	0	14	16	0	3	0	21	0	0	3	46	8	16	1	23	0	0	0	0	0	6
YBR119W	MUD1	298	6	2	0	8	8	5	1	2	2	4	8	15	3	7	1	0	15	3	14	6	2	4	0	3	2	1	8	2	5	6	12	0	4	5	13	20	15	8	2	6	3	4	3	1	8	2	2
YBR120C	CBP6	162	3	3	1	0	5	2	0	0	1	3	3	8	2	8	0	0	5	1	5	4	3	1	0	4	2	0	7	1	4	0	8	1	2	3	0	16	5	5	3	3	3	2	0	1	2	3	2
YBR121C	GRS1	667	7	17	0	25	26	3	0	2	0	5	10	13	20	29	0	6	15	1	52	9	4	5	2	30	3	10	2	14	21	2	18	0	32	1	3	30	30	12	11	22	23	0	0	7	4	0	11
YBR122C	MRPL36	177	1	1	2	3	7	3	2	0	1	0	1	7	7	6	0	0	5	3	8	3	1	0	2	6	1	0	1	2	6	3	2	0	6	3	0	8	13	3	2	4	3	0	2	3	5	4	2
YBR123C	TFC1	649	7	5	7	11	13	3	0	0	0	3	11	24	17	38	2	1	12	7	34	16	10	5	5	11	4	6	21	10	12	3	16	3	11	12	7	44	23	16	12	19	16	8	6	11	8	9	7
YBR125C	PTC4	393	7	2	3	5	6	3	4	2	1	3	17	14	9	13	2	5	9	5	16	4	7	9	3	14	7	8	13	3	10	5	4	1	13	6	4	14	8	6	10	11	7	1	1	0	6	3	5
YBR126C	TPS1	495	7	8	3	5	9	4	0	0	0	2	21	9	7	17	2	2	11	7	20	15	4	3	10	14	6	9	2	16	12	2	9	0	20	11	4	9	23	8	21	3	4	4	2	9	4	5	9
YBR127C	VMA2	517	6	14	1	15	28	0	0	0	0	5	15	8	16	20	0	1	13	3	36	8	2	1	2	32	2	5	2	17	23	2	6	0	31	0	3	5	21	12	11	9	13	2	1	11	3	2	9
YBR128C	ATG14	344	5	1	1	4	5	7	2	0	3	1	9	18	6	14	2	7	8	7	8	6	2	1	3	2	3	7	9	10	12	9	10	3	6	8	5	16	15	15	6	5	7	4	0	6	2	4	3
YBR129C	OPY1	328	4	4	3	7	4	4	1	0	2	2	4	17	5	20	1	3	8	3	14	6	2	1	3	8	3	10	11	3	9	1	8	3	6	3	4	18	16	7	8	8	4	0	4	3	3	4	2
YBR130C	SHE3	425	5	4	3	3	11	0	0	0	0	1	15	35	6	16	1	0	15	6	20	9	1	1	1	6	4	4	4	3	8	6	13	1	20	9	2	27	16	9	2	3	3	3	2	5	15	10	10
YBR131W	CCZ1	704	7	4	2	9	11	7	2	2	1	3	32	38	22	23	6	4	15	13	28	16	12	6	4	9	5	7	13	9	28	17	21	5	16	10	4	24	17	9	17	25	10	3	4	3	25	9	11
YBR132C	AGP2	596	12	7	8	15	9	5	3	0	0	7	8	17	7	18	7	7	8	6	20	8	5	10	9	15	5	6	12	10	30	5	17	3	19	5	8	18	10	11	16	26	8	8	1	9	7	4	6
YBR133C	HSL7	827	4	13	11	4	13	7	4	4	5	3	13	39	17	30	4	8	26	10	42	12	9	7	3	6	8	16	27	13	16	10	22	7	28	18	13	25	25	14	16	18	17	9	10	13	16	8	15
YBR135W	CKS1	150	2	3	2	3	3	3	0	1	1	1	3	1	3	4	1	0	16	8	7	4	0	3	2	0	4	5	1	3	3	2	2	1	3	3	1	2	2	4	3	1	4	1	2	1	1	0	2
YBR136W	MEC1	2368	30	32	14	33	45	29	14	7	2	8	60	82	45	95	16	18	66	30	98	34	26	25	13	21	17	31	67	36	80	53	91	19	75	27	39	112	74	45	36	84	29	13	7	22	41	15	22
YBR137W	YBR137W	179	5	2	1	3	4	0	2	1	0	1	0	6	6	7	4	0	2	2	13	3	2	2	2	4	0	4	3	2	2	2	7	1	9	0	1	6	9	4	3	9	2	3	1	0	2	1	1
YBR138C	YBR138C	524	4	4	1	1	11	8	2	2	1	3	18	40	7	22	4	2	14	8	33	9	3	2	1	3	1	8	14	9	13	11	13	1	16	5	6	31	15	8	4	11	10	4	7	7	16	9	11
YBR139W	YBR139W	508	9	6	2	10	7	4	1	2	0	5	13	19	11	23	2	9	9	7	22	5	9	10	5	13	6	6	3	7	17	6	12	4	15	3	10	17	7	12	8	21	8	4	4	10	8	1	10
YBR140C	IRA1	3092	53	24	16	55	58	30	6	5	6	10	77	139	51	121	9	31	56	27	115	57	30	19	13	31	20	50	78	44	114	49	116	19	104	33	54	126	69	69	69	104	48	14	21	32	104	25	47
YBR141C	YBR141C	337	4	2	0	2	11	6	1	3	0	3	8	16	8	7	5	4	11	6	12	4	7	7	3	5	4	5	8	6	11	6	8	6	9	6	4	12	18	8	3	9	3	0	5	2	8	3	8
YBR142W	MAK5	773	9	7	2	13	25	5	0	0	0	5	20	27	21	39	2	3	23	9	34	17	6	8	3	19	5	10	12	16	29	10	32	7	23	5	4	55	26	11	11	12	12	2	4	12	17	7	12
YBR143C	SUP45	437	5	8	2	14	8	1	0	0	0	4	8	14	14	18	0	4	13	2	33	6	1	1	0	29	0	4	3	10	14	4	17	0	12	3	5	22	19	6	9	14	4	1	0	5	1	0	9
YBR145W	ADH5	351	7	9	2	13	4	4	1	0	0	0	3	11	3	12	3	7	10	0	17	5	6	7	1	26	5	5	6	11	9	1	6	0	10	2	2	12	10	5	6	7	7	1	2	6	1	0	4
YBR146W	MRPS9	278	3	4	4	7	11	7	3	0	0	1	4	11	1	8	0	0	8	3	10	4	6	3	0	6	3	2	3	8	6	5	7	1	5	3	7	18	10	9	4	6	6	1	0	7	5	0	5
YBR147W	RTC2	296	5	2	3	6	4	2	1	0	0	0	6	10	4	6	4	2	6	5	9	7	5	3	3	5	0	1	13	4	16	4	14	3	9	4	8	9	7	8	11	8	6	1	0	7	8	4	2
YBR148W	YSW1	609	6	4	2	5	17	4	0	1	0	1	28	33	20	23	3	3	18	8	37	19	2	7	4	8	6	6	9	6	13	5	20	3	21	7	6	52	22	11	14	12	3	3	2	6	10	10	11
YBR149W	ARA1	344	7	8	0	6	7	3	0	0	0	3	8	9	10	9	2	1	7	0	21	8	6	3	2	8	5	5	3	9	12	5	10	3	15	3	4	11	15	5	6	6	13	0	4	4	6	1	4
YBR150C	TBS1	1094	15	9	6	16	25	9	6	3	6	5	18	68	19	80	4	15	20	7	53	25	8	6	4	10	9	20	15	11	31	10	34	14	25	16	13	45	36	25	22	40	9	6	7	13	25	7	10
YBR151W	APD1	316	9	3	1	6	3	3	3	1	2	3	5	11	8	13	5	4	6	5	16	6	4	2	2	6	2	7	3	3	17	3	8	1	7	5	2	17	10	3	3	9	6	3	1	6	7	3	2
YBR152W	SPP381	291	4	3	3	3	11	3	3	1	0	1	11	13	9	18	1	0	11	4	28	6	1	5	2	2	2	4	4	3	2	2	5	1	5	2	4	18	16	6	1	5	2	4	1	1	6	6	0
YBR153W	RIB7	244	2	2	2	4	3	5	2	0	0	0	2	10	3	12	0	4	8	2	8	3	7	3	0	6	1	5	11	1	8	3	3	2	7	5	3	8	6	5	1	6	7	5	3	2	6	3	1
YBR154C	RPB5	215	3	5	0	2	13	2	0	0	0	2	1	7	4	4	0	3	8	1	16	4	1	3	0	4	2	2	4	6	5	0	5	0	9	0	1	9	8	9	5	5	9	0	0	3	2	0	5
YBR155W	CNS1	385	11	5	1	9	8	5	0	1	0	2	12	9	5	14	3	2	12	2	35	13	2	2	3	11	3	0	4	6	9	6	11	0	13	3	4	27	19	10	8	8	12	4	1	2	6	3	3
YBR156C	SLI15	698	12	4	6	10	13	12	6	2	2	7	11	39	10	28	0	0	21	4	33	11	10	2	1	3	6	11	20	10	17	9	13	3	12	1	7	62	24	12	5	11	23	5	10	11	19	8	14
YBR157C	ICS2	255	3	0	1	3	9	4	1	0	0	2	3	11	6	5	0	2	7	2	14	4	3	6	3	2	3	6	5	2	6	1	5	2	4	2	2	15	7	3	9	6	4	1	2	5	15	9	4
YBR158W	AMN1	549	10	7	2	7	17	7	5	1	0	3	10	25	5	20	5	7	13	7	22	13	3	6	3	5	5	10	11	5	15	8	24	2	12	4	15	29	14	10	6	16	15	4	4	7	10	8	6
YBR159W	IFA38	347	5	3	4	12	13	1	0	1	0	2	6	8	3	5	1	4	12	4	15	6	0	5	3	14	2	3	0	13	17	3	16	0	10	1	8	17	9	7	4	12	7	1	0	2	6	2	6
YBR160W	CDC28	298	5	4	3	5	13	1	0	2	1	3	4	4	8	15	1	3	8	2	9	7	3	4	1	13	5	2	4	6	13	7	11	3	9	3	3	13	9	5	6	6	6	2	5	4	4	3	1
YBR161W	CSH1	376	5	2	4	0	5	8	0	1	2	1	6	14	6	18	3	2	4	5	11	4	3	5	1	8	6	6	10	8	14	5	10	1	10	2	5	18	15	7	12	12	6	5	3	6	3	1	3
YBR162C	TOS1	455	4	7	1	27	6	2	0	0	0	0	10	11	7	22	0	12	16	2	17	5	0	6	4	31	3	5	0	10	9	2	9	1	9	0	2	10	7	8	11	8	7	1	1	3	11	8	15
YBR162W-A	YSY6	65	1	2	0	1	3	0	0	0	0	0	2	2	0	0	0	0	2	1	1	2	0	1	0	5	0	0	1	2	1	2	0	1	2	2	2	4	6	1	0	2	1	0	0	1	0	1	1
YBR163W	EXO5	585	7	6	3	3	12	5	2	0	1	0	17	36	11	30	2	5	9	10	18	10	8	5	1	11	6	17	9	13	16	12	20	5	12	11	7	31	15	11	13	22	8	5	3	8	7	7	5
YBR164C	ARL1	183	9	2	0	1	1	2	0	0	0	3	4	3	4	8	0	1	5	2	12	2	0	2	0	11	0	1	2	3	8	2	7	0	9	3	3	10	3	4	2	3	1	1	1	0	2	0	2
YBR165W	UBS1	277	4	0	1	3	2	8	0	2	0	0	12	12	9	9	1	4	6	3	5	3	3	2	0	5	5	9	5	5	5	2	10	1	5	3	7	12	7	8	2	9	6	1	4	2	4	6	2
YBR166C	TYR1	452	9	5	2	13	6	2	0	0	0	1	7	13	6	17	2	5	13	4	20	9	6	5	2	12	1	12	10	7	20	8	14	2	6	7	6	21	16	8	8	12	9	1	2	3	8	5	4
YBR167C	POP7	140	3	0	1	3	1	1	1	0	0	1	2	2	2	7	0	1	5	1	8	1	1	1	0	4	3	3	5	1	2	2	1	2	3	2	1	11	9	3	1	2	2	0	0	0	1	2	1
YBR168W	PEX32	413	4	1	2	4	9	7	1	1	1	1	4	18	8	11	2	3	12	1	18	6	6	4	3	4	3	6	12	5	22	13	15	1	11	9	8	20	9	7	9	17	6	4	2	5	7	4	2
YBR169C	SSE2	693	16	14	5	19	14	8	0	4	0	7	15	22	15	40	2	2	12	5	39	16	4	8	4	18	4	5	3	9	29	8	21	3	13	5	4	38	25	10	15	13	11	4	5	11	11	5	6
YBR170C	NPL4	580	5	2	4	14	9	6	3	0	1	3	7	23	15	19	5	5	18	9	36	11	9	5	7	18	5	13	13	8	15	13	14	2	4	4	11	16	24	16	5	20	5	4	2	13	10	7	6
YBR171W	SEC66	206	1	3	0	5	7	0	1	0	1	1	5	7	1	5	1	2	7	2	17	8	2	2	2	0	1	1	5	2	8	1	6	2	7	3	2	14	7	4	3	9	3	0	1	1	4	1	5
YBR172C	SMY2	740	12	6	7	15	9	4	1	1	3	2	16	26	10	26	1	1	28	12	40	10	14	6	4	15	5	7	8	7	17	12	19	4	13	3	6	44	29	15	6	17	19	2	3	13	20	14	21
YBR173C	UMP1	148	2	2	0	0	2	1	1	2	0	2	4	3	7	4	1	0	10	3	8	2	0	4	0	4	2	1	3	4	2	2	3	0	3	1	3	6	1	6	1	2	4	2	0	2	3	3	2
YBR175W	SWD3	315	6	1	2	3	5	1	1	0	1	1	4	10	8	13	6	6	3	7	7	3	6	4	6	8	4	7	12	8	3	1	6	4	8	10	4	8	5	7	6	7	2	2	0	7	8	5	6
YBR176W	ECM31	312	5	4	2	5	3	2	1	0	1	0	5	7	6	9	3	4	9	4	9	6	4	5	2	12	0	5	8	4	9	5	5	4	7	3	2	18	8	14	5	8	3	2	0	3	5	2	4
YBR177C	EHT1	451	8	2	4	15	11	4	0	2	3	4	8	15	5	24	3	2	10	2	17	9	6	5	1	15	1	9	4	3	13	8	12	4	9	4	5	20	12	7	13	13	11	3	1	11	7	4	6
YBR179C	FZO1	855	9	11	2	13	11	7	2	3	2	13	21	30	22	38	2	4	26	11	45	15	11	6	3	13	6	11	22	11	27	20	29	6	32	9	13	54	24	17	11	21	10	7	8	9	22	9	12
YBR180W	DTR1	572	12	7	3	21	7	3	1	2	1	7	9	14	7	13	3	5	10	5	16	4	19	5	3	17	3	9	16	9	24	9	17	7	10	7	9	21	7	16	16	25	15	2	4	9	12	5	9
YBR181C	RPS6B	236	0	4	0	14	24	0	0	0	0	4	7	0	4	8	0	1	12	0	17	0	0	1	1	15	2	0	0	7	5	1	0	0	19	0	0	1	27	2	9	0	8	0	0	1	0	0	2
YBR182C	SMP1	452	11	4	2	11	8	6	3	1	0	4	14	28	9	12	3	3	14	4	10	3	10	4	6	7	5	13	5	2	12	3	7	2	10	5	5	14	13	10	4	12	13	1	11	8	11	9	10
YBR182C-A	YBR182C-A	64	1	0	0	1	0	0	0	0	0	0	1	2	0	2	0	1	2	1	0	2	0	2	0	1	2	0	2	0	3	0	0	1	0	2	4	2	6	3	1	3	0	0	1	0	2	0	0
YBR183W	YPC1	316	4	5	2	5	7	2	0	1	0	1	6	5	1	6	3	2	3	3	10	7	7	8	3	3	4	5	8	4	16	5	9	4	7	5	8	9	7	6	9	6	6	3	1	2	7	3	1
YBR184W	YBR184W	523	15	3	2	5	13	5	5	2	1	4	9	34	6	22	3	11	17	4	25	10	7	3	2	3	6	6	16	4	19	5	13	5	9	3	11	29	15	9	6	14	6	3	0	7	10	9	6
YBR185C	MBA1	278	5	4	0	8	6	2	1	0	2	4	6	11	6	8	1	1	7	5	5	5	2	1	1	4	2	3	6	5	7	2	12	3	11	2	4	16	9	6	2	14	6	2	2	6	6	2	2
YBR186W	PCH2	564	13	1	3	4	8	6	4	1	5	1	10	22	17	19	6	5	16	4	16	25	15	6	3	9	6	5	23	9	19	9	22	3	13	10	8	27	14	7	10	19	6	2	1	2	15	7	5
YBR187W	GDT1	280	15	9	2	10	3	1	0	2	0	2	2	1	6	7	1	0	3	3	10	6	3	2	3	12	2	3	5	3	17	3	8	2	8	4	4	9	5	17	11	6	1	0	1	0	5	3	3
YBR188C	NTC20	140	1	3	1	0	0	3	1	0	0	4	3	7	4	6	1	0	5	7	11	2	2	3	0	2	0	1	2	3	6	1	6	2	0	2	0	10	4	2	0	2	1	3	0	2	2	3	0
YBR189W	RPS9B	195	1	6	0	13	21	0	0	0	0	3	3	1	8	2	0	0	5	0	17	0	0	0	0	10	4	0	0	4	5	0	2	0	18	0	0	1	16	2	7	0	8	0	0	1	0	0	2
YBR191W	RPL21A	160	0	4	0	7	9	0	0	0	0	5	5	2	3	0	0	1	9	0	8	0	0	0	0	12	4	2	0	7	1	1	2	0	4	0	1	3	14	4	3	2	5	0	0	1	1	0	2
YBR192W	RIM2	377	11	3	3	9	8	4	3	0	0	1	2	13	0	7	1	2	13	2	18	7	9	5	5	13	1	5	9	2	16	4	7	1	12	2	3	21	13	9	4	11	6	3	3	3	5	3	1
YBR193C	MED8	223	1	3	1	3	4	3	1	2	0	1	1	8	4	8	0	0	10	3	18	1	3	3	1	1	2	3	2	1	3	5	4	3	6	5	2	6	7	4	7	2	3	1	0	6	7	2	5
YBR194W	AIM4	123	1	2	0	1	7	2	2	1	0	1	4	8	2	3	0	0	4	2	6	4	3	1	0	4	1	2	4	1	0	1	2	2	0	3	2	7	6	1	1	1	5	0	0	2	4	0	1
YBR195C	MSI1	422	9	5	4	5	7	4	0	1	0	1	16	15	10	22	5	2	8	6	12	10	5	4	3	9	8	10	14	5	9	6	15	3	6	2	4	14	8	9	7	8	5	4	2	6	10	3	13
YBR196C	PGI1	554	2	12	0	34	6	0	0	0	0	4	33	4	12	13	0	0	20	0	30	5	0	2	0	39	13	5	0	12	18	0	4	0	41	2	0	10	30	10	26	8	16	0	0	0	5	0	9
YBR196C-A	YBR196C-A	49	0	0	0	1	1	0	0	0	1	2	0	2	0	0	0	1	0	0	1	0	0	0	0	0	0	0	2	0	3	0	0	2	2	0	0	0	0	2	1	8	1	2	0	1	0	1	1
YBR196C-B	YBR196C-B	34	2	1	0	0	1	0	0	0	0	1	0	0	0	0	0	0	0	0	1	1	0	1	1	0	0	0	1	0	1	1	2	0	0	1	2	2	3	1	1	0	0	0	0	0	2	0	0
YBR197C	YBR197C	217	6	3	2	1	4	4	4	1	0	1	7	6	7	11	1	0	7	5	7	4	3	1	1	3	3	3	2	3	2	4	3	1	1	5	2	8	11	6	1	1	5	1	2	6	3	9	3
YBR198C	TAF5	798	15	14	6	10	11	9	3	1	0	9	14	44	16	40	3	6	22	13	26	15	14	13	5	20	9	9	14	7	22	11	22	4	17	4	7	35	28	12	15	15	19	4	6	12	18	14	8
YBR199W	KTR4	464	7	5	2	5	5	8	0	0	1	3	15	16	12	24	2	6	10	5	23	18	7	3	3	4	4	7	9	3	12	7	9	2	9	2	11	18	11	11	10	14	8	2	4	8	7	6	2
YBR200W	BEM1	551	13	8	1	7	9	4	1	1	2	2	15	18	13	24	2	2	16	8	20	10	9	4	7	12	2	5	9	5	19	3	16	2	9	6	7	35	19	6	7	16	10	5	0	6	13	7	12
YBR200W-A	YBR200W-A	54	0	0	0	1	1	2	0	1	0	2	1	0	0	2	1	2	1	0	0	0	1	2	0	0	0	2	2	0	1	0	2	1	1	1	4	0	2	4	2	2	1	0	0	1	0	3	0
YBR201C-A	YBR201C-A	67	1	2	0	3	0	1	2	0	0	0	0	0	2	0	0	1	2	0	1	0	1	0	0	0	1	0	0	1	0	2	0	0	1	3	1	4	3	3	1	4	0	1	1	1	4	0	0
YBR201W	DER1	211	4	2	0	2	4	0	1	1	1	1	6	7	2	8	0	3	3	0	5	1	3	4	2	4	2	1	10	3	8	2	7	5	5	5	2	4	6	9	9	4	4	1	1	2	5	3	1
YBR202W	MCM7	845	13	13	9	19	23	12	5	1	0	5	18	27	23	42	3	9	30	11	41	14	2	4	4	28	4	6	7	21	24	18	28	6	19	12	7	30	21	25	11	18	12	6	6	11	10	5	13
YBR203W	COS111	924	8	6	4	19	30	17	1	6	1	9	26	40	19	37	5	6	14	7	29	9	9	12	4	16	9	15	13	15	19	12	30	5	20	10	9	44	31	18	7	22	11	4	4	11	30	12	29
YBR204C	YBR204C	375	9	0	2	7	4	3	2	1	1	3	9	13	7	17	1	8	12	6	16	9	2	4	3	9	2	8	9	5	9	6	7	2	14	3	8	22	8	6	7	16	4	6	1	4	2	3	3
YBR205W	KTR3	404	6	3	1	2	10	5	0	1	0	4	6	9	13	17	2	5	4	4	12	6	9	4	4	5	7	7	4	13	10	3	8	2	10	2	4	16	20	9	24	10	12	2	1	5	9	1	6
YBR207W	FTH1	465	6	5	5	12	7	3	0	1	1	2	8	13	13	7	4	3	10	3	19	8	9	3	5	18	0	6	9	9	21	7	14	5	11	6	8	17	8	9	14	13	6	3	2	2	6	6	9
YBR208C	DUR1	1835	50	26	11	40	42	11	2	5	2	12	25	57	32	65	11	20	44	16	99	28	19	21	14	90	7	16	20	32	75	24	49	2	51	11	19	66	51	26	24	48	44	15	4	39	27	9	31
YBR210W	ERV15	142	6	1	1	1	3	2	0	0	0	0	3	6	2	3	3	2	1	1	4	1	3	0	1	3	0	1	5	2	5	4	4	2	7	3	5	5	2	2	7	7	1	0	0	1	2	1	1
YBR211C	AME1	324	2	2	2	4	6	5	3	1	1	2	8	20	15	25	1	0	13	6	11	7	2	2	1	1	0	5	10	3	12	6	8	2	11	6	6	16	6	5	5	6	4	4	2	3	7	3	0
YBR212W	NGR1	672	6	11	7	12	10	10	1	4	0	3	34	46	7	18	0	4	30	22	15	11	13	11	4	6	3	11	6	4	19	6	15	6	11	10	5	20	5	29	10	17	17	9	5	16	19	9	16
YBR213W	MET8	274	2	3	3	3	8	2	0	5	1	3	8	3	19	7	4	4	3	9	9	8	5	6	1	3	5	1	7	7	6	9	4	3	3	12	4	10	10	5	8	5	1	4	3	5	0	2	2
YBR214W	SDS24	527	12	7	6	11	11	2	0	2	0	5	17	15	10	6	1	5	18	6	14	10	2	5	2	13	6	8	5	14	12	9	11	3	15	5	8	14	14	13	9	4	18	11	9	6	12	4	18
YBR215W	HPC2	625	16	9	2	12	9	2	1	0	0	3	24	31	7	29	0	0	10	5	34	10	8	4	2	15	2	6	15	6	13	11	13	2	11	1	4	58	21	10	2	8	16	9	6	4	15	11	13
YBR216C	YBP1	674	6	7	4	9	8	7	3	2	0	2	8	25	8	36	2	12	14	11	34	18	5	2	3	10	1	5	13	10	22	12	19	2	25	8	18	34	29	9	12	23	6	6	2	7	12	2	10
YBR217W	ATG12	186	4	0	3	0	6	2	0	0	1	0	1	11	5	2	0	3	8	8	12	3	1	1	1	4	0	3	6	3	6	1	3	0	3	1	5	9	3	6	1	6	2	1	1	1	3	5	5
YBR218C	PYC2	1180	29	30	4	39	45	4	0	1	0	15	21	25	38	37	4	8	41	7	63	12	6	9	7	68	12	18	5	31	37	15	27	2	41	15	9	30	39	25	26	17	35	6	5	9	13	2	9
YBR219C	YBR219C	127	1	0	1	1	1	2	1	1	1	1	2	5	1	0	2	2	2	2	0	2	2	5	1	1	1	2	1	6	5	1	3	3	4	2	2	3	1	4	3	6	1	0	1	1	0	2	2
YBR220C	YBR220C	560	6	11	5	3	11	1	1	3	1	3	8	14	13	9	6	4	11	4	7	6	8	16	8	14	5	4	19	16	17	8	14	6	18	13	5	15	16	13	21	17	6	6	5	3	10	7	9
YBR221C	PDB1	366	10	12	1	17	11	2	0	0	0	6	6	5	4	13	0	1	8	2	25	5	0	0	3	20	2	2	0	9	11	1	7	0	17	1	2	6	13	8	11	9	10	1	0	9	8	0	6
YBR221W-A	YBR221W-A	34	0	0	0	0	3	0	2	0	1	0	1	1	0	1	0	0	0	1	2	0	0	1	0	0	1	0	1	1	0	0	2	0	0	0	0	2	0	2	2	0	0	1	1	0	1	1	1
YBR222C	PCS60	543	5	12	5	13	14	5	0	0	1	2	18	17	13	11	2	3	7	6	14	11	6	8	5	13	5	7	3	9	17	7	6	2	16	8	4	15	25	14	21	14	14	10	1	10	3	5	8
YBR223C	TDP1	544	13	4	4	11	11	6	4	2	1	5	14	14	13	12	8	4	11	7	26	13	4	6	6	5	4	8	13	7	10	8	7	3	11	9	8	24	16	15	11	19	9	8	3	6	6	8	7
YBR225W	YBR225W	900	19	5	6	19	19	11	3	0	5	1	27	35	27	31	6	2	20	8	38	11	9	10	4	11	4	24	20	13	22	10	29	3	18	9	8	48	24	13	15	25	24	5	10	14	34	10	18
YBR227C	MCX1	520	13	4	5	13	17	5	2	0	0	2	7	13	13	20	2	3	16	8	31	11	8	4	6	16	2	6	9	4	24	6	22	3	15	3	6	28	22	7	4	12	5	4	1	5	6	8	2
YBR228W	SLX1	304	5	1	2	5	7	5	4	0	1	3	5	11	6	8	2	9	7	8	17	6	3	1	8	3	4	9	9	0	8	5	7	1	6	1	4	17	12	9	3	14	3	1	3	3	3	0	0
YBR229C	ROT2	954	13	10	7	14	16	9	3	0	2	4	23	41	24	37	4	2	20	6	35	21	7	10	4	21	15	20	25	15	37	9	19	3	24	9	12	33	24	24	28	36	22	6	5	17	18	4	12
YBR230C	OM14	134	5	3	1	6	2	0	0	0	1	0	7	4	6	0	3	2	2	1	4	0	0	2	2	3	5	1	1	1	1	0	4	1	5	4	2	5	7	1	1	3	1	1	0	1	3	1	1
YBR230W-A	YBR230W-A	66	3	6	1	1	2	2	0	2	2	0	2	2	1	0	0	2	2	1	2	2	0	0	1	0	0	0	0	0	0	1	2	0	1	0	0	1	3	2	1	0	0	0	0	0	2	1	1
YBR231C	SWC5	303	3	3	4	11	6	3	2	2	6	3	8	2	16	8	0	0	8	12	19	19	2	5	4	9	2	2	3	6	2	4	3	2	9	6	3	14	12	1	2	3	4	1	0	5	3	9	2
YBR233W	PBP2	413	8	5	3	8	13	4	1	1	1	2	17	11	8	14	2	2	11	5	16	7	3	8	3	6	6	9	15	8	17	3	10	3	7	6	5	17	6	9	6	5	5	6	7	5	8	6	7
YBR233W-A	DAD3	94	0	0	0	1	1	2	0	0	0	0	1	2	2	3	0	0	6	6	6	4	0	0	1	3	2	1	3	1	1	4	3	0	3	2	3	7	1	2	0	0	1	0	0	1	2	2	0
YBR234C	ARC40	384	7	6	4	10	7	2	0	0	0	4	7	14	9	12	4	6	7	3	14	5	4	3	5	14	3	8	2	11	11	2	11	0	7	3	3	13	12	3	5	9	4	4	2	4	6	3	12
YBR235W	YBR235W	1120	24	8	9	23	19	12	2	4	2	5	21	31	13	36	9	7	32	16	28	11	11	14	13	37	4	13	22	18	43	13	43	7	33	9	22	33	23	27	22	40	21	9	8	19	22	6	14
YBR236C	ABD1	436	7	4	3	8	14	5	1	2	1	6	3	18	8	15	2	3	14	5	28	11	4	4	3	16	2	4	6	6	17	6	9	2	6	2	2	22	13	9	6	16	7	5	2	7	11	3	7
YBR237W	PRP5	849	10	7	3	17	19	8	3	6	2	3	8	27	18	34	4	5	24	11	52	31	14	9	7	14	2	12	17	12	29	10	20	5	16	11	16	58	40	17	11	23	11	5	5	7	15	5	10
YBR238C	YBR238C	731	10	9	4	25	18	1	0	2	0	8	37	39	15	21	5	3	29	6	25	7	2	4	5	14	11	26	11	14	20	5	22	4	18	5	7	19	18	21	10	22	24	2	2	9	9	7	13
YBR239C	ERT1	529	6	5	2	9	11	4	4	3	4	1	25	20	11	10	8	9	12	5	18	13	6	4	0	4	2	11	11	13	16	7	10	8	11	5	3	17	18	15	11	7	14	12	4	4	7	15	12
YBR240C	THI2	450	5	6	2	6	10	5	1	6	2	1	11	17	14	12	11	8	15	9	8	10	3	1	7	2	2	7	11	13	4	7	5	2	12	10	9	16	15	12	9	9	3	5	7	2	12	5	5
YBR241C	YBR241C	488	8	18	7	11	4	3	1	4	0	4	10	6	7	5	7	1	11	8	10	9	11	17	5	9	6	3	5	22	14	7	8	9	11	12	4	4	10	12	12	13	4	7	6	2	4	7	11
YBR242W	YBR242W	238	4	2	2	5	4	1	0	2	3	2	4	5	5	11	1	4	6	3	15	5	2	2	2	3	2	2	5	9	5	1	3	2	6	3	3	14	9	5	3	3	3	2	0	2	3	4	0
YBR243C	ALG7	448	9	6	3	11	5	3	1	2	0	5	7	11	6	12	6	4	3	2	11	2	7	10	3	12	2	8	8	16	17	10	15	2	24	7	7	13	8	15	13	18	8	5	4	8	6	3	6
YBR244W	GPX2	162	1	1	0	1	1	0	0	0	0	0	1	7	4	5	3	1	7	4	10	0	1	5	3	4	0	0	1	2	4	2	5	1	5	2	0	11	11	2	6	7	3	0	2	0	0	2	5
YBR245C	ISW1	1129	15	14	8	21	30	14	1	1	1	14	25	36	12	70	4	5	35	11	82	26	9	8	3	31	9	13	8	14	41	9	45	6	33	20	11	68	51	20	25	22	12	6	6	17	16	7	11
YBR246W	RRT2	387	11	4	3	3	4	4	1	0	2	3	4	18	5	29	5	9	11	4	12	3	5	7	1	10	3	8	9	6	13	9	7	4	7	3	6	12	9	9	5	12	1	5	2	3	9	1	10
YBR247C	ENP1	483	13	8	4	14	13	4	1	0	0	6	8	13	13	29	1	1	10	9	39	10	5	2	2	11	5	4	5	9	13	6	13	2	13	0	9	23	15	7	11	12	11	1	3	3	7	3	6
YBR248C	HIS7	552	15	6	5	11	13	3	0	2	0	2	13	17	8	26	5	4	10	6	29	14	11	5	4	30	3	6	10	4	19	11	8	2	15	5	3	21	22	6	13	11	8	4	5	8	11	1	3
YBR249C	ARO4	370	2	12	0	23	16	1	0	0	0	0	18	6	8	12	1	4	14	0	20	2	0	4	0	31	4	4	2	10	13	4	6	1	16	1	3	9	14	8	8	1	11	0	0	4	2	0	9
YBR250W	SPO23	523	8	3	1	4	10	4	2	0	1	1	5	20	6	20	3	3	10	6	29	9	3	4	1	7	3	5	12	7	21	11	16	4	14	4	7	28	18	9	13	18	10	5	2	4	13	9	13
YBR251W	MRPS5	307	4	3	3	7	8	6	0	0	1	4	9	4	2	16	0	2	8	3	10	6	3	3	4	14	2	7	6	6	4	4	7	1	5	5	3	22	8	7	6	7	9	1	2	4	3	4	3
YBR252W	DUT1	147	4	5	3	4	2	2	0	2	0	1	2	1	5	6	0	0	4	3	4	0	1	2	1	13	0	1	1	3	7	1	1	0	2	3	0	7	1	3	3	1	1	0	1	2	3	3	1
YBR253W	SRB6	121	2	2	2	1	2	1	0	0	0	1	4	5	3	4	0	1	5	3	7	6	0	0	0	1	1	0	5	1	3	2	1	2	4	5	0	6	2	5	2	1	0	0	0	1	2	1	1
YBR254C	TRS20	175	5	2	0	2	1	4	1	0	0	1	6	11	5	5	0	1	3	4	5	2	3	1	4	6	1	4	2	3	7	5	5	0	1	1	1	3	6	5	5	5	1	0	4	4	4	3	2
YBR255C-A	YBR255C-A	120	1	2	1	6	8	0	0	0	1	2	2	2	1	3	0	2	4	2	4	4	1	1	0	4	0	2	1	0	5	0	1	3	3	3	1	4	3	3	3	3	0	2	0	0	6	0	1
YBR255W	MTC4	694	10	2	1	9	20	12	3	1	4	7	17	33	11	19	1	0	16	11	30	15	13	5	7	12	8	18	16	5	27	3	17	4	18	6	9	34	19	15	3	10	11	4	4	7	22	14	5
YBR256C	RIB5	238	0	2	2	2	5	1	1	0	0	0	7	10	7	7	2	2	8	3	7	8	6	3	7	6	3	1	8	4	16	2	2	1	7	0	2	6	8	5	4	5	3	0	0	2	6	0	3
YBR257W	POP4	279	7	0	1	0	9	3	0	1	0	3	5	13	10	12	2	4	7	7	10	5	2	7	0	1	1	1	9	6	8	6	11	0	7	4	6	21	13	5	4	8	4	1	2	1	5	1	1
YBR258C	SHG1	142	2	1	2	0	4	0	0	0	2	0	5	6	4	6	0	0	4	2	14	5	3	0	2	3	0	1	3	0	1	4	2	0	6	2	2	8	9	4	0	4	1	1	0	0	2	0	0
YBR259W	YBR259W	688	16	5	6	6	8	9	5	2	5	2	10	29	11	28	3	3	21	8	30	11	6	3	2	9	5	9	19	12	26	10	23	8	19	7	8	42	19	12	17	26	5	2	2	10	14	8	8
YBR260C	RGD1	666	8	9	9	14	13	4	0	2	0	3	20	23	12	25	2	3	19	9	28	12	6	4	1	8	8	8	12	8	23	6	18	2	23	10	8	26	33	20	6	16	17	4	6	9	13	10	16
YBR261C	TAE1	232	4	5	1	5	3	4	0	0	0	3	5	3	8	12	2	1	7	2	12	3	6	4	3	5	4	1	2	7	4	2	1	3	3	8	2	6	10	8	5	1	4	3	1	5	1	1	2
YBR262C	AIM5	106	2	0	0	1	3	2	1	1	0	0	3	3	1	8	0	0	1	3	2	2	1	2	2	3	1	1	2	2	1	1	1	1	2	2	0	4	3	2	1	1	0	0	1	1	0	2	1
YBR263W	SHM1	490	15	9	2	13	15	0	0	0	0	5	12	6	7	14	1	3	17	2	20	8	9	6	4	24	9	5	3	15	11	7	8	4	20	2	3	11	24	14	12	6	19	2	0	4	4	2	13
YBR264C	YPT10	199	4	1	6	3	0	1	1	0	1	2	2	7	4	5	1	3	3	6	8	5	4	3	3	4	0	3	9	6	3	2	3	1	5	5	0	10	7	3	4	2	1	1	2	1	6	1	2
YBR265W	TSC10	320	8	7	3	7	5	4	0	1	1	3	8	4	11	5	5	5	10	3	15	7	3	5	5	8	3	3	1	12	9	3	6	3	11	8	5	9	11	6	5	11	4	3	1	4	5	3	4
YBR267W	REI1	393	6	6	1	6	11	7	0	2	1	2	10	9	14	10	0	7	15	8	27	19	2	6	3	4	9	2	4	3	6	5	3	3	12	9	3	14	24	9	6	8	7	3	1	4	4	9	3
YBR268W	MRPL37	105	2	0	4	2	2	3	1	1	0	1	5	3	3	2	0	1	2	2	1	4	2	0	0	2	1	1	3	2	0	0	4	2	5	0	2	2	7	1	1	0	2	1	0	1	1	3	0
YBR269C	FMP21	138	1	5	1	0	4	2	2	1	1	2	3	4	1	6	1	0	1	5	8	4	3	3	2	4	1	0	3	2	2	2	2	0	3	1	2	3	5	2	4	3	2	4	2	4	2	1	1
YBR270C	BIT2	545	8	5	2	7	9	9	3	3	1	1	23	21	11	16	1	2	11	7	14	14	4	11	5	9	2	13	13	9	14	7	10	0	7	15	8	27	7	8	11	15	4	6	5	5	16	13	9
YBR271W	YBR271W	419	4	6	3	3	7	4	1	1	1	1	8	18	8	21	4	3	7	5	26	12	7	2	4	4	3	6	16	9	3	7	21	1	11	10	10	19	10	4	4	7	4	5	5	7	8	3	5
YBR272C	HSM3	480	9	3	3	7	10	6	4	0	0	2	7	21	8	26	2	4	6	3	32	15	2	3	2	6	1	3	9	9	14	6	19	4	19	8	11	20	13	9	8	15	7	1	2	4	5	6	6
YBR273C	UBX7	436	9	1	2	9	12	10	1	0	3	8	10	10	12	22	3	1	13	3	28	13	7	6	2	3	5	9	7	4	6	6	10	0	10	8	7	18	14	4	6	7	10	2	2	5	9	5	3
YBR274W	CHK1	527	4	5	1	12	7	6	4	0	0	3	11	23	8	28	4	6	17	5	21	9	9	3	3	13	4	9	6	10	20	5	21	9	18	5	6	20	17	10	10	16	4	7	2	12	9	3	4
YBR275C	RIF1	1916	18	15	13	18	29	26	9	4	0	11	46	105	25	82	12	7	48	29	112	33	25	11	11	21	13	29	51	35	68	32	68	14	47	20	27	102	50	41	22	47	37	10	16	26	48	29	17
YBR276C	PPS1	807	10	4	5	12	8	9	5	2	5	5	16	48	12	29	7	17	25	10	28	13	13	6	6	13	8	17	20	11	21	12	24	3	29	11	18	26	18	16	17	22	10	6	6	12	15	9	9
YBR278W	DPB3	201	6	2	1	3	3	1	1	1	1	0	2	8	6	11	1	1	6	2	22	8	2	0	0	2	2	2	4	1	3	5	4	2	2	4	2	11	7	2	3	3	0	2	1	4	1	6	5
YBR279W	PAF1	445	5	4	0	7	8	8	1	2	0	4	10	14	20	31	0	0	13	4	41	10	4	5	0	5	1	6	11	6	9	7	9	0	13	6	4	30	19	12	6	4	7	5	3	6	7	2	5
YBR280C	SAF1	637	15	4	4	13	12	7	2	2	3	1	15	32	11	23	5	6	10	8	24	12	17	6	10	20	5	13	8	9	21	11	16	2	10	3	2	14	17	9	13	17	8	6	5	11	10	13	5
YBR281C	DUG2	878	14	9	4	9	14	7	2	0	0	2	22	35	18	29	3	8	33	8	42	12	17	9	9	22	3	17	19	16	38	11	32	3	36	5	5	33	18	8	12	23	13	4	2	10	26	13	14
YBR282W	MRPL27	146	1	1	0	2	5	2	0	0	0	2	4	4	1	3	0	1	3	1	5	1	2	3	6	5	1	1	3	0	3	1	7	0	1	0	1	10	8	3	2	4	3	2	1	3	4	2	0
YBR283C	SSH1	490	8	10	0	18	8	0	0	1	0	4	9	11	6	9	2	2	18	4	15	3	4	9	5	24	4	0	7	22	27	9	19	0	27	0	5	14	8	5	12	23	13	3	2	4	2	1	3
YBR284W	YBR284W	797	8	6	6	10	12	4	6	7	0	3	20	36	15	27	5	8	21	13	31	17	6	5	8	9	8	15	15	8	23	16	17	10	22	12	15	28	21	18	23	28	12	6	6	12	21	10	7
YBR285W	YBR285W	144	0	2	1	1	6	3	0	0	1	0	7	7	2	11	2	1	2	1	6	4	0	2	0	2	2	1	6	2	3	2	1	0	4	2	1	7	6	3	4	4	1	2	0	1	4	5	4
YBR286W	APE3	537	4	18	2	21	6	1	0	0	0	3	30	10	22	16	1	3	14	3	25	10	4	5	4	22	9	7	2	12	19	4	9	2	20	1	4	15	25	8	16	12	13	0	2	11	2	2	7
YBR287W	YBR287W	427	7	6	2	11	6	3	0	0	0	1	17	8	4	9	2	1	14	5	15	9	4	1	2	13	1	3	3	16	24	5	11	2	19	11	8	6	8	11	4	22	5	3	2	12	6	4	9
YBR288C	APM3	483	4	5	1	5	6	5	0	2	0	4	3	30	5	25	2	5	16	9	18	9	11	6	2	8	2	8	13	10	13	6	19	5	11	5	4	19	16	7	10	12	6	4	1	4	9	3	7
YBR289W	SNF5	905	22	4	7	10	24	10	4	2	0	5	20	37	17	26	0	4	89	62	17	19	13	6	4	16	6	12	13	7	41	10	16	4	20	13	8	23	14	14	5	13	35	10	10	26	11	12	4
YBR290W	BSD2	321	9	3	0	4	6	2	1	0	0	2	5	17	7	15	1	0	16	3	18	7	12	3	6	7	4	4	13	4	7	4	9	1	4	3	6	11	4	7	3	11	6	2	0	2	8	7	0
YBR291C	CTP1	299	10	7	2	8	9	1	1	1	0	2	3	5	3	11	0	4	4	3	8	1	5	2	7	14	1	1	3	4	11	5	8	0	9	4	4	16	7	7	3	11	4	2	0	5	4	0	9
YBR293W	VBA2	474	9	4	8	6	7	4	1	0	0	4	8	13	4	5	2	6	8	5	5	2	12	7	4	16	1	2	19	8	22	10	18	8	12	9	17	14	6	10	11	22	2	2	2	8	10	6	7
YBR294W	SUL1	859	19	9	8	22	12	5	2	2	1	9	15	26	15	28	4	10	13	5	31	12	10	9	7	20	4	11	18	18	27	12	18	4	18	13	10	34	16	11	13	33	14	4	9	12	22	9	9
YBR295W	PCA1	1216	22	15	7	31	17	9	2	6	4	17	14	37	18	36	15	27	19	12	49	27	33	12	11	32	11	18	21	21	53	8	26	11	23	8	20	40	37	19	11	28	17	2	6	9	25	21	21
YBR296C	PHO89	574	12	14	6	23	14	1	0	1	0	0	12	14	12	12	1	4	12	3	18	2	6	7	3	30	1	6	3	18	32	5	19	4	17	5	3	12	12	15	10	17	10	3	1	4	9	0	6
YBR296C-A	YBR296C-A	39	0	0	0	1	1	1	0	0	0	0	1	1	0	2	0	0	0	0	0	0	1	1	0	0	2	1	0	1	1	2	0	0	1	1	0	4	1	1	1	1	0	0	0	0	3	0	1
YBR297W	MAL33	468	9	5	2	9	8	3	4	4	0	6	3	15	14	20	7	11	7	7	15	8	4	4	2	5	6	7	10	4	13	7	10	4	14	6	13	18	15	11	7	17	10	0	0	8	12	6	6
YBR298C	MAL31	614	12	8	6	30	11	7	1	0	0	2	13	12	8	18	4	14	12	6	21	15	12	6	3	28	1	2	8	10	22	11	14	4	17	6	10	27	9	18	14	20	9	3	2	7	15	2	7
YBR298C-A	YBR298C-A	73	0	0	2	0	1	1	0	1	0	1	0	1	0	0	1	2	1	0	6	2	2	0	1	1	0	1	1	3	1	2	4	3	2	1	2	5	3	4	1	1	2	1	0	2	1	0	2
YBR299W	MAL32	584	4	8	1	12	15	4	0	0	1	6	12	17	17	28	1	4	12	5	31	12	6	6	2	23	6	8	5	13	17	4	7	4	14	4	5	28	18	8	17	25	14	4	2	8	4	4	8
YBR301W	PAU24	120	2	6	0	10	4	0	0	0	0	0	3	0	4	1	0	0	4	0	5	0	0	0	0	6	1	1	0	8	1	3	1	0	4	0	0	1	2	3	3	0	5	0	0	0	1	1	3
YBR302C	COS2	379	4	3	5	3	2	4	1	4	1	2	4	17	3	7	4	5	9	3	22	7	5	1	2	2	2	1	6	1	15	7	10	5	11	4	14	18	14	11	12	20	8	1	0	5	4	5	8
YCL001W	RER1	188	0	3	0	3	5	2	0	0	0	2	6	2	0	8	0	2	4	2	8	2	1	1	0	7	2	2	3	5	6	3	12	1	11	0	0	7	4	10	7	8	4	3	0	1	3	2	2
YCL001W-A	YCL001W-A	153	1	1	1	4	5	0	0	2	1	0	4	6	2	3	1	2	4	1	9	2	2	1	0	1	2	1	4	2	7	2	8	0	5	2	1	15	6	4	1	7	1	0	0	0	5	2	2
YCL001W-B	YCL001W-B	84	3	0	1	1	1	1	0	0	0	1	6	2	4	4	0	0	1	1	5	2	1	2	0	0	0	1	4	1	1	4	1	1	2	0	2	9	0	1	2	0	0	0	0	0	1	2	0
YCL002C	YCL002C	263	4	2	1	1	2	3	1	1	2	1	1	9	0	5	5	6	6	4	3	1	3	5	1	6	1	3	13	4	8	4	10	1	13	7	7	10	3	6	5	13	4	1	3	2	10	0	5
YCL004W	PGS1	521	10	6	3	10	15	5	3	0	0	3	13	19	6	16	3	2	18	6	12	7	4	9	2	9	1	7	13	7	13	7	20	8	15	5	9	31	11	5	10	16	8	6	4	8	11	4	13
YCL005W	LDB16	256	2	2	2	6	2	4	3	0	1	4	7	9	4	10	4	1	6	3	5	1	5	1	3	1	1	4	8	7	8	2	4	3	7	3	5	4	4	7	8	8	2	5	1	8	6	4	1
YCL005W-A	VMA9	73	1	3	0	3	2	0	0	1	0	1	2	0	0	1	1	0	1	1	2	0	0	0	0	1	0	1	2	0	2	0	0	1	5	1	1	0	1	6	4	2	2	1	0	1	1	0	1
YCL008C	STP22	385	7	7	6	2	5	4	3	1	0	2	12	10	16	9	2	0	14	12	7	10	2	3	1	4	10	5	9	9	10	7	9	8	4	9	3	5	7	13	5	5	11	13	5	8	4	1	5
YCL009C	ILV6	309	5	11	3	6	13	2	0	2	0	4	10	3	10	3	2	4	10	2	14	9	1	4	1	7	8	2	0	12	4	9	3	0	21	1	0	4	6	7	4	2	5	6	0	6	2	6	8
YCL010C	SGF29	259	8	3	0	2	5	4	4	2	1	2	8	9	6	9	1	2	4	4	19	7	3	9	2	3	2	1	2	3	3	4	0	2	10	5	3	9	8	5	2	5	4	3	2	6	4	1	2
YCL011C	GBP2	427	4	5	3	7	21	7	2	4	2	14	10	21	11	27	0	6	6	6	28	5	8	10	7	19	3	2	2	8	7	2	9	1	8	0	3	9	8	9	11	14	6	1	1	8	6	5	2
YCL012C	YCL012C	134	3	2	0	2	5	2	0	0	1	4	3	7	3	11	1	0	3	0	3	2	1	1	0	4	1	2	2	1	5	3	4	4	4	1	2	6	4	4	5	4	1	1	0	1	1	1	3
YCL014W	BUD3	1636	25	11	13	23	29	15	5	3	1	6	40	69	37	80	14	3	32	16	90	38	23	8	10	15	8	20	34	21	47	13	45	8	37	19	18	105	58	15	28	44	37	13	10	29	36	20	30
YCL016C	DCC1	380	4	2	3	4	6	5	1	3	1	1	6	7	16	9	0	4	6	9	18	12	5	3	3	4	3	8	9	8	10	12	2	3	8	14	4	14	18	11	12	8	9	2	3	5	11	4	5
YCL017C	NFS1	497	13	15	6	16	19	6	0	0	1	3	9	11	12	14	0	6	9	2	25	4	8	2	1	24	7	9	5	11	13	7	13	1	14	2	5	9	20	13	6	9	11	3	0	7	5	3	10
YCL018W	LEU2	364	5	16	2	14	9	0	0	0	0	2	9	5	6	17	1	1	9	0	20	3	1	0	0	28	3	3	1	16	8	4	9	0	21	1	5	10	18	7	5	5	16	0	0	7	2	1	9
YCL019W	YCL019W	1770	29	13	3	34	37	4	12	5	0	17	59	74	45	68	7	8	66	21	70	18	16	10	1	33	25	37	50	28	48	29	55	9	19	10	29	93	40	30	19	30	44	11	13	30	46	12	22
YCL020W	YCL020W	438	5	6	2	12	8	3	0	1	0	4	14	24	9	9	0	3	25	9	19	4	2	1	1	5	7	9	4	10	8	5	11	1	4	1	9	18	6	10	4	7	19	0	6	7	14	4	8
YCL021W-A	YCL021W-A	125	2	4	0	1	4	1	0	1	1	1	1	1	3	2	2	0	3	1	7	0	0	1	0	0	2	2	2	2	2	1	6	1	4	3	1	4	4	2	3	6	2	1	4	0	1	0	2
YCL024W	KCC4	1037	9	13	9	12	23	13	3	5	3	7	35	38	24	44	3	1	24	7	47	24	17	12	7	14	6	14	30	22	20	23	24	4	22	23	19	62	32	10	12	18	18	10	4	20	25	17	13
YCL025C	AGP1	633	14	21	6	22	13	5	0	0	0	6	11	11	10	15	2	9	16	7	26	3	4	6	5	41	4	9	2	16	34	9	11	0	21	9	10	16	11	15	25	15	10	3	2	6	3	1	15
YCL026C-A	FRM2	193	2	6	2	11	4	1	0	1	0	2	6	6	1	8	2	0	8	1	7	2	3	0	1	6	4	1	1	4	6	1	2	2	9	1	0	3	6	2	3	4	10	1	0	2	2	1	1
YCL026C-B	HBN1	193	6	5	2	13	0	2	0	1	0	2	4	3	6	2	0	0	7	1	8	4	0	1	0	10	3	1	2	9	3	2	3	0	5	1	0	8	6	2	8	1	5	1	1	6	1	2	2
YCL027W	FUS1	512	8	2	3	6	7	4	2	4	2	2	11	21	9	15	1	7	12	9	13	12	4	2	4	9	2	8	15	8	12	4	10	4	9	8	6	27	14	11	8	3	13	8	4	6	17	4	7
YCL028W	RNQ1	405	7	4	2	17	3	0	0	1	0	2	26	24	5	3	0	0	53	24	3	5	11	13	4	33	3	4	0	2	2	3	5	0	7	3	0	3	4	14	4	10	0	1	2	0	13	3	21
YCL029C	BIK1	440	8	6	0	8	14	4	1	4	2	0	11	13	14	14	2	2	30	14	30	14	6	1	2	7	8	7	7	7	5	8	5	8	10	4	4	21	12	12	7	9	5	7	3	4	6	6	3
YCL030C	HIS4	799	12	23	0	30	10	3	0	1	1	9	16	18	17	28	4	7	30	6	50	17	3	7	5	37	7	6	2	19	23	12	16	1	30	9	14	27	36	14	15	12	23	1	3	8	6	6	12
YCL031C	RRP7	297	6	3	1	6	8	0	0	0	0	2	11	11	3	15	1	2	5	6	14	7	3	0	3	1	3	8	7	2	6	5	10	1	8	3	1	21	14	7	7	11	8	1	2	0	4	2	6
YCL032W	STE50	346	4	4	3	1	9	5	2	0	1	1	15	8	15	15	4	3	12	8	13	7	5	1	2	6	4	3	9	4	5	0	6	1	16	7	3	11	11	10	4	3	3	5	6	3	9	4	6
YCL033C	MXR2	168	2	5	3	1	5	5	0	1	0	2	8	4	6	3	1	6	0	3	5	3	4	1	1	4	3	3	2	1	1	1	3	1	5	5	0	2	10	4	2	2	2	3	1	2	0	3	2
YCL034W	LSB5	354	5	4	8	9	5	11	3	1	3	2	18	3	10	19	1	0	6	12	10	12	2	6	5	7	2	4	2	11	11	2	3	3	8	12	6	6	11	5	5	4	1	3	2	2	5	13	8
YCL035C	GRX1	110	5	1	1	1	1	2	0	0	0	0	4	4	5	0	1	1	3	2	8	4	1	3	0	2	1	2	0	3	6	1	3	0	6	1	3	3	5	2	1	1	2	1	0	1	0	0	2
YCL036W	GFD2	566	8	10	7	8	10	14	4	3	4	3	10	14	18	14	7	5	9	12	23	17	8	12	5	10	4	11	6	11	9	8	5	3	15	15	6	24	20	16	12	10	3	9	5	2	6	14	6
YCL037C	SRO9	434	9	13	1	14	7	3	0	2	0	3	27	12	6	7	0	0	27	5	28	5	2	5	0	12	10	7	2	5	7	1	7	2	9	2	1	15	20	7	7	6	14	3	3	10	5	7	13
YCL038C	ATG22	528	8	9	7	5	9	1	1	2	2	0	5	15	4	18	1	4	12	4	12	2	8	5	6	16	3	3	13	8	24	6	12	4	17	11	13	12	13	13	18	22	4	6	2	4	13	5	9
YCL039W	GID7	745	9	13	7	5	12	7	1	1	2	3	20	22	24	26	6	5	25	12	21	14	4	13	3	9	13	10	7	23	18	11	8	15	14	21	10	27	15	15	21	13	7	14	7	6	18	11	16
YCL040W	GLK1	500	3	17	7	4	6	3	0	4	0	9	10	5	22	10	3	4	9	10	13	20	7	2	8	21	10	5	3	14	10	7	10	2	26	9	5	8	24	14	14	5	4	7	5	6	9	1	10
YCL042W	YCL042W	119	2	0	4	1	4	2	0	2	2	0	3	2	2	0	0	2	1	0	2	1	0	1	1	2	2	1	1	0	3	4	2	1	0	1	2	6	1	2	0	0	4	7	4	0	6	1	2
YCL043C	PDI1	522	1	31	2	20	7	0	0	0	0	0	23	2	29	16	0	6	15	4	32	16	1	4	1	18	10	1	0	14	11	5	4	3	26	4	4	11	24	9	18	12	11	2	1	8	2	6	16
YCL044C	MGR1	417	3	4	2	7	9	2	2	6	0	1	7	14	12	13	1	0	8	4	11	7	3	8	2	7	6	7	7	8	12	8	7	12	8	5	7	19	13	9	10	10	8	12	7	8	2	6	14
YCL045C	EMC1	760	7	7	3	8	6	7	1	2	0	4	27	24	10	47	1	5	20	6	30	14	8	12	2	6	5	15	7	23	29	13	21	6	23	9	13	33	19	13	20	19	13	7	2	11	11	4	13
YCL047C	YCL047C	258	4	2	2	4	4	3	1	0	0	2	2	9	6	10	5	1	7	6	6	8	4	3	2	1	0	8	5	5	4	5	11	3	8	4	3	12	10	6	8	9	6	2	2	2	3	2	1
YCL048W	SPS22	463	5	4	3	5	7	6	1	0	0	1	25	19	5	18	2	5	10	8	22	8	6	1	5	14	2	7	8	14	25	2	14	3	22	8	7	21	11	7	12	13	8	2	3	2	14	5	3
YCL048W-A	YCL048W-A	79	2	6	2	7	0	0	0	0	0	0	3	4	0	0	0	0	2	2	2	0	1	2	0	2	0	0	0	3	3	1	1	0	0	0	1	1	0	2	2	1	3	0	0	2	0	0	0
YCL049C	YCL049C	312	9	2	0	7	5	4	1	1	0	1	8	9	10	13	2	3	6	6	9	12	4	2	2	2	2	1	1	4	8	4	1	3	6	2	4	13	4	7	7	6	6	3	1	4	5	5	7
YCL050C	APA1	321	1	6	1	6	3	0	0	1	0	1	10	8	8	11	0	6	9	2	25	4	1	2	0	11	4	4	2	9	6	6	10	0	16	3	1	15	11	10	11	6	15	1	1	6	1	1	5
YCL051W	LRE1	583	14	8	8	7	19	7	2	4	2	1	18	30	12	27	2	6	13	13	25	5	6	7	4	8	5	10	4	6	14	6	11	3	7	7	6	22	15	15	4	15	21	4	2	17	16	7	15
YCL052C	PBN1	416	4	3	1	2	9	6	1	3	1	4	4	17	10	20	3	2	7	4	25	7	5	3	1	13	3	7	6	11	8	7	13	5	12	5	3	19	7	8	5	15	8	4	2	6	8	2	7
YCL054W	SPB1	841	20	14	4	15	23	9	0	1	1	12	12	31	17	56	0	6	20	9	64	18	5	6	1	31	4	9	7	11	34	6	16	1	32	4	2	44	68	25	11	15	12	4	4	5	11	3	10
YCL055W	KAR4	335	4	2	2	4	10	4	1	0	0	1	9	16	8	10	1	4	10	8	13	5	2	3	3	6	5	7	7	8	12	1	8	0	12	2	4	19	5	7	8	7	14	3	2	3	3	2	3
YCL056C	YCL056C	144	2	0	0	3	3	1	1	0	1	0	5	3	0	7	2	3	2	0	3	2	1	1	3	2	0	2	8	4	3	3	9	1	4	2	2	11	6	2	3	2	1	0	0	0	1	1	0
YCL057C-A	YCL057C-A	97	2	3	1	1	3	0	0	1	0	1	2	1	2	2	0	0	4	0	1	1	2	6	0	3	0	0	0	2	2	1	1	2	0	2	0	1	6	3	3	4	1	1	0	1	1	3	7
YCL057W	PRD1	712	6	10	4	11	6	3	2	2	0	6	25	26	18	35	3	1	15	10	33	11	4	10	3	16	5	12	7	15	20	9	15	1	32	15	3	31	29	16	18	22	8	4	6	10	13	5	8
YCL058C	FYV5	152	1	2	1	4	0	0	1	1	0	1	2	1	1	2	2	3	0	1	1	2	0	2	0	1	2	1	1	6	7	4	2	2	9	2	5	1	2	3	9	11	2	3	1	1	3	4	8
YCL058W-A	ADF1	113	1	1	0	3	1	2	1	0	2	0	2	1	3	0	0	1	4	2	6	6	0	4	0	2	0	0	2	3	1	0	3	0	1	5	0	10	12	5	0	1	1	0	1	0	1	3	3
YCL059C	KRR1	316	5	6	2	5	15	5	1	0	0	2	8	8	3	15	1	3	10	1	22	9	0	2	0	7	2	2	4	7	8	5	7	0	11	0	2	17	23	10	6	7	3	4	2	9	1	1	3
YCL061C	MRC1	1096	16	11	4	16	20	12	0	3	3	7	20	62	33	68	1	0	34	18	81	30	14	5	10	17	7	19	24	18	31	20	20	5	15	12	10	85	34	15	7	21	20	6	5	9	16	17	18
YCL063W	VAC17	423	9	4	3	4	9	7	4	3	0	6	12	19	2	21	2	3	21	7	18	10	2	3	2	3	1	7	12	6	4	3	9	1	14	7	3	14	12	8	9	9	11	1	3	10	15	3	4
YCL064C	CHA1	360	7	6	3	11	6	3	1	1	0	1	3	17	7	10	2	6	12	3	14	2	6	8	1	13	0	6	12	7	16	3	7	1	8	2	2	20	9	7	11	4	5	3	2	4	2	2	4
YCL066W	HMLALPHA1	175	2	1	4	5	2	2	3	0	0	2	4	8	3	2	1	0	4	6	5	2	3	1	0	4	3	2	4	2	5	1	3	2	3	2	0	12	6	3	4	10	2	0	0	4	5	1	3
YCL067C	HMLALPHA2	210	2	1	2	1	5	2	1	2	1	1	7	11	3	7	1	1	6	1	11	7	2	1	1	1	1	0	8	4	5	5	9	4	4	1	2	15	10	4	1	5	4	1	0	3	0	3	1
YCL068C	YCL068C	260	7	7	0	3	9	3	1	1	1	2	10	9	11	6	1	1	10	8	4	2	1	3	0	0	5	4	7	7	2	11	3	9	4	5	7	10	2	6	5	5	2	5	1	1	2	1	6
YCL069W	VBA3	458	9	9	2	10	5	3	1	0	0	3	8	12	7	8	3	4	11	2	7	3	10	3	8	21	3	3	14	10	19	9	12	7	9	2	19	13	11	14	12	27	7	0	2	5	7	3	8
YCL073C	YCL073C	615	17	9	5	15	12	4	3	0	1	3	10	13	7	10	2	9	8	8	16	7	15	9	3	11	5	3	17	12	21	9	12	9	14	7	14	18	12	18	15	24	6	2	3	8	16	1	10
YCR002C	CDC10	322	4	6	1	5	8	4	1	3	0	6	4	14	6	12	0	1	10	3	20	9	4	2	1	7	0	8	6	5	19	3	7	2	11	3	4	10	6	4	5	11	2	0	1	6	3	4	3
YCR003W	MRPL32	183	3	1	0	1	6	1	0	1	1	2	1	6	3	7	2	2	11	1	7	2	3	2	1	5	4	5	2	1	7	6	2	0	7	3	2	16	10	3	1	3	3	0	2	4	3	0	1
YCR004C	YCP4	247	6	9	4	12	3	2	0	0	0	0	2	2	4	5	1	2	5	1	12	6	5	4	2	13	3	1	5	1	6	0	8	2	6	1	3	13	11	3	4	5	4	1	1	7	2	0	4
YCR005C	CIT2	460	9	5	1	17	7	5	0	0	0	6	6	12	10	18	0	0	15	2	23	7	4	7	3	18	3	10	1	6	14	14	14	1	13	4	7	20	12	8	7	9	14	3	0	5	17	7	6
YCR007C	YCR007C	239	8	2	1	3	5	1	0	1	0	0	2	13	7	7	2	1	5	3	10	5	1	0	1	4	1	3	6	5	5	0	7	0	7	2	4	11	4	5	7	11	5	1	2	3	7	0	2
YCR008W	SAT4	603	14	10	4	13	13	11	0	2	0	3	12	27	2	23	4	12	11	6	24	8	6	8	3	20	5	13	10	5	16	5	15	0	7	1	9	32	20	19	8	10	12	7	3	11	19	7	6
YCR009C	RVS161	265	4	5	3	9	8	2	0	0	0	4	5	4	13	10	0	3	12	4	14	5	1	0	3	9	1	1	4	4	8	5	12	2	6	1	2	17	10	3	5	5	4	1	0	2	5	3	0
YCR010C	ADY2	283	8	3	4	15	3	1	0	0	0	3	4	13	4	6	0	3	5	1	9	2	5	2	5	18	2	2	1	5	8	2	9	0	16	4	2	2	5	5	9	14	7	1	0	4	2	2	3
YCR011C	ADP1	1049	13	9	5	15	20	6	3	1	1	8	19	45	15	50	7	26	18	11	43	18	16	9	11	37	3	7	27	23	32	19	34	5	36	19	10	39	20	17	21	42	14	8	5	11	15	13	12
YCR012W	PGK1	416	1	10	0	32	10	0	0	0	0	3	13	1	18	8	0	1	8	0	28	1	0	1	1	35	7	1	0	14	9	0	5	0	36	0	0	2	40	4	18	1	17	0	0	0	2	2	6
YCR014C	POL4	582	8	4	5	7	14	6	2	2	1	5	7	25	12	25	6	10	14	7	38	14	12	9	4	8	2	5	10	10	22	4	24	2	13	4	10	38	26	9	11	22	5	1	2	5	8	4	6
YCR015C	YCR015C	317	0	2	2	2	6	1	0	0	2	0	5	15	8	15	4	5	5	5	14	4	3	3	1	11	1	6	8	6	14	4	11	0	8	4	2	22	10	5	4	12	3	0	4	3	6	2	3
YCR016W	YCR016W	290	1	2	1	2	4	2	0	0	0	2	2	15	9	10	1	0	13	2	25	11	2	2	3	8	1	2	6	5	7	5	6	0	6	4	6	30	18	2	5	4	4	2	1	1	5	4	6
YCR017C	CWH43	953	18	12	3	30	16	8	0	3	1	3	12	22	10	31	3	6	18	7	27	14	13	13	9	31	8	17	11	17	45	16	32	7	24	11	17	20	14	24	31	34	18	6	5	12	10	3	8
YCR018C	SRD1	221	7	3	0	1	9	4	2	1	1	4	7	11	4	7	3	4	8	0	12	5	6	1	0	1	0	1	3	1	7	1	4	2	1	1	3	15	13	2	1	2	2	3	0	1	4	3	3
YCR019W	MAK32	363	5	5	2	3	5	4	4	1	1	2	9	10	11	19	4	4	3	5	12	5	8	9	6	6	1	6	16	5	11	8	7	1	8	2	5	13	12	7	9	13	7	1	3	1	4	5	4
YCR020C	PET18	215	2	6	2	5	4	2	0	0	0	2	2	4	6	9	1	5	5	1	15	4	2	1	1	1	1	5	4	2	4	2	12	2	5	2	1	6	11	1	4	12	4	2	0	1	4	4	2
YCR020C-A	MAK31	88	0	1	1	2	1	1	0	0	0	3	0	4	1	5	0	0	1	1	3	2	2	2	0	0	0	1	2	1	4	2	3	0	4	2	2	2	2	7	0	1	0	0	0	2	1	2	3
YCR020W-B	HTL1	78	1	0	0	2	3	3	0	0	0	0	5	6	0	1	1	0	2	2	8	1	0	0	0	0	1	0	1	2	1	0	4	1	4	1	0	5	1	5	0	1	0	0	0	2	2	1	0
YCR021C	HSP30	332	8	5	2	14	6	1	0	0	0	4	5	5	4	11	4	4	8	0	10	8	3	4	2	16	4	4	2	10	10	6	12	0	13	3	3	4	6	7	11	14	8	2	0	3	2	4	4
YCR023C	YCR023C	611	5	8	4	15	17	3	3	3	1	3	7	22	4	23	3	7	14	10	21	4	6	7	4	19	4	12	19	4	26	5	24	0	13	5	8	12	9	16	11	30	11	7	3	10	11	6	3
YCR024C	SLM5	492	7	4	2	4	13	3	1	2	1	3	7	17	5	13	3	5	18	5	24	9	8	3	5	8	9	5	15	5	11	9	20	3	10	4	5	24	10	8	9	21	11	3	2	9	14	3	9
YCR024C-A	PMP1	40	0	1	0	3	4	0	0	0	0	0	0	0	0	0	0	1	3	0	0	0	1	0	0	3	0	0	0	1	6	0	2	0	3	0	0	1	0	1	2	0	1	0	0	0	0	0	0
YCR024C-B	YCR024C-B	88	0	1	1	1	1	0	1	1	0	2	0	2	1	0	1	5	1	0	3	0	0	0	0	0	2	0	2	3	3	2	3	1	1	0	1	2	1	3	2	15	0	1	0	3	0	1	2
YCR026C	NPP1	742	8	3	5	10	11	5	2	2	0	1	20	32	27	42	1	1	13	5	41	15	13	5	8	17	7	15	23	7	22	9	12	5	10	10	8	20	17	18	13	29	14	11	6	11	12	17	6
YCR027C	RHB1	209	3	3	0	6	2	4	1	1	1	2	5	7	2	9	2	3	3	3	14	2	4	5	1	3	0	2	9	0	8	3	3	3	3	5	5	10	4	5	2	5	0	2	1	1	0	1	2
YCR028C	FEN2	512	12	6	4	13	11	6	1	1	2	4	7	18	12	11	4	5	11	4	14	9	10	4	4	13	1	9	12	5	20	6	12	2	16	2	9	12	8	20	13	24	3	8	1	5	8	4	3
YCR028C-A	RIM1	135	1	0	0	10	4	0	0	1	0	3	2	9	4	3	0	0	6	0	8	2	0	5	1	2	0	2	0	4	2	0	4	0	5	0	0	4	6	3	6	2	1	0	0	1	1	1	1
YCR030C	SYP1	870	16	13	3	23	23	6	1	2	0	8	27	35	13	21	1	2	31	15	41	15	6	10	2	15	6	11	9	14	25	8	18	9	23	9	6	30	25	9	13	18	16	12	8	24	28	8	20
YCR031C	RPS14A	137	0	5	0	12	13	0	0	0	0	2	2	1	3	5	0	1	4	0	4	0	0	1	0	14	1	1	0	4	2	0	2	0	4	0	0	0	9	3	2	1	5	0	0	0	0	0	2
YCR032W	BPH1	2167	22	11	16	33	31	17	10	5	7	6	66	101	31	85	15	17	50	24	99	44	25	22	12	19	10	32	73	32	92	30	76	24	46	29	40	100	59	42	46	95	24	5	7	22	50	28	22
YCR033W	SNT1	1226	25	12	9	21	26	18	8	9	2	11	26	66	18	41	1	3	23	16	76	25	13	9	11	11	9	26	18	14	27	10	25	5	22	6	10	77	31	17	10	24	35	7	14	35	29	18	12
YCR034W	FEN1	347	4	8	0	7	6	3	1	0	0	4	5	7	4	3	0	5	11	1	6	3	0	7	1	10	6	7	2	5	17	3	12	2	20	0	6	12	5	5	10	16	11	2	2	4	8	2	0
YCR035C	RRP43	394	5	3	8	11	16	3	0	1	0	3	9	10	8	18	3	2	6	1	30	7	5	3	2	8	5	0	22	3	11	5	15	1	16	2	1	17	5	8	3	6	6	2	2	4	8	2	5
YCR036W	RBK1	333	1	2	2	13	5	4	2	0	0	1	8	9	6	12	1	3	10	3	19	9	9	4	1	15	4	2	7	3	16	2	5	1	13	2	7	13	10	6	7	7	2	2	3	6	2	5	2
YCR037C	PHO87	923	21	11	2	24	16	5	0	1	1	2	21	20	22	24	7	4	16	11	43	10	8	8	6	34	8	5	20	17	40	11	31	9	33	7	15	38	27	25	21	33	15	3	3	15	22	9	9
YCR038C	BUD5	642	14	8	2	9	16	7	2	2	1	2	28	16	22	17	2	5	26	14	21	6	2	3	1	4	12	10	22	15	10	16	15	15	11	10	18	26	11	9	14	13	5	6	4	3	12	3	11
YCR039C	MATALPHA2	210	2	1	2	1	5	2	1	2	1	1	7	11	3	7	1	1	6	1	11	7	2	1	1	1	1	0	8	4	5	5	9	4	4	1	2	15	10	4	1	5	4	1	0	3	0	3	1
YCR040W	MATALPHA1	175	2	1	4	5	2	2	3	0	0	2	4	8	3	2	1	0	4	6	5	2	3	1	0	4	3	2	4	2	5	1	3	2	3	2	0	12	6	3	4	10	2	0	0	4	5	1	3
YCR042C	TAF2	1407	16	9	8	14	25	16	7	3	2	7	19	69	25	62	13	13	35	14	79	43	7	11	11	30	10	20	44	15	53	11	38	2	44	4	22	70	42	33	18	40	13	6	16	21	16	14	11
YCR043C	YCR043C	127	1	0	0	2	1	1	0	0	0	0	0	3	3	9	0	5	2	0	4	1	5	0	0	4	1	3	3	4	1	1	4	1	4	1	1	3	7	3	4	5	3	1	0	1	1	5	1
YCR044C	PER1	357	6	4	7	3	11	3	0	2	1	1	9	3	6	12	4	8	9	4	9	7	4	1	3	4	4	7	12	7	12	6	7	2	11	7	4	4	9	10	16	17	4	2	2	2	4	3	3
YCR045C	RRT12	491	10	14	7	4	4	6	2	4	1	3	20	15	21	7	3	1	9	7	16	19	6	8	9	10	6	4	5	11	16	5	4	5	11	9	5	15	13	8	19	8	8	6	1	6	4	5	7
YCR046C	IMG1	169	2	6	0	1	9	4	0	3	2	0	4	0	8	2	1	0	3	4	1	4	1	3	1	2	2	0	4	6	3	2	0	3	7	4	2	5	10	3	0	2	2	4	1	1	2	2	3
YCR047C	BUD23	275	4	4	8	2	6	5	0	2	2	2	5	5	14	5	3	1	2	12	1	15	4	5	11	4	2	2	3	4	5	1	0	1	13	9	5	9	16	8	9	3	3	1	5	2	2	3	2
YCR048W	ARE1	610	11	13	4	5	10	5	1	5	5	1	16	6	14	8	9	3	7	15	11	23	3	8	6	2	13	2	3	21	6	2	5	8	21	17	4	11	24	21	38	21	6	11	4	2	3	11	7
YCR050C	YCR050C	102	3	2	2	1	2	1	0	0	0	1	9	4	2	0	3	1	0	1	2	1	0	1	0	1	1	1	2	0	1	1	0	4	5	3	3	6	3	6	0	0	1	1	0	2	0	0	0
YCR051W	YCR051W	222	1	8	1	6	4	6	1	2	0	1	6	7	13	8	1	0	3	5	9	16	5	9	1	7	3	3	1	7	4	1	0	1	9	6	0	4	5	8	3	0	3	0	2	1	1	1	5
YCR052W	RSC6	483	7	3	4	8	7	8	1	2	0	1	21	16	15	30	1	0	15	8	20	13	4	11	0	11	7	2	5	11	5	8	5	3	17	17	5	13	17	8	2	6	6	11	3	5	6	6	10
YCR053W	THR4	514	6	14	0	21	14	0	0	0	0	2	17	12	18	14	1	1	17	2	31	5	1	3	1	23	5	1	1	20	15	9	14	1	16	2	4	20	23	7	18	12	12	1	0	6	7	1	14
YCR054C	CTR86	563	9	5	1	8	10	7	1	0	1	4	18	24	13	27	7	7	14	9	33	11	2	3	5	7	1	8	15	14	18	6	22	4	19	6	13	23	11	11	13	21	6	4	3	6	7	4	6
YCR057C	PWP2	923	15	13	13	17	21	13	2	3	0	5	24	30	27	48	1	7	24	10	47	14	4	11	11	27	6	12	15	15	25	7	29	4	16	8	11	33	19	13	25	35	10	5	3	7	17	9	25
YCR059C	YIH1	258	6	9	3	3	3	1	1	2	1	2	2	2	13	11	1	1	2	9	13	9	2	6	0	5	6	4	1	10	2	3	0	5	4	4	2	2	8	9	8	4	1	5	4	1	0	1	7
YCR060W	TAH1	111	2	1	2	4	1	0	0	1	2	1	2	1	2	1	1	1	6	8	4	5	3	2	1	2	1	1	0	3	2	3	0	0	2	5	0	4	2	3	1	1	0	0	3	1	2	2	2
YCR061W	YCR061W	631	11	14	10	11	4	4	2	5	3	6	17	13	18	12	4	4	7	7	15	8	5	14	8	5	9	8	5	15	15	7	7	15	18	13	14	8	8	22	28	21	6	9	5	9	5	2	19
YCR063W	BUD31	157	6	3	0	1	5	1	0	5	0	2	3	1	4	4	7	2	4	5	7	3	1	2	2	1	3	1	4	4	2	1	1	5	2	3	1	7	13	2	3	0	1	0	1	3	0	2	4
YCR065W	HCM1	564	7	6	3	6	14	4	1	2	3	1	13	27	10	21	3	1	14	10	31	7	2	6	5	13	7	13	12	6	12	8	11	6	14	5	9	19	23	9	9	10	12	4	9	16	9	8	18
YCR066W	RAD18	487	6	4	0	5	14	7	2	0	1	1	9	22	11	20	3	9	17	5	24	10	6	2	1	9	5	6	11	4	7	8	10	2	11	6	9	31	10	16	8	9	9	4	3	10	19	5	9
YCR067C	SED4	1065	28	9	8	23	10	8	2	2	0	3	22	43	19	37	1	1	11	10	54	17	9	11	3	13	8	9	22	18	36	12	17	2	29	6	11	29	16	16	18	26	13	9	10	17	50	13	28
YCR068W	ATG15	520	9	8	3	11	13	5	1	3	2	3	11	8	9	20	13	5	5	4	21	17	15	10	2	11	11	4	8	7	8	8	7	5	8	8	7	8	14	13	9	11	9	5	6	6	9	6	3
YCR069W	CPR4	318	3	9	2	4	4	1	0	0	1	3	10	3	3	17	2	2	4	4	13	5	5	5	3	7	5	6	3	10	5	3	9	3	7	5	3	14	12	7	6	8	2	7	0	8	3	0	6
YCR071C	IMG2	146	1	2	1	4	5	3	0	0	0	0	3	7	2	1	1	3	4	1	2	6	4	1	1	4	0	1	6	4	5	2	1	1	1	2	1	10	7	3	1	4	3	1	1	2	2	1	2
YCR072C	RSA4	515	10	6	4	7	17	3	1	1	0	1	6	13	16	20	3	9	8	7	13	2	3	7	2	25	7	10	5	9	14	7	12	3	8	4	5	21	20	10	6	4	11	4	3	8	11	6	10
YCR073C	SSK22	1331	28	12	8	23	23	20	10	3	3	5	35	50	25	53	5	9	36	14	62	23	21	12	6	29	9	13	25	20	38	25	28	11	47	25	15	54	47	49	27	35	13	8	8	14	28	11	15
YCR073W-A	SOL2	315	8	6	5	8	4	4	1	1	2	2	6	4	17	6	4	1	3	1	10	9	3	2	4	13	7	3	3	7	9	5	0	3	6	5	5	12	13	5	9	5	1	8	3	5	5	7	2
YCR075C	ERS1	260	2	2	5	1	3	2	3	2	0	0	6	6	2	10	4	1	6	4	0	2	3	3	1	8	1	5	8	8	4	5	6	3	9	10	0	5	4	12	6	11	4	2	2	0	8	1	2
YCR075W-A	YCR075W-A	75	1	0	1	4	0	1	0	1	0	0	1	1	0	7	0	0	5	0	4	1	2	2	0	3	2	0	1	3	2	1	2	1	0	2	0	3	1	1	1	1	0	0	0	0	0	1	0
YCR076C	YCR076C	250	7	1	2	1	6	0	0	2	1	1	3	5	6	9	1	1	6	3	8	8	14	5	4	9	0	3	1	2	6	3	1	1	4	5	3	8	4	7	2	8	10	4	4	7	5	5	3
YCR077C	PAT1	796	14	11	9	16	21	5	0	3	1	7	22	25	20	21	0	0	36	24	27	17	7	14	4	26	8	3	3	24	28	13	15	2	32	10	4	23	24	25	16	14	17	6	3	28	14	9	12
YCR079W	PTC6	442	10	8	8	2	4	8	4	0	4	2	12	17	19	14	9	0	10	6	9	11	7	9	10	7	7	3	6	9	10	3	5	6	12	16	6	17	12	7	9	12	2	6	6	4	2	2	8
YCR081W	SRB8	1427	13	11	7	11	12	12	6	3	1	1	43	61	27	59	11	11	48	15	54	31	4	10	6	8	19	21	44	41	58	20	43	8	52	22	18	67	48	37	34	55	17	11	4	13	32	10	22
YCR082W	AHC2	128	1	2	1	3	2	1	2	0	0	0	5	4	5	8	0	1	8	3	5	4	2	1	0	0	2	1	2	3	5	2	3	1	4	4	2	3	6	1	2	5	1	1	0	0	0	1	0
YCR083W	TRX3	127	0	1	1	5	3	2	0	0	0	0	2	2	2	6	1	3	3	2	3	2	2	4	0	0	1	0	1	5	4	4	3	1	3	0	1	6	7	6	2	4	3	2	1	2	2	1	1
YCR084C	TUP1	713	18	15	4	14	12	3	1	1	1	9	21	23	14	29	2	5	33	28	25	11	4	8	4	18	8	6	4	10	13	9	11	3	20	12	5	20	16	8	6	7	16	4	6	10	13	6	17
YCR086W	CSM1	190	5	1	1	1	1	0	1	0	0	1	5	5	5	8	0	1	5	10	7	9	2	2	2	0	1	1	4	4	0	6	1	4	4	5	2	13	7	2	5	1	1	2	1	0	3	2	4
YCR087C-A	YCR087C-A	153	5	0	2	0	1	1	0	0	0	0	4	3	1	5	3	3	1	12	4	7	0	3	2	1	4	1	1	4	1	0	0	0	4	1	1	8	23	2	2	1	1	1	0	3	0	1	1
YCR088W	ABP1	592	13	13	5	25	8	3	1	1	0	4	13	17	21	26	0	1	14	6	53	22	3	7	3	9	4	0	0	10	18	2	7	1	12	7	2	26	33	5	7	10	27	8	1	30	13	5	16
YCR089W	FIG2	1609	27	19	6	38	4	3	2	2	1	0	23	27	13	19	9	16	45	11	40	17	16	4	11	16	5	8	31	15	34	14	32	5	27	7	15	33	9	15	14	28	38	11	9	19	124	31	60
YCR090C	YCR090C	182	4	2	0	2	2	1	0	0	1	0	4	3	4	11	3	5	2	1	14	3	0	0	2	4	1	1	2	3	4	3	7	0	3	2	2	11	7	5	4	7	0	1	2	1	9	2	0
YCR091W	KIN82	720	14	6	5	8	16	11	1	2	2	6	22	30	15	25	6	9	17	5	33	12	10	7	4	10	5	16	17	9	17	9	20	4	13	10	7	39	19	15	18	17	13	12	6	11	18	13	17
YCR092C	MSH3	1018	18	6	12	9	22	8	4	3	6	4	16	43	17	47	6	5	20	14	49	24	9	7	5	18	9	21	29	19	30	11	36	10	29	10	15	56	29	24	12	32	9	8	4	11	18	11	10
YCR093W	CDC39	2108	46	19	6	53	33	27	4	4	4	12	44	81	43	68	7	6	101	29	95	32	16	10	7	25	18	16	35	36	92	39	108	10	68	16	34	78	56	44	45	70	38	11	9	29	38	13	24
YCR094W	CDC50	391	6	2	2	7	7	5	0	1	0	1	6	16	4	20	2	4	12	3	16	6	2	5	4	8	4	4	12	8	13	3	7	4	10	5	4	18	15	7	5	17	9	4	5	6	6	3	2
YCR095C	OCA4	362	7	1	3	5	8	7	2	0	1	0	7	25	6	14	1	3	5	5	19	9	7	3	3	3	2	4	11	2	14	4	15	1	9	3	5	24	10	3	5	13	4	2	2	3	4	2	4
YCR095W-A	YCR095W-A	52	0	1	0	0	0	2	0	0	1	0	0	1	0	0	1	0	0	0	1	0	1	0	0	1	0	3	1	2	1	3	0	0	2	1	0	7	2	2	2	4	0	0	0	0	1	0	0
YCR096C	HMRA2	119	2	0	2	1	5	0	1	2	1	0	5	7	1	4	0	0	3	1	6	3	1	1	1	1	1	0	4	3	1	4	2	1	2	1	1	9	5	3	0	3	2	0	0	2	0	2	0
YCR097W	HMRA1	126	3	0	1	0	5	1	0	0	1	1	4	10	0	3	0	2	4	1	8	3	1	1	0	1	3	1	5	1	6	1	3	1	1	1	3	9	5	4	1	4	2	1	0	0	3	2	1
YCR098C	GIT1	518	11	5	4	16	12	4	0	0	0	4	9	15	4	14	1	8	6	1	16	9	5	4	2	37	2	2	7	21	21	5	11	0	11	6	5	20	10	17	13	19	8	2	0	3	8	2	5
YCR099C	YCR099C	155	3	4	0	1	1	4	1	0	0	1	2	4	8	8	3	7	1	2	12	4	1	2	1	2	0	2	4	1	8	0	3	0	3	3	2	13	4	5	2	5	3	1	0	1	1	1	2
YCR100C	YCR100C	316	4	3	1	6	4	4	1	0	2	1	6	15	7	17	0	2	8	3	10	5	10	4	3	7	2	5	7	11	11	2	6	4	5	3	6	11	2	2	6	12	4	0	1	7	11	1	5
YCR101C	YCR101C	182	2	1	1	4	5	1	0	1	0	1	3	6	7	6	1	2	0	1	11	4	2	1	3	2	0	3	10	1	6	3	7	1	1	0	6	8	1	2	5	7	2	2	1	5	5	2	1
YCR102C	YCR102C	368	5	10	3	13	4	6	0	0	1	1	9	11	9	11	0	3	11	2	19	3	4	12	5	11	5	3	1	8	19	3	6	3	12	6	2	16	11	1	6	6	8	3	1	8	5	0	2
YCR104W	PAU3	124	1	7	0	12	4	1	0	0	0	0	2	0	3	1	0	0	3	0	4	2	0	0	0	7	0	2	0	6	4	2	1	0	6	0	0	2	1	2	2	1	8	0	0	0	1	0	3
YCR105W	ADH7	361	1	8	2	10	2	4	1	1	1	2	3	8	9	9	4	6	7	1	18	5	9	12	3	15	6	8	4	11	14	5	4	1	10	1	7	16	13	9	2	11	9	1	3	3	6	4	6
YCR106W	RDS1	832	12	13	5	14	12	7	2	3	5	4	15	34	11	32	9	12	29	11	47	13	8	4	5	9	5	13	19	9	23	9	33	8	23	10	25	39	14	26	17	26	5	6	3	10	15	7	11
YCR107W	AAD3	363	9	8	3	9	3	4	2	3	1	5	10	11	3	18	1	1	7	4	16	9	10	3	1	11	2	4	5	7	17	2	6	7	7	1	3	15	11	8	3	14	3	1	2	3	5	2	6
YCR108C	YCR108C	63	1	1	0	1	0	0	0	0	2	0	0	1	0	1	0	1	1	2	0	0	0	1	1	0	4	4	2	1	1	1	1	1	2	0	1	0	1	3	1	0	5	2	0	2	3	0	0
YDL001W	RMD1	430	7	1	1	8	13	8	1	3	0	1	6	13	6	24	1	2	15	7	31	8	4	4	2	6	2	11	11	7	14	6	11	3	9	5	9	18	10	10	7	7	9	3	2	3	10	5	0
YDL002C	NHP10	203	3	1	1	1	7	7	2	1	0	0	4	10	2	12	0	2	2	5	20	6	4	1	0	3	1	0	5	1	1	1	5	1	5	4	7	16	8	5	1	1	2	2	3	1	3	0	3
YDL003W	MCD1	566	9	6	3	13	15	5	3	1	0	3	13	28	11	31	0	2	16	6	44	14	9	7	5	8	1	4	16	9	15	5	20	1	5	4	12	22	9	13	10	11	11	4	1	8	14	4	5
YDL004W	ATP16	160	8	4	0	8	1	1	0	0	0	3	5	3	1	1	0	1	7	1	14	0	3	2	0	4	1	1	2	0	5	3	6	0	7	1	0	4	6	2	2	5	4	1	0	1	10	0	3
YDL005C	MED2	431	5	8	1	4	3	2	2	0	1	0	47	43	15	17	1	0	18	8	25	9	7	8	2	7	1	1	4	4	5	3	12	5	3	0	8	14	13	9	8	5	3	2	0	4	5	9	6
YDL006W	PTC1	281	7	3	3	6	9	2	2	0	1	2	6	9	4	22	2	3	5	2	14	4	5	3	3	5	1	6	6	3	7	2	10	1	6	3	3	10	3	7	3	8	3	0	1	1	4	3	1
YDL007C-A	YDL007C-A	85	0	0	0	0	0	0	0	0	0	0	3	2	2	7	0	1	3	0	4	2	2	2	0	1	1	0	1	3	4	5	7	2	0	1	1	3	0	2	3	3	0	1	0	3	2	0	2
YDL007W	RPT2	437	7	7	3	3	10	5	1	0	0	4	5	9	11	17	0	4	11	6	26	16	6	3	6	17	2	4	6	7	18	4	22	0	11	4	6	24	20	14	3	7	8	7	1	7	4	1	4
YDL008W	APC11	165	3	2	0	2	4	2	1	0	0	2	6	3	6	10	1	8	5	3	8	5	1	3	1	4	2	5	5	4	3	3	2	0	1	2	1	4	2	3	3	5	6	0	1	2	3	2	0
YDL010W	GRX6	231	2	1	2	5	4	1	1	0	0	1	4	13	4	4	0	1	7	3	16	5	7	1	4	3	1	2	9	3	6	2	5	2	7	3	4	13	7	5	3	5	2	1	2	2	3	4	4
YDL012C	YDL012C	107	0	2	3	3	1	0	0	0	0	1	2	1	1	2	1	4	15	12	2	0	3	1	0	2	1	0	0	0	1	2	2	0	1	1	0	1	0	2	0	1	6	2	1	3	1	3	1
YDL013W	SLX5	619	16	7	2	13	21	21	10	3	6	12	10	26	12	38	2	8	20	6	36	17	7	8	6	9	4	8	12	7	16	7	15	2	10	7	7	15	10	10	11	12	11	6	3	6	15	10	1
YDL014W	NOP1	327	3	10	1	11	23	0	0	1	0	11	4	1	4	8	0	3	5	1	18	2	1	11	0	50	3	4	0	6	12	2	6	0	8	0	0	4	14	8	7	3	14	0	0	2	3	2	9
YDL015C	TSC13	310	3	1	0	9	6	3	0	2	0	1	7	8	6	6	1	2	8	0	8	2	2	2	2	8	5	4	2	5	12	4	15	1	11	1	4	14	11	4	15	19	5	4	1	2	7	4	3
YDL017W	CDC7	507	9	4	2	8	9	5	2	0	1	5	9	20	7	28	4	5	16	2	24	12	11	3	6	10	3	9	12	7	13	9	12	6	14	5	4	20	17	13	9	15	6	2	5	10	7	5	3
YDL018C	ERP3	225	4	1	2	4	10	1	2	2	0	2	4	9	8	6	3	4	7	5	12	6	3	2	0	5	3	4	8	5	7	1	5	1	3	4	1	5	8	3	5	12	1	1	2	1	4	3	1
YDL019C	OSH2	1283	28	11	7	29	31	9	1	5	5	8	27	46	28	62	3	3	33	18	72	31	13	15	8	26	14	19	16	16	29	16	28	8	36	18	16	78	45	15	16	21	26	11	2	20	22	14	10
YDL020C	RPN4	531	7	5	2	11	9	5	0	0	3	4	19	32	10	30	2	4	15	7	24	15	2	3	0	10	6	12	12	4	14	4	12	4	7	3	5	15	19	7	6	15	10	2	6	4	15	5	4
YDL021W	GPM2	311	1	2	0	5	6	5	0	0	0	6	1	21	7	12	2	3	11	5	19	9	3	4	1	10	1	5	6	7	10	6	10	0	6	4	5	15	12	6	6	5	6	2	3	4	4	2	3
YDL022W	GPD1	391	0	9	0	23	11	1	0	0	0	1	12	7	8	9	2	8	13	0	27	6	2	7	0	25	7	5	2	16	9	9	6	0	16	1	0	5	17	6	11	4	8	2	1	3	2	1	6
YDL024C	DIA3	468	10	8	6	7	9	6	2	0	0	3	13	22	7	19	4	6	10	2	16	12	9	6	2	10	3	5	8	3	16	5	12	2	15	3	5	14	9	6	7	20	3	8	1	5	6	6	10
YDL025C	RTK1	620	4	1	3	14	13	5	1	1	3	2	15	26	13	25	2	5	11	7	21	12	9	9	4	10	19	18	11	4	12	6	22	2	14	7	2	29	21	12	8	11	12	10	1	14	22	5	10
YDL027C	YDL027C	420	6	4	1	3	6	5	4	0	0	2	11	12	6	6	2	1	7	5	13	7	9	2	0	5	3	2	12	6	15	7	13	5	8	3	5	31	14	9	15	25	7	4	3	5	10	5	10
YDL028C	MPS1	764	17	2	4	9	22	15	9	0	0	2	17	50	14	35	2	3	19	6	33	12	12	7	4	10	5	15	23	10	21	7	14	5	15	9	13	37	20	19	9	17	16	5	2	12	22	9	14
YDL029W	ARP2	391	7	6	2	7	14	5	0	1	0	5	3	7	8	18	0	3	11	2	20	8	3	5	2	18	3	4	3	5	12	4	12	0	10	6	7	14	7	13	8	8	13	1	1	8	5	3	4
YDL030W	PRP9	530	12	3	1	4	16	6	5	4	4	1	3	23	14	17	3	4	15	10	40	21	3	2	5	8	3	9	8	7	12	10	10	3	19	8	8	30	19	11	9	18	7	1	2	10	7	3	3
YDL031W	DBP10	995	26	11	13	22	30	13	2	3	0	11	23	34	20	53	1	1	35	8	58	18	8	8	3	34	3	9	7	11	30	12	27	6	32	6	10	58	51	23	14	27	17	4	4	14	12	8	14
YDL033C	SLM3	417	8	7	3	4	10	5	5	1	3	2	12	14	12	15	5	1	12	7	10	6	8	9	8	6	3	7	10	7	6	8	8	2	10	6	3	9	13	8	7	8	9	6	5	4	8	2	7
YDL035C	GPR1	961	20	14	5	6	18	5	4	5	1	3	46	79	20	38	7	4	16	10	32	17	13	5	8	15	4	13	23	11	38	11	18	10	18	14	15	48	20	18	24	31	13	10	6	13	15	10	7
YDL036C	PUS9	462	7	4	1	8	12	10	7	1	1	2	7	19	7	21	3	4	12	3	26	11	7	9	4	7	2	12	9	7	15	6	9	3	6	4	7	34	10	6	3	13	10	2	3	8	5	3	2
YDL037C	BSC1	328	1	3	0	4	1	0	0	0	0	1	4	6	4	15	2	2	9	6	1	1	2	3	1	5	1	3	1	3	9	3	4	0	1	0	1	7	4	3	6	4	3	1	0	4	29	6	23
YDL039C	PRM7	698	16	10	2	28	7	2	0	1	0	2	10	12	21	19	0	0	15	2	7	5	4	4	1	10	2	5	3	13	28	10	8	2	3	0	2	5	3	7	5	4	28	1	1	4	64	25	16
YDL040C	NAT1	854	17	11	6	27	21	7	0	6	1	2	23	24	20	39	4	4	28	8	41	19	8	7	2	17	6	6	5	14	25	9	26	5	32	10	17	61	35	16	19	22	16	6	3	4	8	10	15
YDL042C	SIR2	562	13	4	5	7	10	3	2	1	0	3	14	21	10	24	6	5	14	3	17	9	4	7	8	8	5	12	7	15	19	6	11	8	17	5	6	33	16	13	10	12	15	12	4	4	14	4	5
YDL043C	PRP11	266	0	3	1	6	1	5	2	0	0	1	8	13	3	11	0	4	12	3	18	3	3	3	2	12	1	4	6	3	7	4	9	2	2	1	2	18	10	4	4	6	1	1	3	4	6	4	3
YDL044C	MTF2	440	11	1	1	8	15	7	0	2	2	2	13	27	15	11	2	4	6	7	33	9	6	2	1	4	4	4	9	4	16	9	10	4	11	8	6	23	14	9	6	7	3	0	4	2	5	8	4
YDL045C	FAD1	306	8	1	1	5	8	3	1	0	1	2	7	10	8	8	3	2	10	4	15	8	4	5	1	5	4	3	12	3	9	3	12	1	7	5	2	5	8	5	11	9	6	1	0	8	6	3	5
YDL045W-A	MRP10	95	0	2	1	2	3	3	0	0	0	0	6	1	0	2	2	2	3	0	3	0	1	2	0	2	1	2	0	2	2	1	5	1	1	1	2	8	2	3	0	0	2	3	0	3	2	2	1
YDL046W	NPC2	173	2	2	1	5	2	1	0	0	0	2	7	3	4	5	1	3	2	1	13	5	2	6	1	3	1	0	3	7	6	4	4	0	5	2	4	5	3	1	3	3	9	1	1	4	0	1	2
YDL047W	SIT4	311	3	3	4	6	10	0	0	0	1	3	7	7	10	8	3	7	10	3	12	11	6	6	4	6	4	5	6	3	6	2	5	3	4	10	5	6	9	8	8	8	2	4	2	5	2	0	4
YDL048C	STP4	490	8	8	1	4	10	4	0	5	1	0	21	13	10	13	7	6	12	4	9	7	3	5	2	4	9	17	8	6	6	9	5	4	12	8	1	15	19	6	9	9	17	8	9	9	18	7	17
YDL049C	KNH1	268	5	5	4	12	7	2	1	1	0	0	8	6	2	10	0	3	8	2	4	3	1	1	3	8	1	3	7	1	7	1	6	3	1	4	1	7	7	8	5	5	5	3	4	1	2	0	1
YDL051W	LHP1	275	1	7	1	6	12	1	0	1	1	5	13	6	7	8	0	2	9	3	19	14	2	2	0	4	2	2	0	4	7	2	3	0	13	1	0	17	14	3	8	10	7	2	0	3	5	2	5
YDL052C	SLC1	303	2	7	2	7	4	5	0	0	0	2	7	7	6	4	2	3	7	2	5	8	0	6	1	13	1	6	1	7	13	1	7	1	13	3	5	12	17	10	8	5	4	4	0	7	2	2	3
YDL053C	PBP4	185	4	4	3	9	6	1	1	0	0	0	1	10	1	4	0	1	7	7	4	0	1	3	0	6	1	1	1	1	1	1	4	0	2	0	2	14	7	3	0	2	4	1	1	4	8	2	5
YDL054C	MCH1	486	7	6	5	9	5	1	2	3	1	1	5	10	4	8	2	5	11	3	5	4	9	5	8	7	1	9	10	12	13	14	21	6	13	13	10	12	6	11	13	13	4	4	5	6	22	7	10
YDL055C	PSA1	361	1	5	0	12	9	0	0	0	0	1	14	5	13	6	2	1	5	0	24	1	0	2	0	28	4	2	1	13	16	2	8	0	21	1	2	10	20	6	9	3	18	0	0	4	1	0	7
YDL056W	MBP1	833	10	13	5	15	17	13	4	0	3	3	17	45	7	32	0	1	42	17	39	10	12	6	2	12	8	14	19	12	27	8	20	1	20	9	8	42	21	20	8	17	16	5	7	15	17	8	13
YDL057W	YDL057W	328	9	4	4	7	7	8	2	1	0	0	5	10	5	11	6	3	11	1	16	2	5	9	2	7	6	5	8	3	8	8	8	1	5	6	7	13	3	6	5	4	7	3	4	1	9	1	3
YDL058W	USO1	1790	32	18	7	28	25	17	6	3	3	6	43	71	30	82	2	7	67	22	186	70	7	11	5	13	8	14	32	33	51	33	54	17	67	20	25	139	65	26	23	27	13	3	5	7	37	20	24
YDL059C	RAD59	238	3	3	4	6	3	3	1	0	1	0	7	12	0	11	1	2	3	5	8	7	2	7	5	4	2	2	6	6	6	2	5	2	6	1	1	11	11	2	4	2	1	2	2	1	2	4	2
YDL060W	TSR1	788	14	9	7	12	19	14	0	0	0	11	14	24	26	33	2	3	22	9	55	18	7	9	4	23	7	11	10	15	23	9	20	2	19	10	5	41	26	15	22	20	15	7	1	12	20	3	4
YDL061C	RPS29B	56	0	0	0	2	5	0	0	0	0	3	3	0	2	0	1	3	2	0	2	0	0	0	0	4	4	0	0	1	1	0	1	0	1	0	0	1	3	1	4	0	1	0	0	0	0	0	4
YDL063C	YDL063C	620	11	2	3	9	8	6	3	2	0	1	13	40	9	26	3	5	18	14	27	14	11	4	4	4	3	6	16	13	31	13	22	5	21	9	11	32	5	12	15	11	8	1	3	8	11	4	9
YDL064W	UBC9	157	1	3	2	4	5	0	0	0	0	1	2	5	2	6	0	2	4	5	8	1	2	2	2	4	0	2	1	2	3	1	5	0	2	0	4	12	5	2	0	5	11	1	0	4	3	0	2
YDL065C	PEX19	342	6	2	2	3	1	2	0	1	0	2	11	24	10	27	1	1	14	3	34	13	3	3	3	11	1	3	4	1	7	6	7	1	10	2	5	20	11	12	2	6	1	3	2	3	2	4	2
YDL066W	IDP1	428	1	9	3	17	13	0	0	1	1	5	8	5	18	10	1	2	13	2	23	4	3	5	2	18	5	3	1	16	17	6	6	1	17	5	2	18	23	11	10	6	7	3	0	6	1	0	9
YDL067C	COX9	59	1	1	0	2	3	1	0	0	0	0	2	0	1	1	0	0	1	0	0	4	1	0	2	2	1	0	0	3	3	1	0	2	0	0	0	1	5	4	3	0	1	0	0	0	0	0	1
YDL069C	CBS1	229	1	1	0	3	2	3	5	2	0	1	11	13	3	4	1	1	2	3	12	0	5	0	1	2	1	3	11	3	12	3	6	2	10	3	3	16	6	7	3	6	1	1	2	3	2	4	2
YDL070W	BDF2	638	9	2	7	9	12	7	1	0	2	4	20	37	11	38	0	3	14	3	36	14	3	7	2	8	8	8	8	9	22	8	18	1	19	5	7	41	19	16	8	13	13	8	7	4	13	15	8
YDL072C	YET3	203	2	6	1	6	4	4	0	0	0	2	2	5	6	6	0	2	6	2	7	5	0	3	2	1	1	0	5	7	7	5	7	1	7	2	5	6	8	4	6	6	2	0	1	3	1	3	6
YDL073W	YDL073W	984	9	4	5	13	18	9	5	3	2	2	21	61	13	39	9	7	23	11	44	21	7	7	5	11	7	16	24	15	42	13	28	5	34	10	17	49	33	20	16	41	9	3	5	10	29	7	9
YDL074C	BRE1	700	16	7	5	11	12	7	5	4	3	6	14	29	12	37	5	8	21	8	52	26	2	3	1	4	3	10	19	7	20	13	26	5	20	7	9	49	33	8	8	13	2	0	1	3	8	6	21
YDL075W	RPL31A	113	0	4	0	6	9	0	0	0	0	2	4	0	2	3	0	0	2	0	10	0	0	0	0	6	3	0	0	1	3	2	3	0	6	0	0	2	11	2	3	0	3	0	0	1	0	0	3
YDL076C	RXT3	294	2	2	3	2	11	2	0	0	1	1	8	17	6	11	1	1	9	5	11	8	5	3	3	5	4	4	7	4	7	9	3	0	5	3	6	12	5	2	5	7	8	1	1	9	4	3	2
YDL077C	VAM6	1049	6	9	6	11	19	11	5	5	2	5	27	37	22	49	5	12	26	9	51	22	8	7	2	13	11	19	26	21	33	15	51	10	30	7	10	53	38	22	17	31	11	8	2	11	21	11	16
YDL078C	MDH3	343	4	4	7	8	5	3	1	1	0	1	11	6	5	10	0	1	6	5	12	8	5	7	3	13	3	3	2	6	15	7	8	1	11	7	4	17	14	7	9	4	5	3	3	4	6	4	7
YDL079C	MRK1	501	4	8	0	5	6	6	3	1	3	4	10	19	16	18	4	5	8	8	24	9	5	5	1	7	7	11	13	8	16	9	4	3	16	5	7	26	21	10	9	10	3	7	4	9	9	6	1
YDL080C	THI3	609	16	8	3	9	8	7	5	0	2	0	14	22	12	15	4	7	19	10	25	9	14	7	3	14	3	10	18	10	15	11	10	6	13	9	10	24	7	15	11	18	16	2	8	7	6	8	5
YDL081C	RPP1A	106	0	6	0	14	0	0	0	0	0	0	3	2	5	3	0	0	1	0	15	0	0	1	0	9	0	0	0	3	2	0	2	0	9	0	0	1	4	2	2	2	2	0	0	0	0	1	2
YDL082W	RPL13A	199	0	8	0	24	23	0	0	0	0	3	4	5	3	3	0	0	9	0	13	1	0	1	0	7	3	1	0	5	5	1	4	1	5	0	0	3	17	1	7	1	7	0	0	2	0	0	1
YDL083C	RPS16B	143	0	5	0	7	8	0	0	0	0	2	3	0	3	2	0	0	6	0	6	0	0	0	0	12	2	1	0	6	2	1	2	0	8	0	0	3	14	1	5	1	6	0	0	0	1	0	2
YDL084W	SUB2	446	5	10	1	19	14	0	0	1	0	10	8	12	7	23	1	5	17	3	34	7	1	3	1	20	4	7	1	8	22	4	15	0	16	2	2	15	16	6	11	10	9	0	2	4	7	0	7
YDL085C-A	YDL085C-A	68	2	4	0	4	9	0	0	0	0	0	2	1	3	2	0	0	4	2	3	3	0	0	0	2	0	0	0	1	0	0	1	0	3	0	1	6	8	3	0	0	0	0	0	1	1	0	0
YDL085W	NDE2	545	7	15	5	8	8	9	1	1	0	4	10	12	10	16	0	2	12	8	22	13	5	10	4	12	3	4	7	11	14	3	14	3	22	9	7	21	22	17	12	15	6	8	4	6	8	2	5
YDL086W	YDL086W	273	3	2	5	4	8	2	0	1	0	5	7	2	10	9	3	4	7	6	8	7	3	8	1	11	3	5	2	8	7	2	4	3	11	5	2	3	10	4	12	7	1	2	3	6	2	1	3
YDL087C	LUC7	261	5	4	0	3	6	4	2	3	4	3	5	4	6	7	4	2	6	13	12	8	5	7	2	1	4	4	2	1	8	10	4	2	2	6	3	10	11	10	4	4	0	4	1	1	4	3	1
YDL088C	ASM4	528	8	3	4	6	9	3	3	3	1	2	26	53	9	18	2	1	21	12	17	3	7	9	2	12	3	10	11	6	15	2	7	2	11	6	2	18	9	8	10	13	15	2	4	7	11	4	11
YDL089W	NUR1	484	10	0	0	8	14	6	2	1	0	2	12	25	11	15	1	2	13	6	18	10	5	5	1	5	3	8	13	6	12	7	12	3	16	7	6	21	17	10	11	24	8	3	3	4	10	8	10
YDL090C	RAM1	431	7	5	2	15	10	4	4	1	1	1	6	13	10	16	8	7	13	1	19	7	18	4	1	9	5	5	13	2	12	7	14	3	10	2	9	17	8	8	4	10	8	1	1	9	8	3	4
YDL091C	UBX3	455	4	4	1	8	19	5	3	2	1	5	11	21	8	19	1	2	22	13	26	9	8	2	4	5	6	5	14	3	10	10	22	1	14	1	6	15	5	8	5	12	6	6	1	4	7	11	7
YDL092W	SRP14	146	3	1	2	1	4	0	0	0	0	1	4	4	3	4	1	1	2	2	7	2	1	3	2	2	1	3	2	3	1	2	4	1	1	0	1	9	14	3	1	5	3	0	0	2	6	1	0
YDL093W	PMT5	743	18	8	5	19	9	8	2	1	1	2	19	24	6	15	3	12	9	8	24	13	10	9	4	20	10	14	9	13	31	10	23	3	18	8	12	20	18	12	25	32	9	6	3	11	16	7	8
YDL095W	PMT1	817	10	18	3	25	13	2	1	1	1	9	16	14	15	21	1	8	18	7	34	11	4	11	8	28	10	15	5	14	24	7	17	3	38	5	14	22	22	22	31	21	15	7	2	12	7	12	11
YDL097C	RPN6	434	11	12	2	5	5	5	1	1	0	1	8	11	14	14	1	5	13	8	22	13	2	2	1	8	3	7	6	7	8	10	10	2	20	11	4	23	20	10	7	9	2	1	2	2	3	7	11
YDL098C	SNU23	194	3	1	0	5	5	4	1	0	0	1	3	7	5	11	2	1	4	2	4	11	3	3	0	0	1	4	4	1	5	5	7	1	4	0	1	13	10	4	3	8	0	0	3	1	1	2	4
YDL099W	BUG1	341	11	5	2	2	4	2	0	2	0	1	10	23	7	18	0	0	14	8	37	14	4	6	1	4	1	0	6	1	7	3	6	2	6	2	0	25	12	7	1	5	3	1	0	4	7	2	2
YDL100C	GET3	354	4	2	0	12	7	1	0	1	0	0	14	9	10	15	1	6	12	5	20	5	4	7	0	16	4	3	0	11	11	9	15	0	11	1	3	10	14	13	11	6	6	0	0	5	5	1	8
YDL101C	DUN1	513	4	3	3	9	13	5	1	1	0	3	11	21	16	19	3	5	22	9	24	7	5	5	2	10	5	6	12	14	10	8	15	2	13	7	6	28	17	4	11	12	7	4	2	7	10	5	4
YDL102W	POL3	1097	12	13	9	24	20	11	3	2	2	18	25	37	18	52	4	16	28	12	40	24	10	12	1	36	8	11	14	16	49	12	36	0	23	10	15	54	30	26	15	29	18	5	7	14	16	5	13
YDL103C	QRI1	477	9	6	3	10	7	3	0	2	1	3	13	12	10	18	2	5	14	4	29	7	9	13	4	10	3	5	5	5	18	13	12	1	13	5	5	26	22	7	9	12	9	2	0	10	7	3	6
YDL104C	QRI7	407	9	4	1	7	14	4	2	1	2	2	9	10	10	16	2	6	8	5	17	4	12	4	1	13	5	5	14	7	13	5	17	4	9	8	3	18	5	10	4	15	7	3	2	6	10	5	1
YDL105W	NSE4	402	3	4	1	11	13	8	4	0	0	2	5	22	10	17	0	1	11	10	20	7	7	2	0	7	5	7	12	7	9	6	9	1	7	2	5	20	16	11	7	11	5	2	0	5	5	4	8
YDL106C	PHO2	559	9	4	2	10	11	6	0	1	0	5	30	48	16	38	2	1	25	9	18	6	7	2	1	5	5	12	15	4	12	9	12	4	13	8	0	12	14	9	8	18	12	6	2	6	14	5	5
YDL107W	MSS2	351	5	3	3	5	2	7	2	0	1	3	10	13	7	8	3	4	5	5	26	7	4	2	3	3	2	4	12	3	7	5	11	0	9	8	6	29	14	10	11	14	3	3	2	0	6	2	4
YDL108W	KIN28	306	4	3	4	8	6	8	0	0	0	2	6	6	3	16	1	3	5	4	13	6	4	3	1	5	3	4	13	3	6	6	11	2	6	4	1	12	8	13	7	7	10	2	4	4	6	1	2
YDL109C	YDL109C	647	14	9	2	14	9	5	5	4	0	0	11	20	10	28	3	6	13	7	20	14	11	6	5	13	7	10	14	19	16	12	13	4	13	7	11	23	30	14	7	15	17	7	2	7	15	7	13
YDL110C	TMA17	150	4	1	2	3	4	2	0	1	0	1	8	5	15	1	1	0	1	3	6	9	1	5	0	3	1	2	3	4	5	1	0	0	6	2	1	2	8	4	1	1	2	0	0	1	2	3	1
YDL111C	RRP42	265	5	5	2	3	5	1	1	0	0	0	5	9	8	11	0	1	4	1	8	5	4	3	0	3	1	6	6	5	9	8	5	0	9	4	6	7	9	4	3	7	2	2	2	8	12	6	7
YDL112W	TRM3	1436	22	12	7	22	21	13	1	3	1	3	35	43	27	63	10	13	33	15	63	30	15	7	9	20	12	19	28	32	53	26	58	13	44	26	25	75	40	26	27	49	13	6	5	13	27	16	18
YDL113C	ATG20	640	10	8	4	5	19	3	1	1	2	2	18	37	8	20	0	2	11	11	45	17	11	2	7	11	3	13	14	8	16	6	19	2	23	7	4	31	27	13	5	12	8	3	6	8	16	6	9
YDL114W	YDL114W	308	11	1	3	7	6	4	2	1	0	0	7	15	5	6	2	2	5	1	11	2	8	2	0	6	3	8	13	9	12	7	4	4	5	6	3	15	8	8	4	9	4	2	3	6	5	3	4
YDL115C	IWR1	353	7	1	1	4	12	5	1	0	1	2	5	14	11	35	0	0	7	6	21	17	6	1	7	4	1	9	8	3	13	3	7	1	8	1	4	19	8	2	2	12	4	2	3	2	5	6	4
YDL116W	NUP84	726	8	10	6	12	14	7	1	4	0	1	20	24	10	32	4	3	24	6	55	17	6	5	3	7	6	9	23	9	32	7	33	5	22	14	16	19	23	11	13	15	9	5	1	9	15	5	7
YDL117W	CYK3	885	19	9	4	15	23	14	2	2	1	1	22	39	12	27	5	6	15	9	37	21	10	8	5	16	3	16	15	14	29	13	27	2	17	11	3	41	31	20	9	28	27	12	7	11	31	9	11
YDL118W	YDL118W	126	3	1	1	7	1	2	0	1	0	1	1	4	0	5	4	1	1	0	4	1	0	2	1	2	0	3	1	2	3	2	1	4	2	2	3	8	2	2	6	7	1	2	2	2	2	2	0
YDL119C	YDL119C	307	10	5	2	5	9	4	2	1	0	1	5	10	5	1	0	2	5	2	5	7	5	2	4	8	0	3	8	3	4	6	17	0	10	5	3	10	9	8	6	10	3	2	1	7	8	7	3
YDL120W	YFH1	174	5	2	1	3	6	0	1	0	1	1	3	6	3	6	0	2	4	2	10	5	3	3	2	1	0	5	4	0	4	4	6	2	3	1	3	4	6	4	0	5	4	0	2	4	1	4	2
YDL121C	YDL121C	149	4	1	1	3	3	1	0	0	1	1	2	5	4	9	0	0	0	2	10	2	2	3	0	5	0	2	1	1	7	4	2	1	5	1	5	11	9	1	4	5	2	0	1	0	2	1	2
YDL122W	UBP1	809	7	8	6	11	16	8	1	2	1	5	26	34	16	41	1	8	19	13	67	26	4	8	4	25	4	15	11	15	23	9	30	1	20	1	10	39	23	12	11	21	18	5	1	7	13	10	10
YDL123W	SNA4	140	3	0	1	4	2	1	1	1	0	1	6	2	2	2	1	5	6	3	3	1	2	2	1	1	1	1	1	1	2	2	3	1	2	5	2	1	0	2	3	4	3	4	1	8	1	3	1
YDL124W	YDL124W	312	5	3	3	10	6	0	0	0	0	2	5	9	7	9	1	0	15	3	15	9	2	4	4	5	2	3	3	9	9	5	6	1	16	2	2	18	10	4	7	7	6	4	2	4	4	2	5
YDL125C	HNT1	158	2	5	2	7	2	0	0	0	0	0	0	3	6	5	1	1	3	1	8	2	0	2	1	4	3	5	1	3	10	3	1	0	10	1	3	6	11	4	5	1	3	0	3	4	0	1	2
YDL126C	CDC48	835	18	16	2	45	29	8	0	0	0	14	16	26	20	49	2	2	15	5	59	14	4	6	2	47	5	6	4	17	30	8	26	3	27	1	4	18	31	23	14	14	29	3	0	9	8	0	2
YDL127W	PCL2	308	4	3	1	6	7	5	2	3	0	0	11	13	6	7	1	2	4	2	12	4	0	1	1	2	3	3	12	7	9	5	9	3	10	3	2	19	10	5	5	5	5	1	5	4	4	1	12
YDL128W	VCX1	411	9	13	5	12	5	1	0	1	0	0	6	12	4	10	1	2	8	4	9	7	6	3	3	14	5	6	6	8	20	15	13	2	16	8	9	6	6	12	13	13	6	3	1	3	6	2	7
YDL129W	YDL129W	291	7	4	1	4	8	9	2	0	3	1	10	8	3	8	0	0	2	3	17	14	5	2	1	2	2	2	4	0	2	5	9	3	8	1	7	20	8	3	1	4	9	2	3	6	5	3	5
YDL130W	RPP1B	106	0	2	0	22	0	0	0	0	0	0	3	1	9	2	0	0	0	0	11	0	0	2	0	10	0	1	0	4	2	2	2	0	4	0	0	1	4	2	4	1	0	0	0	1	0	0	1
YDL130W-A	STF1	86	1	4	0	0	3	2	0	1	0	3	4	4	0	3	1	0	5	0	5	3	1	0	0	4	1	1	0	2	3	2	4	1	0	1	1	5	4	1	0	2	1	0	0	3	2	0	1
YDL131W	LYS21	440	10	15	1	9	19	0	0	0	0	1	15	12	16	21	1	7	6	2	21	3	1	2	3	21	7	5	1	19	18	6	4	2	12	5	3	12	21	6	13	4	9	1	1	4	4	1	9
YDL132W	CDC53	815	22	9	7	14	16	8	1	4	0	4	21	27	15	30	2	4	22	9	42	17	10	9	2	9	9	11	18	13	32	19	23	1	23	11	7	39	38	22	16	22	17	3	2	8	11	5	6
YDL133C-A	RPL41B	25	0	1	0	1	9	0	0	0	1	0	0	0	0	0	0	0	0	0	0	0	0	0	0	0	0	0	0	0	0	0	0	0	0	0	1	1	6	1	0	0	0	0	0	0	0	0	1
YDL133W	YDL133W	437	8	4	6	7	11	6	1	1	1	2	11	20	5	16	5	1	12	6	17	9	4	3	2	12	4	3	6	10	14	7	15	1	8	5	8	21	11	4	6	11	6	2	3	6	17	6	4
YDL134C	PPH21	369	8	1	1	5	14	1	1	0	0	0	6	17	11	22	2	7	10	8	15	8	6	7	1	9	6	6	8	2	8	7	6	1	6	4	6	9	3	11	11	5	7	3	0	11	4	2	4
YDL135C	RDI1	202	3	4	2	2	3	1	1	0	0	0	5	6	7	7	0	0	4	2	16	4	1	0	3	4	1	2	1	4	8	3	3	0	8	2	1	20	6	1	3	5	3	1	1	3	3	0	1
YDL136W	RPL35B	120	0	3	0	10	11	0	0	0	0	0	1	0	2	0	0	1	11	0	7	1	0	1	0	1	0	0	0	5	0	1	2	0	10	0	0	4	18	1	2	0	4	0	0	0	0	0	3
YDL137W	ARF2	181	1	3	0	5	8	1	0	0	0	3	9	4	2	5	0	1	4	2	11	3	1	2	0	12	1	1	1	4	7	2	6	0	6	3	2	3	6	6	4	3	3	0	0	0	0	2	3
YDL138W	RGT2	763	14	15	6	22	13	5	5	1	0	0	25	33	13	18	5	4	14	10	18	12	17	11	8	19	7	6	24	23	24	8	16	7	12	6	10	18	8	14	19	16	12	7	10	6	14	11	14
YDL139C	SCM3	223	3	3	0	3	6	1	3	1	2	0	7	7	11	14	1	0	1	0	13	10	3	1	1	4	2	5	6	7	5	3	2	4	2	3	1	23	9	4	1	0	2	0	1	2	2	8	4
YDL140C	RPO21	1733	28	22	9	39	28	8	1	0	1	45	31	40	21	81	3	18	53	13	82	35	13	10	5	87	8	27	11	27	59	16	50	5	41	11	20	63	30	44	20	38	75	8	2	39	42	7	26
YDL141W	BPL1	690	15	9	3	15	7	4	3	1	1	6	17	32	9	19	2	7	16	10	26	8	18	6	4	23	6	9	11	10	11	3	22	3	21	6	16	20	16	14	9	25	14	7	4	15	12	9	5
YDL142C	CRD1	283	9	3	2	4	7	3	2	2	1	1	4	7	1	9	1	2	5	2	4	5	6	3	3	3	0	2	11	3	10	4	15	4	7	2	6	12	6	6	5	10	4	4	4	4	4	6	6
YDL143W	CCT4	528	13	9	7	16	15	3	1	2	0	10	13	12	9	22	1	6	9	5	29	9	2	3	1	24	2	6	8	25	21	6	8	1	24	7	4	17	23	11	4	6	7	4	2	2	2	3	10
YDL144C	YDL144C	356	4	6	5	9	7	6	0	0	3	3	13	3	13	4	3	2	5	7	10	17	4	11	8	2	4	4	5	19	9	9	5	1	7	2	8	6	16	6	5	6	2	5	2	3	3	5	5
YDL145C	COP1	1201	23	23	4	41	28	6	0	6	0	15	27	28	23	52	4	7	41	11	64	22	9	12	3	38	14	16	12	23	47	18	41	3	29	11	10	50	29	19	19	33	28	4	1	18	12	4	20
YDL146W	LDB17	491	3	4	4	7	8	4	1	0	2	4	13	21	14	17	3	6	14	2	17	12	5	1	2	3	1	6	7	7	20	8	20	4	20	8	7	17	17	18	6	15	7	1	5	10	8	4	7
YDL147W	RPN5	445	4	5	1	10	10	4	0	1	0	0	8	16	8	17	0	2	16	8	28	17	1	4	0	5	6	5	7	9	19	8	19	2	21	8	3	31	15	8	1	7	5	1	0	3	11	5	5
YDL148C	NOP14	810	12	9	3	23	29	4	1	2	2	12	14	31	17	45	1	2	32	8	65	22	6	4	2	19	2	11	10	13	29	11	26	2	17	6	10	56	42	20	13	22	7	3	5	11	11	6	11
YDL149W	ATG9	997	9	7	2	14	22	7	3	2	3	5	30	64	24	39	4	4	23	12	45	23	14	14	5	17	7	16	25	9	25	9	29	11	21	12	17	37	31	16	24	40	10	9	6	13	8	15	7
YDL150W	RPC53	422	9	5	5	11	14	3	2	3	2	2	3	18	13	14	0	0	8	5	36	12	12	8	5	7	3	3	6	4	5	3	12	1	6	2	7	26	26	8	7	5	7	3	0	6	7	6	8
YDL153C	SAS10	610	10	7	1	19	11	8	1	1	0	11	16	19	15	50	0	1	19	5	73	20	8	5	3	19	1	7	6	3	15	6	16	2	9	5	5	29	36	11	7	12	4	0	3	4	8	3	3
YDL154W	MSH5	901	15	5	4	15	23	11	1	3	3	2	13	39	19	41	7	12	24	10	54	15	16	11	8	16	1	16	32	17	34	10	35	9	22	13	16	34	20	17	13	27	8	2	1	4	14	10	9
YDL155W	CLB3	427	9	8	6	8	13	7	3	0	0	3	12	11	12	16	4	1	10	5	28	11	3	2	0	5	5	11	10	6	12	4	10	3	11	11	5	13	6	7	4	6	3	4	4	7	9	7	4
YDL156W	YDL156W	522	11	5	3	8	15	7	4	2	0	2	15	15	18	24	4	0	6	9	24	11	8	6	3	12	6	3	12	11	10	7	11	8	10	5	5	25	21	8	9	13	5	8	5	5	8	9	2
YDL157C	YDL157C	118	2	2	0	1	3	1	0	0	0	1	5	2	0	2	1	1	3	1	8	2	2	2	2	5	0	1	0	1	2	0	4	0	3	2	0	10	3	4	5	3	4	0	0	2	1	2	0
YDL159W	STE7	515	5	4	3	4	9	7	4	0	0	4	15	23	6	20	1	6	14	11	20	6	11	8	6	5	3	12	20	12	15	8	12	2	17	9	2	27	15	7	3	9	9	4	3	7	15	2	10
YDL159W-A	YDL159W-A	43	0	0	0	0	0	0	1	0	0	0	1	2	0	2	0	1	2	1	0	0	0	0	0	0	0	0	2	0	3	0	2	0	2	0	2	0	1	2	2	5	1	2	0	0	0	0	2
YDL160C	DHH1	506	8	9	4	8	13	1	0	0	2	7	6	22	6	17	1	6	27	14	23	5	1	3	1	19	4	11	5	10	21	5	20	1	16	5	2	14	16	13	13	12	12	4	5	13	4	2	7
YDL160C-A	YDL160C-A	80	0	1	2	0	0	0	0	0	1	2	1	2	1	7	0	0	3	1	4	3	1	1	1	2	1	1	3	2	3	0	5	1	2	2	2	5	1	5	1	0	1	1	0	0	0	1	1
YDL161W	ENT1	454	10	4	2	6	15	10	0	1	2	1	14	16	10	18	0	2	50	19	18	13	9	7	4	6	2	3	3	9	7	9	7	0	15	5	2	15	9	10	6	8	9	1	1	4	7	6	2
YDL164C	CDC9	755	12	6	3	16	24	8	0	1	0	4	10	23	14	32	8	8	16	10	39	16	9	9	8	19	5	5	16	8	18	8	16	3	32	6	18	40	25	22	11	18	12	10	3	10	16	5	17
YDL165W	CDC36	191	1	2	2	2	5	4	1	0	0	1	1	4	5	7	2	0	8	2	11	2	2	1	0	4	3	1	0	2	4	5	6	5	4	0	3	6	4	6	6	8	5	1	3	3	5	1	5
YDL166C	FAP7	197	2	3	0	1	5	1	0	0	1	3	6	5	8	15	1	3	3	2	12	8	6	3	1	1	2	4	0	2	8	2	2	1	5	4	1	8	4	5	3	1	3	0	2	2	2	2	1
YDL167C	NRP1	719	16	3	9	9	13	2	1	4	0	7	48	76	10	23	4	11	20	0	18	11	10	3	10	20	4	17	13	9	21	4	14	1	14	3	5	16	13	13	6	21	19	5	7	6	17	6	8
YDL168W	SFA1	386	3	12	6	17	7	3	0	0	0	1	3	6	4	21	6	9	9	1	21	1	3	10	5	25	4	5	3	11	13	0	9	1	6	4	2	22	11	6	5	11	5	2	1	4	1	0	5
YDL169C	UGX2	223	6	3	0	2	5	7	0	1	1	0	2	9	9	13	0	1	8	3	7	9	1	6	2	1	4	3	6	1	4	2	5	0	1	0	1	11	9	4	1	6	2	1	1	1	2	5	1
YDL170W	UGA3	528	3	7	4	8	5	4	4	0	4	2	15	16	13	19	6	7	9	15	21	16	5	6	2	5	4	9	19	12	21	12	17	0	22	12	4	24	21	12	12	13	3	5	2	5	12	3	4
YDL171C	GLT1	2145	39	39	12	62	54	7	1	3	0	37	51	61	47	92	1	37	53	11	108	30	15	10	9	130	21	27	12	43	89	37	72	4	74	10	10	74	78	44	41	32	47	8	5	29	26	3	26
YDL173W	PAR32	295	7	5	1	6	5	3	1	0	0	3	25	16	7	12	0	0	4	3	5	9	5	8	3	11	1	5	3	10	6	0	1	1	5	3	2	11	19	5	4	7	4	1	5	3	4	6	8
YDL174C	DLD1	587	9	9	4	17	17	5	0	0	0	2	19	11	24	21	5	7	4	8	23	11	6	6	3	21	9	7	7	10	18	6	10	2	17	13	2	18	32	15	10	9	7	9	3	9	8	8	7
YDL175C	AIR2	344	7	1	2	3	16	3	2	0	1	2	11	20	3	18	4	11	8	4	9	9	2	4	4	7	4	11	8	1	5	2	2	1	3	1	4	16	13	3	2	5	6	5	2	10	7	2	6
YDL176W	YDL176W	708	8	2	3	9	17	11	9	1	5	1	12	31	16	41	12	9	14	4	29	5	16	7	1	13	4	11	26	10	19	6	24	0	12	9	9	25	16	19	17	29	9	8	4	4	15	6	6
YDL177C	YDL177C	170	5	2	0	3	7	1	0	0	0	1	7	9	1	2	1	4	8	3	6	3	3	4	0	4	4	1	6	0	2	2	6	1	4	0	2	6	11	3	2	2	2	1	0	2	6	1	3
YDL178W	DLD2	530	6	8	1	11	16	2	1	0	0	1	14	18	6	23	1	2	13	2	29	10	8	10	3	21	3	8	4	8	15	9	20	1	16	4	5	22	17	13	6	14	8	3	2	7	12	7	8
YDL179W	PCL9	304	4	3	0	4	6	8	1	1	2	1	11	15	4	7	1	2	11	2	11	2	3	2	1	2	3	6	9	6	9	4	11	3	5	6	2	13	3	7	8	4	7	3	5	3	7	1	3
YDL180W	YDL180W	547	6	4	3	4	10	4	2	2	0	1	14	29	13	20	5	4	8	11	15	5	3	6	6	12	6	8	21	12	15	9	14	1	16	10	9	6	11	14	17	20	8	5	2	9	16	7	5
YDL181W	INH1	85	3	2	0	0	1	4	1	3	0	2	0	1	2	2	0	0	4	2	6	3	0	2	1	2	0	1	0	0	2	1	3	0	3	1	0	5	3	2	3	1	2	0	0	0	4	0	0
YDL182W	LYS20	428	9	22	0	11	16	1	0	0	1	1	18	7	17	17	1	7	6	2	19	3	1	3	2	19	7	4	1	22	14	4	4	2	11	7	3	13	23	6	12	4	8	1	2	4	3	2	7
YDL183C	YDL183C	320	4	1	1	4	5	2	2	0	0	3	3	9	2	7	2	0	9	4	16	6	4	2	2	3	3	3	12	4	8	5	12	5	7	8	8	25	14	4	5	2	6	3	4	5	8	6	2
YDL184C	RPL41A	25	0	2	0	0	9	0	0	0	1	0	0	0	0	0	0	0	0	0	0	0	0	0	0	0	0	0	0	0	0	0	0	0	0	0	1	1	6	1	0	0	0	0	0	0	0	0	1
YDL185W	VMA1	1071	10	25	2	43	32	4	0	3	0	16	12	26	23	38	4	8	22	5	61	20	7	11	4	61	4	16	3	15	45	4	21	2	41	4	15	30	41	23	15	26	22	3	3	17	11	6	15
YDL186W	YDL186W	277	5	0	3	3	11	3	3	1	2	3	7	6	7	11	2	2	16	8	18	5	1	4	2	3	5	3	3	1	7	2	3	3	2	0	4	8	1	5	7	9	7	1	2	5	5	6	7
YDL188C	PPH22	377	4	3	3	3	11	4	1	0	0	1	4	18	16	22	1	8	11	6	14	10	5	5	2	13	6	7	7	3	9	8	5	2	8	1	5	11	4	12	12	5	8	3	4	6	5	0	4
YDL189W	RBS1	457	4	3	1	5	12	3	3	0	2	6	24	24	6	18	1	3	22	5	15	12	10	7	2	10	4	2	7	6	8	4	3	2	8	3	4	17	10	12	6	8	10	7	4	9	15	6	4
YDL190C	UFD2	961	18	11	6	24	20	6	2	2	1	11	30	27	17	43	4	6	28	6	42	29	8	8	4	15	3	15	15	22	28	17	34	4	29	8	17	46	23	18	26	41	22	3	6	13	13	7	15
YDL191W	RPL35A	120	0	3	0	10	11	0	0	0	0	0	1	0	2	0	0	1	11	0	7	1	0	0	0	2	0	0	0	4	1	1	1	0	11	0	0	4	18	1	2	0	4	0	0	0	0	0	3
YDL192W	ARF1	181	0	4	0	7	9	0	0	0	0	3	12	0	1	6	0	1	5	0	14	0	1	0	0	14	1	1	0	4	7	2	2	0	12	0	3	4	5	6	4	4	3	0	0	0	2	0	1
YDL193W	NUS1	375	4	3	2	9	12	1	0	1	1	0	11	11	7	16	2	2	8	4	20	7	5	6	4	9	1	7	8	10	12	4	14	0	11	6	2	22	11	8	6	6	10	3	1	8	3	1	2
YDL194W	SNF3	884	21	9	5	22	13	6	6	3	2	4	20	37	18	29	2	5	25	7	33	9	11	10	13	30	6	8	20	12	34	6	19	7	19	9	9	19	15	20	13	35	11	4	2	18	27	10	9
YDL195W	SEC31	1273	26	24	8	49	13	6	3	1	0	4	45	55	16	43	1	6	45	12	51	24	9	10	3	31	2	20	8	14	38	15	31	4	46	7	7	38	44	20	20	23	54	10	10	37	28	11	30
YDL197C	ASF2	525	9	10	5	9	5	7	4	3	3	1	15	14	12	14	1	3	21	12	30	13	3	4	2	3	5	11	5	11	5	13	16	5	14	10	10	30	26	7	4	2	11	5	0	7	15	14	6
YDL198C	GGC1	300	4	6	2	11	10	2	0	0	0	4	6	10	3	8	1	0	6	3	9	2	2	5	3	18	2	3	3	7	9	1	6	1	15	7	5	14	11	4	12	10	2	2	2	7	4	3	8
YDL199C	YDL199C	687	10	5	7	10	10	7	4	1	2	7	20	17	11	21	1	5	18	13	10	8	14	6	3	13	5	9	28	9	22	17	23	5	17	10	13	19	11	14	17	28	9	8	4	9	19	10	10
YDL200C	MGT1	188	5	2	0	2	6	1	0	0	0	1	4	8	0	5	2	2	2	3	13	4	4	4	1	4	2	2	2	2	3	1	11	0	5	4	5	10	9	3	3	7	3	1	0	1	2	4	0
YDL201W	TRM8	286	3	5	2	4	8	2	0	0	1	5	8	8	4	10	0	4	7	4	17	7	3	5	2	5	1	8	4	4	8	1	7	0	11	2	2	14	17	9	7	7	8	3	0	4	3	2	3
YDL202W	MRPL11	249	4	2	0	2	6	2	0	0	0	2	9	7	5	4	0	1	7	5	10	5	4	0	2	6	2	6	1	1	5	5	3	4	11	7	1	11	16	7	4	8	3	4	2	4	5	1	1
YDL203C	ACK1	623	13	12	10	15	3	8	4	1	1	1	17	26	12	15	3	8	23	7	20	15	9	7	7	15	2	5	17	4	8	3	19	5	17	9	3	35	16	13	10	12	23	5	4	12	16	6	9
YDL204W	RTN2	393	4	3	5	8	10	5	1	1	0	4	18	15	9	12	0	0	8	5	16	7	4	8	1	5	7	5	4	12	9	5	8	2	9	5	4	11	19	7	5	10	10	4	1	4	2	7	3
YDL205C	HEM3	327	4	3	3	6	11	0	1	0	1	2	2	5	16	9	4	4	7	3	19	6	3	5	7	10	0	8	6	6	13	8	8	0	10	6	7	16	14	12	4	3	5	3	2	3	3	0	4
YDL206W	YDL206W	762	7	6	3	10	16	5	1	1	4	3	15	30	13	30	6	7	14	6	18	10	12	12	4	8	2	13	38	11	33	9	45	7	21	7	14	22	8	11	10	30	10	5	2	6	15	5	11
YDL207W	GLE1	538	9	12	6	11	12	5	1	3	1	8	13	21	4	14	2	3	19	14	36	20	3	4	3	4	0	10	16	6	13	9	20	3	17	3	5	37	16	10	7	14	6	6	5	8	9	2	4
YDL208W	NHP2	156	0	6	0	7	4	0	0	0	0	0	4	3	4	3	0	1	2	0	12	1	1	1	0	7	2	1	1	4	2	1	5	0	3	0	0	13	16	2	3	1	6	0	0	3	2	3	2
YDL209C	CWC2	339	6	3	3	6	8	7	4	0	0	0	4	19	5	19	1	5	5	6	16	9	5	5	4	11	0	5	7	3	4	5	4	2	13	7	3	18	14	7	2	16	7	4	2	1	4	5	4
YDL210W	UGA4	571	15	12	4	27	7	1	0	1	0	3	9	10	5	20	2	12	14	4	12	4	6	2	5	41	1	4	7	11	41	7	16	1	19	4	6	19	8	14	14	18	6	5	1	6	10	2	14
YDL211C	YDL211C	372	5	2	3	3	9	2	3	1	1	0	9	15	4	9	1	1	10	3	14	8	5	4	3	6	5	2	8	5	18	6	7	1	2	3	3	7	3	2	6	10	5	2	3	4	16	8	12
YDL212W	SHR3	210	2	7	1	5	3	1	0	0	0	0	7	7	2	5	1	4	6	2	6	5	1	1	1	11	0	5	1	6	7	2	7	1	9	2	1	9	7	6	7	5	3	0	1	2	3	1	2
YDL213C	NOP6	225	5	5	0	5	9	1	0	2	0	5	9	4	8	7	0	0	8	4	10	8	5	6	2	8	0	3	0	5	6	3	4	2	6	1	1	25	13	3	1	5	1	3	0	4	1	1	1
YDL214C	PRR2	699	15	5	4	7	16	9	5	0	3	3	18	28	15	30	6	7	8	7	32	13	7	10	1	12	10	8	18	13	22	5	8	8	15	10	4	33	14	13	12	15	7	8	0	7	19	8	16
YDL215C	GDH2	1092	11	7	4	25	17	9	1	3	0	8	46	37	17	61	4	6	22	17	44	22	10	7	5	35	6	17	15	19	52	18	30	2	43	14	10	51	29	14	30	36	22	6	1	10	19	6	17
YDL216C	RRI1	440	6	1	4	2	9	6	5	3	1	4	9	22	9	25	3	4	13	6	25	8	3	5	4	5	2	8	11	6	8	8	12	2	9	3	5	16	11	14	7	9	1	2	3	2	15	10	3
YDL217C	TIM22	207	9	3	2	10	3	0	0	0	2	0	3	5	0	7	0	2	6	4	6	4	6	2	5	14	0	1	6	1	3	1	3	0	2	3	3	9	2	11	3	9	3	0	1	7	5	0	2
YDL218W	YDL218W	317	12	7	4	13	5	4	1	1	1	5	8	14	6	6	1	5	7	3	9	2	8	5	1	11	3	3	2	6	4	4	6	1	8	4	4	3	5	8	4	7	2	2	2	4	3	6	0
YDL219W	DTD1	150	3	2	1	1	3	0	0	0	0	0	0	4	2	8	1	0	5	0	9	3	1	1	1	6	0	3	2	2	8	4	5	1	4	0	3	11	8	6	5	0	0	2	0	0	2	1	3
YDL220C	CDC13	924	15	16	10	7	11	13	6	9	3	3	25	24	20	38	10	10	26	17	32	27	5	18	5	3	10	11	23	21	20	11	21	13	15	13	16	38	24	14	27	24	15	8	10	14	22	19	19
YDL222C	FMP45	309	4	9	5	11	6	5	0	2	1	0	8	9	7	3	4	1	4	4	4	2	5	10	4	6	3	0	2	3	5	4	5	2	7	10	4	6	7	5	15	11	6	4	1	7	2	4	5
YDL223C	HBT1	1046	16	16	10	25	14	6	2	2	1	8	32	52	30	53	0	0	28	16	42	19	16	12	6	41	13	34	4	3	23	0	6	1	10	3	3	53	30	17	7	11	19	7	4	26	28	13	28
YDL224C	WHI4	649	12	7	4	8	8	10	2	1	0	2	18	43	10	11	0	6	26	10	25	9	7	9	8	13	6	14	9	3	14	12	18	3	12	4	9	17	10	9	7	22	20	7	4	17	27	9	15
YDL225W	SHS1	551	8	7	1	10	21	7	0	0	0	4	17	24	13	16	0	2	19	6	41	14	4	3	5	12	4	5	10	7	19	7	16	1	18	4	3	29	9	10	7	14	15	2	6	2	15	7	6
YDL226C	GCS1	352	12	4	1	10	6	1	2	1	1	4	9	13	6	15	2	4	17	5	18	11	6	4	4	11	1	6	1	2	5	0	3	1	9	4	6	12	16	4	8	12	8	3	1	7	3	5	5
YDL227C	HO	586	11	5	2	14	15	12	3	5	0	6	10	15	9	18	6	15	9	10	29	9	13	12	4	21	5	10	15	10	13	3	8	3	11	4	13	40	12	11	10	10	11	4	2	7	11	4	2
YDL229W	SSB1	613	1	13	0	48	25	0	0	0	0	4	22	0	21	17	0	3	24	0	49	1	0	1	0	41	4	1	0	19	16	2	4	0	45	0	0	4	43	10	20	6	17	0	0	3	0	0	16
YDL230W	PTP1	335	4	4	0	7	7	5	1	4	2	3	11	10	9	13	3	2	6	9	10	6	2	6	5	4	6	6	5	6	9	3	5	2	8	1	4	10	8	10	5	6	3	5	3	6	4	3	5
YDL231C	BRE4	1125	27	14	10	16	35	16	4	1	4	6	25	28	15	35	5	13	26	12	44	17	9	12	7	19	12	18	18	25	46	22	30	6	27	18	16	38	31	18	22	51	14	10	5	14	26	14	17
YDL232W	OST4	36	0	1	0	1	0	0	0	0	0	0	2	0	1	1	0	0	0	1	1	0	0	0	0	1	0	1	0	2	3	0	1	0	1	1	0	0	1	4	1	0	0	0	0	1	0	0	2
YDL233W	YDL233W	458	12	3	4	6	7	2	2	2	3	2	12	21	8	11	1	1	18	10	15	5	1	8	6	7	2	4	7	5	14	2	7	0	12	3	5	12	12	17	7	20	15	6	9	12	6	4	4
YDL234C	GYP7	746	7	3	3	9	15	9	2	2	0	0	30	29	17	33	4	5	34	9	40	15	5	7	6	7	5	9	15	11	13	17	26	10	22	10	8	30	18	18	20	25	13	5	2	8	14	7	10
YDL235C	YPD1	167	3	1	1	3	4	1	1	0	0	0	6	7	7	8	0	1	7	3	10	3	2	2	0	3	0	2	5	6	10	2	6	1	5	4	1	8	3	4	3	4	0	2	0	0	1	1	2
YDL236W	PHO13	312	6	2	1	7	5	2	0	0	0	3	6	9	6	15	1	4	8	4	12	3	2	5	3	18	3	0	3	2	12	5	9	1	12	6	3	11	13	6	9	9	6	1	2	2	5	2	3
YDL237W	AIM6	390	4	5	3	9	4	3	0	2	0	4	10	11	11	20	1	5	6	2	14	7	6	3	2	9	4	6	5	4	15	9	14	2	14	7	6	16	11	7	8	11	8	2	3	2	9	2	3
YDL238C	GUD1	489	8	5	3	5	6	5	2	2	1	4	12	12	11	24	2	9	14	10	14	15	9	6	5	9	4	10	11	5	9	10	7	7	9	7	5	16	16	9	4	18	5	7	1	4	6	6	7
YDL239C	ADY3	790	8	4	3	11	15	8	2	3	2	5	18	41	11	26	1	3	32	16	58	25	9	3	1	11	6	12	14	8	27	16	25	7	16	8	20	67	24	11	6	26	6	3	1	11	14	8	7
YDL240W	LRG1	1017	14	9	3	18	19	8	3	1	3	7	27	36	15	35	15	15	30	11	42	23	12	2	5	15	6	16	25	13	32	19	37	5	23	13	9	58	29	26	12	31	12	9	10	11	17	9	9
YDL241W	YDL241W	123	2	1	2	4	0	1	0	0	0	0	2	6	1	1	1	3	2	1	7	0	2	2	3	4	0	3	2	0	4	2	0	2	2	2	0	4	4	2	2	7	1	0	1	3	1	2	0
YDL243C	AAD4	329	6	7	3	10	3	3	0	3	1	2	5	8	2	16	1	1	4	8	15	9	6	4	1	14	3	6	3	6	14	1	4	4	7	2	4	14	13	10	2	10	4	0	1	4	4	0	1
YDL244W	THI13	340	1	11	0	12	9	0	0	0	0	2	6	4	12	7	4	6	12	2	20	3	1	2	0	20	3	2	0	14	8	5	3	0	21	2	2	6	28	8	10	3	13	0	0	5	1	0	3
YDL245C	HXT15	567	13	10	3	13	8	5	0	0	0	4	8	11	5	9	4	10	8	6	18	10	9	8	6	29	3	3	5	16	22	9	11	2	13	3	14	19	11	16	25	17	14	3	1	6	10	4	9
YDL246C	SOR2	357	8	12	1	11	3	1	0	2	0	4	7	6	7	15	3	3	5	3	12	6	8	6	4	21	3	5	2	4	13	2	5	0	8	0	5	15	12	6	7	10	8	2	0	7	4	4	2
YDL247W	MPH2	609	14	8	5	17	17	4	1	0	0	2	6	14	10	12	8	10	10	5	22	8	17	9	6	11	2	3	15	7	20	16	16	6	12	6	10	19	21	12	9	29	12	4	3	4	13	6	5
YDL248W	COS7	383	4	2	3	7	2	3	0	3	2	3	3	15	5	9	3	7	8	5	18	9	5	1	1	1	2	3	3	4	14	7	10	4	11	4	15	20	16	11	13	20	8	1	0	5	4	6	7
YDR001C	NTH1	751	22	8	2	19	24	9	1	0	0	10	16	21	15	28	2	4	18	8	34	16	8	10	3	30	8	8	9	7	21	11	17	5	14	4	14	32	18	17	18	18	16	9	3	11	8	4	6
YDR002W	YRB1	201	3	5	0	11	8	0	0	0	0	0	5	1	5	11	0	3	1	0	26	2	0	1	0	7	2	1	1	4	3	0	1	0	3	1	2	8	25	4	5	6	8	0	0	2	1	1	2
YDR003W	RCR2	210	4	1	4	4	9	3	2	2	1	1	3	14	5	9	1	0	2	7	10	6	3	2	1	3	0	3	3	1	7	2	5	1	1	2	2	5	1	3	5	8	3	1	5	5	3	2	3
YDR003W-A	YDR003W-A	40	0	0	0	1	1	0	0	1	0	1	0	1	0	1	1	1	0	0	3	1	1	0	0	1	0	0	2	0	1	0	0	0	1	0	0	2	3	1	1	2	0	0	0	0	0	0	1
YDR004W	RAD57	460	7	3	2	8	6	9	4	0	3	1	8	17	6	19	1	4	15	8	21	10	6	6	3	10	3	6	15	5	12	8	13	4	9	4	12	16	13	10	9	7	5	2	3	6	12	5	7
YDR005C	MAF1	395	4	2	1	7	10	7	0	1	0	1	16	28	3	22	4	1	8	6	16	11	3	6	0	7	1	2	10	2	9	5	6	2	6	1	10	19	5	3	4	14	5	4	2	5	11	9	2
YDR006C	SOK1	901	13	12	4	18	18	22	0	3	0	4	35	49	20	29	4	5	32	7	27	10	5	10	2	11	5	16	26	12	26	11	27	3	24	9	13	40	16	16	15	15	25	9	7	18	30	14	16
YDR007W	TRP1	224	6	1	1	6	4	2	0	0	0	1	3	10	5	10	2	2	5	2	6	6	4	5	1	11	0	3	3	1	10	2	3	3	8	4	3	12	3	2	3	5	4	3	2	2	4	4	1
YDR009W	GAL3	520	10	16	7	12	12	5	3	2	0	3	6	24	6	23	8	4	11	5	23	7	7	6	3	12	5	8	7	8	11	12	12	4	9	3	5	22	9	10	13	17	7	2	4	10	5	3	7
YDR011W	SNQ2	1501	27	25	17	43	33	14	1	2	0	10	20	41	15	51	6	20	34	17	61	24	20	11	4	68	8	20	13	39	47	15	37	4	38	17	18	61	32	46	40	52	19	7	3	21	31	15	23
YDR012W	RPL4B	362	0	12	0	34	17	0	0	0	0	8	15	1	6	1	0	1	12	0	16	0	0	1	0	27	9	1	0	9	6	1	1	0	26	0	0	1	31	3	6	2	14	0	0	3	0	0	14
YDR013W	PSF1	208	2	0	0	4	5	3	1	0	0	2	3	10	5	14	2	2	9	8	9	3	2	2	0	5	0	2	4	0	8	3	11	2	7	3	3	11	3	6	2	4	0	1	1	1	1	3	2
YDR014W	RAD61	647	7	1	5	7	15	4	0	1	4	2	13	40	25	28	3	0	12	6	37	10	6	5	2	7	6	7	24	12	19	9	28	7	11	6	11	42	18	19	9	26	7	1	3	6	18	8	9
YDR014W-A	HED1	162	1	3	0	2	6	4	0	0	0	1	7	6	4	2	2	0	8	2	7	2	3	1	2	4	0	1	3	1	1	4	1	1	4	3	2	10	11	2	1	1	6	3	0	2	2	5	3
YDR016C	DAD1	94	0	0	1	2	1	1	0	0	0	0	0	7	3	3	0	0	2	3	5	5	1	0	1	2	0	0	4	4	0	0	2	1	6	1	1	3	2	3	2	0	0	1	0	1	5	1	1
YDR017C	KCS1	1050	18	8	11	8	25	16	2	2	0	9	34	50	14	62	6	10	28	13	53	22	8	11	6	20	13	25	18	11	25	11	32	1	23	8	10	58	26	20	14	23	15	11	7	11	23	7	18
YDR018C	YDR018C	396	5	3	1	11	7	6	1	0	1	2	8	17	7	6	4	3	13	4	11	5	4	6	3	6	2	6	7	11	10	4	13	3	14	7	7	17	16	9	8	20	3	5	2	4	3	3	5
YDR019C	GCV1	400	5	5	5	12	8	4	1	0	0	1	8	12	9	11	0	3	10	6	13	9	10	6	4	13	2	9	3	8	9	7	13	1	13	2	7	16	18	8	8	9	7	4	1	6	9	2	1
YDR020C	DAS2	232	6	1	1	4	5	1	0	4	0	1	9	12	7	15	0	2	8	1	11	5	2	2	4	3	1	3	11	9	6	6	4	1	6	3	1	10	5	6	3	2	1	1	2	1	1	4	0
YDR021W	FAL1	399	11	2	1	7	9	3	2	1	1	3	4	13	10	19	2	3	21	3	17	3	3	2	2	15	0	4	12	8	14	8	15	0	6	3	4	26	13	13	5	12	6	0	1	1	6	4	2
YDR022C	CIS1	196	3	0	0	2	4	1	0	1	0	0	5	13	7	18	1	0	8	0	11	7	4	0	0	2	0	2	3	3	5	2	4	4	6	1	5	4	5	4	1	4	1	2	0	1	6	5	2
YDR023W	SES1	462	1	6	1	16	12	1	0	0	0	4	12	11	7	17	3	5	17	4	40	11	3	2	0	21	4	5	1	13	12	4	17	1	17	0	2	24	26	6	13	7	15	1	0	3	3	1	10
YDR025W	RPS11A	156	0	1	0	9	8	1	0	0	0	3	6	1	2	0	0	2	6	0	3	1	1	1	0	7	4	1	0	6	4	0	2	0	3	0	0	4	16	2	6	2	8	0	0	0	0	0	8
YDR026C	YDR026C	570	12	4	1	11	23	9	4	4	0	5	10	21	14	28	2	5	7	7	38	10	7	5	3	9	2	9	12	8	13	5	11	1	16	6	2	37	29	16	4	6	9	2	1	7	12	13	5
YDR027C	VPS54	889	14	9	7	10	22	15	4	1	1	4	29	33	22	35	6	4	20	15	38	27	10	7	8	7	5	15	31	15	28	18	30	4	19	11	13	39	23	18	7	29	10	3	2	11	18	11	11
YDR028C	REG1	1014	19	10	9	18	23	10	2	1	0	3	36	70	36	66	1	2	27	8	57	10	14	10	7	11	9	24	16	5	15	13	13	1	16	7	9	45	24	16	8	9	17	6	6	14	50	19	17
YDR030C	RAD28	506	2	1	2	7	16	8	5	1	0	1	19	25	13	23	3	7	16	9	22	8	8	5	6	12	5	3	12	7	12	6	10	2	8	9	7	27	6	15	4	16	6	2	1	3	18	5	5
YDR031W	MIC14	121	1	0	1	0	4	1	0	0	0	1	3	7	3	6	4	4	2	3	7	4	3	0	1	1	0	1	3	2	7	1	4	0	3	1	0	8	4	5	1	1	1	2	0	2	1	1	0
YDR032C	PST2	198	5	6	2	11	3	0	0	0	0	1	2	3	3	4	0	1	5	0	11	2	3	4	1	18	4	2	0	3	9	1	1	0	10	0	1	0	10	3	5	5	8	0	0	2	2	0	2
YDR033W	MRH1	320	1	4	1	18	7	1	0	0	0	1	10	2	4	7	0	10	6	1	7	0	1	1	0	19	3	3	0	10	19	3	8	0	10	0	3	10	13	10	24	4	16	0	0	3	0	2	2
YDR034C	LYS14	790	11	5	4	11	16	6	3	1	1	2	14	59	20	31	7	7	18	10	34	11	12	5	4	13	6	10	12	10	22	9	32	3	17	8	15	40	23	15	15	18	11	7	6	7	22	5	12
YDR034C-A	YDR034C-A	58	0	0	0	1	0	0	0	0	0	0	1	4	1	2	1	0	0	0	1	0	0	0	0	0	0	2	2	2	3	2	3	0	0	0	0	0	0	1	1	2	0	0	0	2	6	0	2
YDR034C-C	YDR034C-C	438	5	6	2	12	7	3	0	1	0	3	14	25	9	9	0	3	26	7	19	3	3	1	1	5	7	8	5	10	8	5	12	1	4	1	9	19	7	10	4	7	19	1	5	7	14	4	8
YDR034C-D	YDR034C-D	1770	29	13	3	35	37	4	12	4	0	17	59	77	45	68	8	7	65	19	71	17	17	10	1	34	25	35	53	28	49	30	54	9	20	9	30	93	42	30	19	30	44	12	12	29	47	11	21
YDR034W-B	YDR034W-B	51	0	1	0	0	2	1	0	0	1	0	1	1	1	0	1	8	5	1	1	0	0	0	0	2	1	3	0	0	1	3	1	0	0	0	0	0	0	2	1	1	2	0	0	3	0	0	1
YDR035W	ARO3	370	4	10	1	8	15	2	0	1	1	1	12	7	10	18	0	8	7	5	17	8	2	6	2	23	3	4	2	10	17	4	7	1	16	5	2	21	12	8	7	5	7	3	1	3	3	0	9
YDR036C	EHD3	500	8	10	3	13	15	2	1	0	0	3	17	16	9	12	1	7	14	6	27	4	3	6	2	11	3	3	4	11	12	10	13	4	14	2	3	24	12	15	11	15	11	6	1	6	8	2	7
YDR037W	KRS1	591	1	14	1	21	23	2	0	1	0	9	11	10	17	24	1	8	24	2	46	9	1	2	1	29	9	7	1	10	17	5	12	1	27	2	5	23	25	20	17	13	23	0	3	7	3	1	7
YDR038C	ENA5	1091	19	17	8	36	16	10	2	6	0	7	22	38	24	46	4	12	17	11	42	19	12	8	8	44	10	10	10	19	52	14	20	7	32	9	8	33	30	29	22	30	14	10	2	11	20	9	13
YDR039C	ENA2	1091	19	17	9	35	16	10	1	7	0	7	23	38	24	46	4	12	17	11	41	20	12	8	8	45	9	11	10	19	53	14	20	7	32	9	7	33	30	29	23	29	14	10	3	11	20	6	13
YDR040C	ENA1	1091	18	19	8	34	16	10	1	5	0	7	23	38	23	47	4	12	17	11	41	19	11	9	8	46	10	12	11	20	52	16	20	6	32	8	7	31	32	30	24	29	14	10	3	11	20	6	12
YDR041W	RSM10	203	4	2	0	5	9	4	0	1	0	0	4	6	5	8	0	1	3	3	9	2	2	2	0	5	2	3	4	4	4	3	5	3	9	2	2	11	5	4	3	5	2	3	0	6	4	2	2
YDR042C	YDR042C	200	2	2	1	2	4	2	1	0	2	0	6	11	1	4	0	0	9	2	3	4	3	1	0	2	1	1	6	0	7	6	9	4	2	2	4	8	8	3	6	10	3	0	2	1	4	4	5
YDR043C	NRG1	231	6	0	0	1	8	2	3	1	1	0	4	16	2	8	4	3	10	3	11	4	6	2	0	1	2	7	5	1	3	6	5	1	2	2	1	11	6	4	3	4	4	1	3	2	8	3	2
YDR044W	HEM13	328	0	5	1	12	10	1	0	1	0	9	6	3	8	15	0	3	15	1	18	3	0	1	1	24	9	3	2	6	6	2	7	0	12	2	2	8	11	8	13	2	15	1	0	6	3	1	4
YDR045C	RPC11	110	1	0	0	2	2	2	0	0	0	1	2	4	1	7	1	7	4	0	3	4	0	1	0	8	0	1	3	1	1	2	1	0	0	1	3	2	4	3	1	4	2	1	1	2	2	0	0
YDR046C	BAP3	604	15	15	5	10	14	5	1	2	0	3	10	19	12	8	2	7	7	6	19	10	8	11	8	21	7	4	10	11	23	6	15	0	17	4	10	16	12	21	22	21	6	1	6	7	16	2	10
YDR047W	HEM12	362	3	5	4	8	11	3	0	3	0	4	7	3	7	13	5	1	10	6	12	14	4	5	3	17	5	1	5	8	12	4	9	3	9	3	3	14	10	14	7	14	9	1	5	6	1	0	4
YDR049W	VMS1	632	15	7	8	8	15	12	2	2	2	3	12	33	12	24	2	3	24	9	41	16	9	4	4	9	6	7	8	7	19	5	15	3	18	13	9	30	38	15	7	15	5	3	3	7	11	8	7
YDR050C	TPI1	248	0	5	0	20	8	0	0	0	0	0	11	1	7	8	0	2	7	0	17	0	0	0	0	22	3	0	0	9	6	0	4	0	15	0	0	2	19	1	8	3	6	0	0	1	0	2	7
YDR051C	DET1	334	3	2	1	4	18	9	0	0	1	2	7	14	9	14	0	5	8	2	19	8	4	1	3	12	3	9	4	4	8	4	8	0	4	7	1	11	8	7	9	7	2	3	2	5	2	4	2
YDR052C	DBF4	704	19	9	3	15	21	8	1	4	0	4	16	37	17	25	4	2	18	10	38	12	6	5	2	6	7	12	20	3	8	9	19	3	17	7	6	48	29	10	5	18	9	4	5	9	9	5	7
YDR054C	CDC34	295	1	1	2	7	7	3	1	1	1	0	11	6	18	30	0	1	9	2	20	5	2	1	3	2	1	5	7	6	6	4	5	0	2	1	2	9	6	8	4	9	5	7	2	5	3	3	3
YDR055W	PST1	444	5	8	1	22	0	0	0	1	0	0	23	13	6	11	1	3	10	4	6	2	1	7	4	18	1	2	7	17	9	8	10	2	23	1	3	16	17	4	13	5	2	2	0	1	16	9	18
YDR056C	YDR056C	205	3	3	3	7	1	1	0	0	1	1	2	6	2	16	0	3	8	2	8	6	6	2	1	2	0	0	2	0	7	3	8	0	4	3	2	9	11	5	2	4	4	1	0	1	3	4	1
YDR057W	YOS9	542	12	6	3	5	9	5	1	1	3	0	18	28	13	24	5	4	14	6	38	12	11	5	5	9	1	7	21	7	19	6	18	2	11	4	7	20	7	13	7	14	3	3	3	6	16	5	1
YDR058C	TGL2	326	4	2	1	3	4	3	2	0	0	1	3	21	9	15	5	3	3	4	9	4	6	2	3	5	1	6	10	7	8	7	5	1	10	3	3	18	14	8	4	12	6	3	0	4	5	3	3
YDR059C	UBC5	148	1	3	1	7	1	0	0	0	0	1	1	4	4	8	2	1	2	1	3	1	1	1	2	3	1	2	0	2	8	1	4	0	4	1	3	4	9	2	2	3	3	2	3	6	6	0	2
YDR060W	MAK21	1025	20	10	4	22	18	2	4	1	0	6	30	35	36	60	0	2	34	11	72	25	9	11	1	16	7	10	9	14	29	13	34	6	22	9	12	62	46	11	26	20	13	4	4	7	21	11	10
YDR061W	YDR061W	539	11	6	4	7	5	13	2	1	2	2	13	18	11	16	2	7	10	6	24	16	12	9	4	7	4	10	20	4	15	8	17	6	15	7	6	25	14	15	6	14	10	5	4	8	10	5	6
YDR062W	LCB2	561	9	5	0	17	17	5	1	1	1	9	8	11	13	20	4	10	16	1	19	10	2	6	4	29	3	9	8	10	21	6	20	2	18	8	4	17	16	14	9	15	11	7	3	9	11	0	5
YDR063W	AIM7	149	3	2	0	1	4	1	0	0	0	1	2	2	5	5	1	1	2	2	13	8	1	1	1	2	0	0	4	4	3	4	5	1	4	0	1	7	5	4	1	3	3	1	1	2	5	1	2
YDR064W	RPS13	151	0	4	1	10	12	0	0	0	0	2	4	2	2	2	0	0	3	0	7	0	0	0	0	8	4	0	0	5	8	0	1	0	13	0	0	2	11	3	2	0	7	0	0	0	0	0	4
YDR065W	RRG1	365	5	2	3	6	7	3	2	0	3	0	10	11	3	6	4	2	13	4	19	4	3	4	3	3	4	6	8	4	9	6	14	6	14	4	4	34	18	6	4	11	10	1	1	4	7	2	1
YDR066C	RTR2	196	3	2	1	0	2	2	2	0	1	0	0	7	0	10	2	4	4	4	10	7	4	2	1	0	3	3	8	1	5	3	11	1	3	2	3	5	4	8	3	5	1	0	2	3	7	1	0
YDR067C	OCA6	224	4	1	1	1	7	2	3	0	0	1	3	10	2	9	1	5	2	1	13	2	1	0	1	1	1	4	6	3	9	4	3	2	7	3	1	13	8	5	2	7	5	3	1	3	3	3	2
YDR068W	DOS2	310	4	4	0	5	2	2	2	0	0	0	8	13	19	19	0	2	6	3	33	13	4	3	1	1	2	3	3	6	7	4	7	1	5	1	1	28	12	4	7	3	1	1	1	0	2	8	2
YDR069C	DOA4	926	14	9	3	7	11	7	5	2	1	1	29	49	17	32	8	12	31	11	26	17	8	3	2	19	9	20	23	13	43	14	26	2	27	11	11	46	27	18	16	26	16	2	6	19	29	2	16
YDR070C	FMP16	93	0	2	1	2	3	4	0	1	0	1	3	2	3	6	0	0	4	1	5	1	2	1	0	2	2	0	0	2	0	1	0	0	7	0	0	5	6	3	1	3	4	0	0	2	1	1	0
YDR071C	PAA1	191	1	1	0	5	5	0	0	0	0	1	7	4	3	2	0	2	2	5	16	7	0	2	0	7	2	4	2	9	15	4	5	0	5	1	4	9	7	5	4	2	6	1	1	1	3	4	1
YDR072C	IPT1	527	7	6	3	13	8	3	0	3	3	1	14	17	11	14	2	3	9	4	11	5	3	9	5	9	7	12	18	6	18	6	14	5	12	11	6	11	13	11	20	36	8	6	6	7	7	9	10
YDR073W	SNF11	169	12	3	1	2	3	2	0	1	0	0	12	19	0	3	1	0	7	10	2	4	1	2	0	0	0	2	7	4	3	3	2	4	2	3	6	3	1	2	2	0	2	2	0	3	1	3	0
YDR074W	TPS2	896	13	9	4	18	28	3	1	2	0	9	22	28	22	37	2	9	33	12	43	10	6	7	3	25	4	14	7	20	17	14	23	3	28	10	10	49	25	18	15	18	17	5	0	15	7	4	12
YDR075W	PPH3	308	5	0	0	7	7	6	1	0	1	2	4	11	11	13	2	7	7	3	18	4	7	4	1	11	2	5	10	0	9	5	18	1	5	1	2	11	3	8	7	8	3	1	3	2	6	2	0
YDR076W	RAD55	406	2	3	3	3	9	4	5	2	2	2	16	15	8	16	2	5	12	4	23	6	10	9	1	4	2	4	21	6	12	6	16	2	6	3	3	19	8	7	8	17	6	1	1	2	6	9	6
YDR077W	SED1	338	1	5	0	18	0	0	0	0	0	0	14	0	5	3	1	5	2	0	19	3	0	2	0	14	0	1	0	7	2	2	6	0	5	0	2	3	5	2	4	1	30	0	0	3	6	3	11
YDR078C	SHU2	223	6	0	2	1	2	2	1	1	0	0	6	7	3	19	1	4	1	2	12	5	1	0	0	2	3	6	11	3	4	5	9	2	4	6	1	9	6	3	6	11	3	0	0	1	6	1	3
YDR079C-A	TFB5	72	2	1	1	1	2	1	0	0	0	0	0	5	2	4	0	1	2	1	4	3	0	0	0	1	0	2	3	1	1	3	3	1	1	1	1	1	5	3	0	1	1	1	0	1	0	0	1
YDR079W	PET100	111	3	0	1	3	1	4	0	0	1	1	2	2	1	4	0	1	3	0	4	9	1	0	1	3	0	0	2	1	3	2	3	1	4	2	2	14	2	3	1	7	3	0	0	3	1	0	0
YDR080W	VPS41	992	8	7	5	14	20	4	5	0	1	1	21	41	27	68	6	6	22	8	52	18	14	4	8	18	8	14	28	22	45	12	35	4	25	8	13	48	27	17	11	38	10	6	4	11	20	5	11
YDR081C	PDC2	925	18	6	10	21	11	12	2	2	2	2	30	76	10	40	3	7	27	9	38	14	4	9	2	14	6	13	19	7	29	6	30	4	25	6	15	45	15	19	11	20	17	7	5	17	33	14	13
YDR082W	STN1	494	6	0	1	3	4	4	2	2	3	3	9	14	11	19	3	5	21	8	24	12	7	7	5	5	2	9	10	7	14	13	16	1	20	3	9	21	14	12	7	15	3	1	3	7	10	7	2
YDR083W	RRP8	392	4	4	3	11	16	4	0	2	1	1	5	16	7	13	2	3	15	2	33	9	3	2	2	9	3	2	5	4	14	3	10	2	8	5	2	35	22	9	7	15	8	1	2	6	4	2	2
YDR084C	TVP23	199	4	2	1	3	4	1	0	1	1	1	4	9	3	6	1	3	7	2	2	1	3	2	0	4	1	1	3	5	5	2	6	0	4	6	5	5	3	4	9	9	2	3	3	2	4	0	0
YDR085C	AFR1	620	7	3	1	6	18	11	6	3	1	1	11	36	13	32	3	4	12	5	28	14	5	8	4	8	5	12	16	6	9	4	12	3	16	9	3	32	24	14	10	13	14	3	4	9	20	11	4
YDR086C	SSS1	80	2	2	0	3	3	0	0	0	0	0	2	0	0	1	0	1	1	2	7	1	0	0	0	6	0	1	0	3	7	0	0	0	3	1	0	3	8	1	1	2	1	0	0	2	0	1	0
YDR087C	RRP1	278	8	2	1	1	9	4	0	1	0	2	10	6	10	13	1	0	6	3	19	12	4	1	2	2	0	3	3	4	8	4	8	1	9	3	6	16	13	4	6	8	3	0	0	4	0	3	4
YDR088C	SLU7	382	5	1	0	8	12	6	3	1	2	3	8	20	7	26	1	2	12	5	30	7	4	4	5	9	2	7	6	2	8	5	8	0	8	5	2	31	19	8	2	2	2	6	0	3	9	5	4
YDR089W	YDR089W	869	9	8	5	9	12	11	5	5	2	4	23	42	20	42	6	8	23	9	35	19	8	10	4	7	5	11	27	15	34	18	37	3	24	11	14	31	23	12	13	30	16	2	4	6	31	7	16
YDR090C	YDR090C	310	3	4	3	14	4	4	1	0	0	2	4	6	5	13	1	7	8	1	9	2	5	5	3	7	1	3	11	9	13	6	9	1	2	6	3	9	5	10	10	10	7	4	1	2	4	2	2
YDR091C	RLI1	608	5	11	1	18	20	2	0	2	0	9	11	15	5	32	1	13	23	5	30	5	3	1	0	32	5	4	5	19	31	4	16	0	29	4	5	34	17	10	18	11	20	1	2	11	6	1	8
YDR092W	UBC13	153	5	1	0	6	2	1	0	1	0	3	1	6	7	4	0	1	3	2	10	3	0	3	0	2	0	2	4	3	4	1	7	0	3	4	2	6	7	2	2	1	5	4	2	4	3	1	1
YDR093W	DNF2	1612	24	29	12	23	41	21	4	9	0	20	36	57	31	76	6	21	34	17	66	40	13	19	7	59	7	16	19	26	53	18	33	15	50	24	13	52	47	30	32	47	19	14	7	17	27	11	20
YDR096W	GIS1	894	8	5	5	13	15	3	6	2	3	1	43	81	13	27	8	5	26	11	28	11	4	13	1	25	5	15	14	9	27	9	33	4	15	6	5	28	21	19	17	21	16	11	16	14	26	12	18
YDR097C	MSH6	1242	27	12	12	27	21	19	4	2	1	6	21	43	25	68	4	10	33	13	67	23	19	10	3	31	5	15	22	16	37	11	44	3	30	12	5	66	41	38	18	38	22	6	3	12	26	7	12
YDR098C	GRX3	285	7	3	4	3	7	0	0	1	0	0	8	8	9	7	3	2	11	4	22	10	1	4	5	2	2	5	4	6	7	1	10	1	6	0	5	8	7	5	4	15	5	1	1	5	5	1	6
YDR098C-A	YDR098C-A	440	5	4	1	12	5	3	1	2	1	2	14	24	8	14	2	1	20	8	11	4	5	3	2	6	4	9	3	8	12	4	7	2	3	4	3	19	6	12	3	10	16	5	7	14	14	5	9
YDR098C-B	YDR098C-B	1755	32	9	5	36	33	5	10	5	3	15	55	74	47	55	8	5	54	20	66	21	20	14	2	33	25	37	41	41	46	24	42	15	21	9	28	93	36	31	22	31	42	13	17	42	52	11	25
YDR099W	BMH2	273	2	5	0	16	2	1	0	1	1	7	5	2	4	10	1	0	24	4	26	5	1	0	0	7	3	2	1	7	6	3	13	0	8	0	0	9	8	5	2	3	4	0	0	3	5	2	5
YDR100W	TVP15	143	4	2	1	3	1	2	0	0	0	0	3	3	5	4	1	0	1	1	2	1	3	3	1	3	0	1	4	4	11	1	4	2	4	3	3	1	2	3	7	9	1	1	1	3	6	1	3
YDR101C	ARX1	593	8	8	1	18	15	3	0	1	1	3	9	14	7	24	1	8	21	6	27	7	7	5	7	19	6	9	3	9	26	9	31	1	18	3	6	20	20	9	6	6	14	5	2	6	10	2	5
YDR103W	STE5	917	13	6	3	14	24	10	3	2	0	2	21	51	19	44	6	10	17	11	41	15	11	6	3	13	10	10	25	10	33	18	24	8	24	6	13	33	17	10	10	31	15	12	2	22	28	6	18
YDR104C	SPO71	1245	15	8	9	16	43	17	8	4	7	11	19	49	25	45	7	11	33	13	62	24	17	4	10	18	12	22	30	19	42	25	24	6	24	11	22	65	35	19	20	32	18	10	8	14	28	11	14
YDR105C	TMS1	473	10	9	7	10	7	3	1	0	0	1	7	16	4	13	3	10	9	5	11	5	11	5	9	6	2	4	12	7	13	5	17	2	13	6	7	6	7	13	7	18	3	3	3	4	11	1	6
YDR106W	ARP10	284	1	3	3	5	10	5	2	1	0	0	6	14	4	8	5	4	5	4	17	5	5	2	1	3	3	2	13	8	16	1	4	2	7	2	4	14	4	3	6	9	3	1	2	7	3	2	2
YDR107C	TMN2	672	12	7	6	7	12	2	3	1	1	3	15	11	6	21	1	10	9	6	12	16	20	7	0	17	4	11	12	11	27	12	23	5	20	7	11	20	13	14	13	41	11	5	4	8	17	5	11
YDR108W	GSG1	698	20	2	4	11	15	7	3	2	1	3	8	36	16	28	8	4	14	10	30	16	5	3	1	10	4	13	13	11	16	10	26	9	17	4	15	28	21	21	19	18	11	4	0	10	18	6	7
YDR109C	YDR109C	715	20	9	6	14	15	9	4	4	1	3	13	24	9	26	2	16	19	9	37	13	15	13	8	17	2	10	14	6	24	8	16	2	18	3	12	29	16	18	8	22	10	1	9	5	18	5	8
YDR110W	FOB1	566	9	6	2	4	15	7	5	1	0	6	8	23	10	30	3	6	14	8	38	11	9	7	4	11	2	11	12	5	10	10	13	1	12	5	12	29	16	12	6	17	11	3	2	8	14	2	6
YDR111C	ALT2	507	10	4	3	15	11	6	2	2	0	2	9	9	8	21	3	5	17	9	24	13	7	10	6	12	2	8	6	8	22	4	9	3	18	9	9	23	9	9	13	9	12	4	5	7	1	3	6
YDR113C	PDS1	373	7	3	3	3	4	6	0	2	1	1	12	18	11	22	1	0	18	6	24	11	3	7	2	9	2	3	4	3	6	7	14	6	6	6	6	25	10	4	2	5	12	2	3	4	4	4	7
YDR114C	YDR114C	100	1	1	1	3	1	1	1	1	1	3	0	2	1	1	0	4	2	1	1	1	0	1	0	0	1	0	4	2	3	2	3	0	2	0	5	2	1	5	11	0	0	0	0	1	3	0	1
YDR115W	YDR115W	105	1	1	0	2	5	6	0	1	1	0	2	0	0	0	1	0	4	2	0	0	1	2	0	5	0	1	3	0	0	2	3	3	6	0	0	5	5	3	3	5	3	0	2	2	4	1	1
YDR116C	MRPL1	285	14	5	3	7	10	3	2	1	0	2	3	5	4	9	2	1	9	2	7	4	4	4	1	8	0	3	5	4	10	5	7	0	8	1	4	21	5	4	2	8	6	2	2	9	1	7	6
YDR117C	TMA64	565	4	3	5	12	8	1	0	0	0	4	11	19	9	21	0	6	13	7	26	14	7	5	2	12	7	8	11	9	22	6	16	4	15	2	8	37	32	10	14	16	11	4	3	5	8	10	7
YDR118W	APC4	652	8	4	6	9	13	12	3	0	2	0	15	26	12	40	3	5	12	7	26	13	9	6	2	10	4	8	23	11	26	11	23	5	13	6	14	34	14	6	12	24	8	1	4	9	15	9	3
YDR119W	VBA4	768	13	8	5	12	13	1	3	2	3	4	11	22	8	22	4	13	21	7	14	17	11	6	10	13	6	9	15	15	30	12	29	2	28	8	14	22	21	21	16	32	15	3	3	12	21	12	11
YDR119W-A	YDR119W-A	66	3	1	0	3	4	2	0	0	0	1	0	0	0	0	0	1	2	0	3	0	0	1	0	5	0	0	1	2	2	0	1	1	2	0	0	1	2	1	3	2	2	0	0	1	0	2	1
YDR120C	TRM1	570	11	8	9	10	10	6	2	1	1	6	18	25	6	17	5	6	11	4	27	12	7	8	4	15	5	8	6	6	19	13	12	1	12	4	4	31	23	13	11	8	14	5	3	9	8	4	7
YDR121W	DPB4	196	6	1	1	5	3	2	0	1	0	1	3	4	6	13	1	0	9	6	15	6	1	3	1	5	2	2	4	0	5	3	3	1	4	5	1	13	8	2	0	3	3	2	1	1	1	4	2
YDR122W	KIN1	1064	16	10	14	17	26	10	6	3	3	10	17	42	15	35	2	4	27	27	51	28	12	9	7	26	11	26	21	17	20	5	24	4	21	9	11	45	36	34	12	24	28	14	7	18	23	15	10
YDR123C	INO2	304	7	4	2	3	5	4	2	0	1	0	15	8	8	11	0	1	10	5	14	6	1	2	4	3	9	12	10	5	7	5	6	4	4	4	2	6	7	9	2	6	8	3	3	12	5	4	7
YDR124W	YDR124W	324	1	2	6	3	3	6	3	0	0	2	3	11	6	16	4	1	6	6	15	10	4	1	0	2	1	3	10	4	11	6	10	3	8	4	5	26	9	10	8	8	8	5	5	3	9	4	0
YDR125C	ECM18	453	6	2	4	3	10	5	3	1	1	3	11	27	5	9	1	4	9	3	19	8	9	3	2	6	8	4	11	7	11	5	18	2	12	7	5	25	15	18	11	14	12	2	3	4	7	4	7
YDR126W	SWF1	336	1	7	1	6	6	1	2	0	1	2	5	9	6	11	10	3	8	1	6	7	7	1	0	1	3	7	11	7	12	11	7	4	5	7	8	9	9	6	13	6	4	3	2	5	5	4	3
YDR127W	ARO1	1588	28	31	6	48	31	5	1	0	0	16	34	37	27	54	8	15	34	10	72	38	17	17	6	73	11	27	17	23	66	15	57	4	44	9	17	66	46	31	29	32	31	5	0	33	17	8	26
YDR128W	MTC5	1148	17	12	3	15	27	14	5	2	3	4	25	54	29	55	12	14	32	3	45	27	21	8	16	16	9	21	31	10	31	7	34	7	16	10	15	42	31	15	19	37	20	12	8	16	28	14	15
YDR129C	SAC6	642	13	11	5	18	22	5	0	0	0	6	21	15	14	32	0	4	19	7	31	15	7	4	4	24	2	10	5	10	29	9	25	0	33	8	3	20	21	7	7	16	7	2	3	13	7	1	7
YDR130C	FIN1	291	0	3	1	2	6	6	3	1	2	1	6	19	8	6	0	2	8	7	16	5	3	2	3	4	1	4	14	3	4	3	5	6	6	5	4	19	13	8	4	5	6	0	2	8	5	5	4
YDR131C	YDR131C	556	4	3	4	5	7	3	5	3	2	2	17	26	14	19	6	6	11	4	22	12	4	3	3	7	7	5	11	7	19	17	24	2	16	2	9	32	11	11	13	27	4	7	4	9	11	4	7
YDR132C	YDR132C	495	7	5	4	6	9	4	2	1	2	2	7	22	11	22	4	5	10	5	21	9	9	3	1	5	1	7	18	8	15	7	13	6	12	7	8	26	17	8	12	13	12	2	3	7	8	5	6
YDR135C	YCF1	1515	30	23	13	33	33	19	1	2	2	11	34	52	21	44	9	11	39	17	51	27	21	16	7	40	13	16	30	33	61	30	68	7	42	15	22	59	29	34	33	45	22	4	7	11	27	12	15
YDR137W	RGP1	663	8	2	3	6	14	3	2	1	1	4	19	21	4	35	2	4	16	8	37	18	12	4	3	13	3	9	24	7	18	10	19	5	7	7	12	34	22	14	12	20	12	2	1	11	20	4	8
YDR138W	HPR1	752	10	3	5	16	14	7	4	5	1	6	22	39	15	33	4	3	18	7	53	23	5	1	5	9	2	6	14	14	26	11	16	6	19	3	12	44	21	14	14	29	10	5	4	9	16	11	7
YDR139C	RUB1	77	1	0	0	0	2	0	0	0	0	0	1	0	0	4	0	0	4	1	4	4	2	0	2	2	2	1	1	2	3	2	2	2	2	2	2	4	4	2	1	0	2	0	0	0	1	0	0
YDR140W	MTQ2	221	5	1	5	3	3	2	1	0	1	1	4	7	3	13	2	4	5	3	10	5	4	0	1	5	1	1	5	4	7	5	8	3	5	2	2	13	3	3	1	8	7	0	2	3	3	2	2
YDR141C	DOP1	1698	19	14	10	15	31	19	7	5	0	9	39	55	30	64	8	11	30	15	92	33	22	13	9	20	10	16	37	27	66	33	83	18	62	19	47	78	37	27	24	55	20	8	5	22	35	24	23
YDR142C	PEX7	375	8	3	3	7	8	5	3	1	0	1	13	18	4	15	2	5	6	7	10	4	8	5	4	10	3	7	6	6	10	4	14	4	6	2	4	15	4	7	9	14	3	3	0	7	13	4	7
YDR143C	SAN1	610	15	8	3	14	17	4	4	4	0	6	32	48	13	22	0	6	27	4	28	8	9	10	5	18	8	5	6	6	8	5	12	4	7	1	3	8	6	3	6	11	14	12	6	13	16	13	12
YDR144C	MKC7	596	9	5	2	18	3	1	0	1	0	2	16	16	10	29	2	3	10	7	14	9	7	11	2	21	2	6	9	6	20	7	12	3	12	7	5	20	8	12	8	21	8	2	3	5	19	13	11
YDR145W	TAF12	539	15	8	3	12	17	7	1	1	0	2	13	44	7	11	0	2	41	35	22	11	4	4	1	9	2	3	12	3	10	4	8	1	12	6	3	25	14	9	7	3	5	6	4	7	8	5	3
YDR146C	SWI5	709	9	1	3	9	26	6	2	2	2	1	21	42	11	27	2	7	25	9	36	12	12	7	5	13	7	6	8	8	18	8	18	6	13	5	9	31	26	14	12	10	18	7	3	16	17	7	10
YDR147W	EKI1	534	5	3	2	6	5	6	2	2	1	1	6	28	14	28	5	6	13	4	21	13	8	6	3	7	6	8	11	10	17	6	24	1	12	4	8	31	14	12	5	19	10	5	2	4	13	6	2
YDR148C	KGD2	463	6	12	6	19	10	4	0	1	0	7	8	10	5	13	0	1	7	3	23	19	3	4	0	20	0	4	3	2	17	4	11	0	15	3	2	24	19	13	11	4	15	2	2	7	10	1	8
YDR150W	NUM1	2748	70	46	11	37	26	16	4	7	3	11	65	108	48	122	19	11	71	12	223	83	14	26	9	14	32	54	35	22	69	94	76	13	74	38	24	152	134	53	29	29	43	16	5	32	61	32	35
YDR151C	CTH1	325	4	2	2	4	4	5	0	0	0	2	12	21	4	11	3	6	5	4	11	7	4	3	1	3	1	4	6	5	6	2	10	4	6	4	6	18	12	3	3	5	8	1	4	12	8	5	5
YDR152W	GIR2	265	3	6	1	2	4	3	0	1	0	1	5	4	9	12	1	2	11	5	34	10	1	3	2	5	1	4	5	3	5	2	8	2	6	8	1	9	16	7	2	6	4	0	0	3	2	1	2
YDR153C	ENT5	411	8	8	2	7	12	9	1	1	0	4	10	25	19	23	0	2	16	9	17	8	3	4	1	5	1	6	6	9	11	3	10	3	11	1	3	17	19	5	6	7	1	4	2	5	7	4	7
YDR155C	CPR1	162	1	4	0	5	4	0	0	0	0	1	7	0	7	3	1	1	4	0	6	1	1	6	0	16	3	1	1	3	3	1	1	0	6	0	0	1	11	3	10	2	9	0	0	1	0	0	5
YDR156W	RPA14	137	0	7	2	5	3	1	0	0	0	0	7	2	6	3	0	0	4	3	0	7	0	3	0	4	0	2	2	3	5	1	1	1	0	3	2	2	6	3	2	3	1	3	0	1	0	5	4
YDR158W	HOM2	365	6	7	0	20	11	3	0	0	0	1	6	6	11	10	2	7	11	0	20	4	2	3	2	21	4	4	0	10	21	5	4	0	20	2	3	12	15	4	9	2	14	0	1	7	2	1	11
YDR159W	SAC3	1301	22	5	8	19	21	20	5	2	3	9	32	61	20	48	3	10	56	15	68	20	11	6	6	12	8	23	33	16	34	15	49	8	33	12	13	73	44	26	19	38	26	7	4	23	38	16	17
YDR160W	SSY1	852	17	12	4	19	18	16	3	2	2	3	13	24	16	22	2	5	20	7	25	12	21	11	12	17	4	14	26	9	39	13	20	5	13	11	10	26	15	20	18	39	11	3	2	10	24	15	13
YDR161W	YDR161W	387	8	8	4	8	2	1	0	1	0	2	7	16	7	13	2	2	15	7	31	17	10	2	0	17	1	0	11	7	11	3	18	5	9	7	4	17	8	10	4	8	4	1	3	5	4	3	2
YDR162C	NBP2	236	7	1	2	3	3	0	1	0	0	1	7	12	8	19	0	0	4	4	15	13	4	0	3	7	0	3	7	3	4	2	2	4	6	0	0	10	2	5	2	3	1	1	2	3	5	1	0
YDR163W	CWC15	175	6	2	4	1	6	3	1	2	0	0	5	5	2	5	0	1	7	2	11	10	6	2	2	1	1	7	0	1	2	1	5	2	1	2	2	16	4	3	0	3	3	0	0	0	2	2	1
YDR164C	SEC1	724	10	4	9	16	20	8	0	3	0	6	23	26	10	36	1	4	23	8	36	14	9	3	4	7	6	12	17	14	31	6	27	3	21	10	6	34	23	8	24	18	15	6	7	13	11	6	8
YDR165W	TRM82	444	6	7	2	6	9	2	0	0	0	1	9	22	10	23	4	3	15	2	22	4	3	4	2	9	1	12	12	6	22	5	13	4	9	2	2	28	14	3	13	13	7	1	5	3	8	3	8
YDR166C	SEC5	971	6	9	5	5	18	8	0	2	1	4	35	56	20	31	6	8	43	14	49	18	8	8	4	12	4	7	23	22	48	18	36	6	29	10	10	50	22	14	27	25	8	7	5	7	29	9	9
YDR167W	TAF10	206	6	2	4	7	3	3	2	1	0	1	6	7	5	17	0	0	9	8	8	7	3	1	4	2	0	1	4	2	3	2	3	2	1	2	2	5	7	4	0	8	2	2	0	4	1	2	2
YDR168W	CDC37	506	7	9	1	8	2	3	2	0	0	2	8	21	18	29	0	0	18	5	34	21	3	3	3	4	3	10	6	7	24	4	15	1	15	4	5	41	21	19	10	12	9	0	2	6	10	3	4
YDR169C	STB3	513	12	6	6	10	15	4	1	2	0	2	18	25	9	16	1	1	16	7	20	14	5	4	4	4	5	11	10	5	12	7	13	0	3	5	6	26	8	8	4	9	9	8	3	15	19	8	12
YDR169C-A	YDR169C-A	49	0	0	1	1	6	0	1	0	0	0	2	0	0	0	1	0	1	2	1	0	0	2	0	1	1	0	0	0	1	1	0	0	3	0	1	2	1	5	1	1	0	1	0	0	3	1	0
YDR170C	SEC7	2009	24	16	8	67	47	15	3	2	0	18	55	77	50	102	9	17	70	15	141	34	18	12	11	28	13	21	28	34	66	28	71	8	53	16	25	74	42	39	40	55	26	13	7	15	49	16	37
YDR170W-A	YDR170W-A	440	9	5	0	11	7	3	2	2	1	3	9	22	9	12	1	3	25	8	12	5	5	3	2	5	4	12	5	5	12	6	8	3	5	1	4	18	5	13	4	10	14	6	8	11	16	2	8
YDR171W	HSP42	375	4	4	4	5	10	5	0	2	0	1	11	11	14	9	0	1	12	8	32	11	4	8	2	10	3	9	3	4	8	5	9	1	5	2	2	11	14	4	5	4	17	5	2	11	3	3	4
YDR172W	SUP35	685	7	16	0	20	11	1	0	0	0	6	21	24	9	21	1	4	40	13	44	13	3	10	2	45	6	7	3	12	17	7	7	0	15	3	3	28	38	19	7	9	18	2	0	10	6	2	7
YDR173C	ARG82	355	5	3	2	5	9	2	3	0	1	1	4	12	9	34	1	1	5	4	20	8	9	4	2	6	1	4	12	3	4	7	5	3	13	5	8	18	10	9	3	11	1	3	4	3	7	2	3
YDR174W	HMO1	246	1	4	2	13	5	0	0	0	0	3	7	4	4	13	0	0	5	3	14	9	1	3	0	3	4	1	1	5	6	1	4	2	9	2	1	11	23	1	5	1	9	0	1	7	2	1	10
YDR175C	RSM24	319	5	4	1	8	10	6	1	3	2	4	5	8	4	16	0	1	9	3	15	11	3	3	1	5	2	9	3	0	6	2	15	1	11	3	4	17	11	6	2	8	6	3	3	6	6	4	0
YDR176W	NGG1	702	17	6	2	9	14	8	3	1	2	2	22	34	28	37	0	1	31	6	47	13	10	11	7	6	1	5	15	4	19	10	20	3	14	7	8	49	21	11	10	11	14	9	6	14	11	5	3
YDR177W	UBC1	215	6	3	1	4	3	2	1	0	1	1	4	6	6	10	0	1	6	2	11	7	1	5	1	4	4	2	2	5	8	5	7	0	5	1	2	6	10	4	2	6	7	1	0	6	2	0	2
YDR178W	SDH4	181	1	6	1	4	3	3	0	0	0	0	2	3	1	5	0	2	1	2	5	4	3	3	0	7	2	1	0	4	3	2	5	0	6	1	3	7	6	10	3	6	4	5	1	1	1	1	5
YDR179C	CSN9	162	1	1	0	0	3	1	2	0	1	0	2	6	2	7	0	3	4	3	16	6	1	0	0	1	1	2	6	3	6	4	9	1	2	2	1	14	2	5	1	5	0	1	2	1	4	3	0
YDR179W-A	YDR179W-A	463	5	4	4	4	10	7	4	0	0	0	7	26	6	20	6	6	9	6	12	7	4	3	2	3	2	9	12	8	19	12	21	2	11	4	8	23	10	10	11	16	9	3	1	4	9	5	5
YDR180W	SCC2	1493	18	16	7	20	28	12	3	0	3	8	39	63	33	62	10	10	26	18	67	26	13	5	6	16	10	22	38	23	64	43	61	15	49	16	27	77	47	27	18	53	14	7	7	11	31	15	20
YDR181C	SAS4	481	7	2	1	8	12	11	4	3	2	2	9	22	7	16	3	2	11	6	28	18	4	1	0	8	2	7	12	6	20	3	10	1	10	6	3	35	19	15	3	8	8	4	4	7	15	6	4
YDR182W	CDC1	491	9	3	0	6	13	9	2	1	0	4	7	15	7	21	3	2	12	10	13	4	7	2	6	7	7	8	10	6	15	6	18	1	6	1	5	20	15	13	5	21	9	3	3	12	15	6	7
YDR182W-A	YDR182W-A	67	2	0	0	2	1	0	0	0	1	0	1	0	1	0	1	1	3	0	1	0	2	1	1	1	2	0	1	0	2	2	4	0	2	1	0	4	2	1	0	2	1	0	0	1	1	0	0
YDR183W	PLP1	230	2	1	0	4	6	4	0	2	1	0	3	13	6	16	2	2	5	3	16	6	4	2	1	3	1	6	6	1	4	5	7	0	5	3	3	10	8	3	3	7	1	0	1	1	4	1	0
YDR184C	ATC1	294	7	1	1	5	5	1	0	0	1	0	6	17	6	23	1	1	9	5	15	2	1	1	1	3	4	7	7	3	10	5	9	5	9	2	3	17	14	8	2	5	0	2	1	4	5	2	9
YDR185C	UPS3	179	4	0	2	1	1	2	3	1	1	3	8	5	1	8	1	1	1	2	6	4	0	2	3	1	2	3	2	2	4	1	3	2	1	2	3	11	5	6	4	5	3	0	3	2	1	0	3
YDR186C	YDR186C	877	15	4	8	6	14	7	2	5	4	4	50	50	32	40	0	1	18	16	30	14	10	5	5	13	3	11	9	18	13	13	13	6	26	17	9	30	26	17	12	22	11	7	5	10	22	16	25
YDR188W	CCT6	546	6	11	12	17	13	7	0	1	3	3	20	4	24	18	3	2	10	10	16	17	1	12	4	20	5	3	2	16	15	6	7	4	36	6	7	10	29	13	8	8	5	4	2	6	2	2	6
YDR189W	SLY1	666	10	7	4	13	13	3	0	2	0	1	28	25	20	26	2	0	17	6	29	13	7	6	1	14	0	7	13	21	23	6	22	3	22	13	5	31	20	11	12	15	13	5	3	5	11	8	14
YDR190C	RVB1	463	14	8	3	11	14	3	1	0	0	6	4	12	7	15	1	2	11	1	32	11	3	8	3	22	1	5	8	9	17	6	15	3	18	2	4	18	16	8	3	4	11	1	1	6	6	4	2
YDR191W	HST4	370	3	4	4	3	11	6	0	2	1	4	6	16	11	11	5	5	8	4	13	4	4	6	3	8	4	6	5	4	11	5	14	1	12	8	0	19	10	9	3	13	5	2	5	11	6	4	4
YDR192C	NUP42	430	20	4	6	16	3	0	0	0	0	0	24	31	1	4	0	0	13	4	4	1	20	12	6	19	0	0	3	3	5	3	1	2	4	2	2	11	4	8	7	31	9	3	6	14	16	7	3
YDR194C	MSS116	664	12	10	0	12	30	12	0	5	0	4	19	31	11	37	2	5	11	4	39	8	6	2	2	16	4	8	14	8	31	5	18	2	22	4	3	38	19	9	14	19	14	2	2	5	7	5	14
YDR194W-A	YDR194W-A	50	1	0	0	0	0	1	0	0	1	0	0	1	1	0	2	1	0	5	2	0	0	0	0	0	0	1	4	0	2	1	0	1	3	0	0	3	0	3	0	2	0	0	0	1	2	0	1
YDR195W	REF2	533	10	2	2	9	7	4	2	1	2	1	13	26	11	26	2	1	14	4	16	8	2	2	3	11	4	6	14	9	9	9	15	2	20	8	2	47	26	11	11	6	7	6	8	11	13	2	10
YDR196C	CAB5	241	4	4	2	3	10	3	0	0	0	1	2	9	5	7	1	3	9	2	14	2	5	1	5	2	0	3	3	5	6	5	9	2	9	3	2	13	5	8	3	3	3	1	1	4	2	5	1
YDR197W	CBS2	389	9	3	2	1	11	3	4	2	0	0	12	17	5	12	2	3	11	6	13	6	4	1	4	7	1	8	10	4	15	10	7	3	16	8	8	21	12	6	5	16	8	4	3	2	7	4	3
YDR198C	RKM2	479	5	4	2	1	8	5	3	0	0	1	14	17	10	20	3	5	7	2	22	16	8	4	2	4	8	5	12	14	21	5	16	6	14	6	6	22	10	4	7	16	8	2	3	5	19	5	5
YDR200C	VPS64	604	7	5	3	9	16	4	2	2	1	3	16	38	8	26	0	3	30	5	32	10	17	2	3	10	3	12	17	5	14	5	23	6	8	8	5	27	20	12	3	15	14	6	4	7	18	8	9
YDR201W	SPC19	165	3	0	2	2	3	4	0	0	0	2	3	4	5	10	0	1	5	3	14	6	1	2	0	2	0	0	1	0	2	2	6	2	9	4	2	7	10	8	1	0	2	1	1	0	2	2	0
YDR202C	RAV2	351	2	3	1	7	7	5	2	0	0	0	14	13	7	11	6	3	17	4	20	4	2	4	0	5	4	2	10	6	10	6	9	3	7	4	9	16	8	11	9	10	5	2	2	4	3	3	4
YDR204W	COQ4	335	11	6	4	8	7	9	1	1	3	7	9	6	4	8	3	0	7	1	10	14	0	3	4	9	2	7	6	7	9	4	11	3	15	6	4	12	12	11	3	6	6	2	3	9	4	1	2
YDR205W	MSC2	724	20	8	5	11	8	3	2	0	1	3	12	25	7	21	4	3	8	8	11	12	5	9	2	16	6	28	15	12	34	17	39	8	25	13	7	17	17	12	19	28	6	3	10	8	13	7	19
YDR206W	EBS1	884	17	10	13	9	8	9	0	1	2	6	21	52	13	26	3	3	37	15	28	9	8	3	11	16	4	9	15	18	20	10	33	7	18	6	11	40	24	32	17	34	14	4	4	17	24	15	12
YDR207C	UME6	836	16	12	11	19	20	9	2	8	1	6	43	45	22	26	2	7	23	10	22	9	7	17	2	12	5	16	7	11	11	5	6	5	19	7	5	41	21	10	11	9	22	8	12	18	21	15	20
YDR208W	MSS4	779	11	4	2	13	19	7	7	5	1	7	19	39	20	33	0	4	18	9	22	12	5	6	1	13	13	22	19	4	25	7	15	0	29	8	7	36	25	16	6	22	15	8	6	15	18	4	10
YDR210C-C	YDR210C-C	440	5	4	1	12	5	3	1	2	2	2	14	23	8	14	2	1	20	8	12	4	4	3	2	6	4	9	3	8	13	4	7	2	3	4	3	19	6	12	3	10	16	5	6	14	14	5	9
YDR210C-D	YDR210C-D	1755	31	9	6	36	34	4	10	5	4	15	57	69	47	60	8	5	56	20	64	20	20	13	2	32	21	38	41	41	47	24	42	15	22	9	28	94	36	31	21	32	42	14	16	41	50	9	24
YDR210W	YDR210W	75	0	0	0	0	0	0	0	0	0	0	1	0	1	1	2	5	17	4	2	1	1	0	0	7	0	0	0	0	0	0	3	0	3	0	0	1	1	1	1	0	6	1	1	1	0	2	0
YDR210W-A	YDR210W-A	438	5	6	2	11	8	3	0	1	0	3	14	23	7	11	0	3	27	6	20	3	2	1	1	5	7	11	4	9	9	5	11	1	3	2	8	19	6	10	4	7	19	0	6	7	14	5	10
YDR210W-B	YDR210W-B	1770	29	14	3	33	36	5	12	6	0	16	60	73	44	69	7	8	66	19	71	17	16	10	1	34	24	39	50	27	50	29	54	9	20	10	29	94	40	30	18	31	44	11	13	29	44	13	23
YDR211W	GCD6	712	7	14	1	10	20	6	0	2	0	2	18	22	27	42	4	10	15	8	36	17	13	4	1	13	3	10	15	10	37	7	22	3	22	4	2	26	19	16	5	19	10	2	1	5	8	6	6
YDR212W	TCP1	559	11	12	0	29	13	3	0	3	0	8	8	16	9	28	2	6	12	4	23	13	6	4	1	25	3	6	6	12	26	3	22	0	23	2	8	24	17	13	6	6	8	4	2	1	5	4	6
YDR213W	UPC2	913	17	13	11	22	18	6	2	1	2	4	28	26	14	34	3	6	49	33	32	19	13	13	7	27	6	12	13	9	17	15	32	5	18	15	8	24	26	28	9	19	17	2	3	18	20	16	5
YDR214W	AHA1	350	4	10	0	2	4	0	0	3	0	2	11	8	6	9	2	1	9	5	17	13	6	7	1	6	3	3	6	6	7	1	5	3	10	3	3	15	21	2	12	10	6	5	1	3	6	9	6
YDR216W	ADR1	1323	22	11	6	18	27	16	5	6	1	6	37	83	23	63	8	14	31	6	53	22	11	10	12	13	9	28	20	18	36	17	47	2	49	14	18	51	35	29	26	49	20	10	4	14	37	11	24
YDR217C	RAD9	1309	15	5	8	21	33	6	12	2	6	4	30	76	26	61	6	8	31	20	82	38	26	12	8	15	6	15	44	15	39	13	37	6	27	10	16	66	36	20	11	35	17	10	7	17	32	22	9
YDR218C	SPR28	423	5	4	0	5	12	5	0	2	0	2	14	20	11	28	3	2	8	5	22	6	6	5	4	6	4	5	12	7	12	2	17	2	9	6	6	27	10	5	1	10	8	3	0	3	6	7	4
YDR219C	MFB1	465	6	1	3	5	16	7	2	1	2	0	11	33	8	24	2	2	7	2	20	11	4	4	3	3	4	6	16	8	7	7	16	2	9	6	3	29	12	10	3	14	5	3	4	9	9	5	5
YDR221W	GTB1	702	9	8	3	12	13	2	2	3	5	5	21	26	18	36	8	10	17	9	42	26	10	4	4	20	4	6	11	8	18	10	21	5	20	9	7	32	20	10	12	17	7	5	3	4	15	10	3
YDR222W	YDR222W	415	2	1	1	4	6	3	2	0	0	2	9	18	11	14	1	7	13	4	13	7	2	6	1	15	4	4	4	9	14	1	11	2	12	4	3	26	11	8	11	15	6	3	2	5	5	8	3
YDR223W	CRF1	467	3	3	2	10	6	4	3	3	2	1	11	23	12	34	6	2	3	2	21	15	5	8	2	6	5	7	10	3	10	2	7	9	8	2	6	23	11	3	2	12	14	2	1	4	11	9	5
YDR224C	HTB1	131	1	4	1	12	6	0	0	0	0	0	3	0	1	2	0	0	4	0	8	0	0	0	0	4	1	1	0	5	3	0	1	0	5	0	0	7	13	2	1	1	4	0	0	1	0	1	6
YDR225W	HTA1	132	0	4	0	15	9	1	0	0	0	0	6	2	1	2	0	0	6	0	5	0	0	0	0	14	1	2	0	2	5	2	3	0	12	0	0	3	8	1	1	0	5	0	0	0	1	0	1
YDR226W	ADK1	222	3	7	0	12	8	0	0	0	0	1	4	4	11	8	0	1	10	1	11	1	1	3	1	13	3	2	0	7	8	2	5	0	14	0	0	6	13	8	3	2	8	0	0	5	1	1	3
YDR227W	SIR4	1358	25	12	4	18	18	12	8	0	4	6	38	62	23	54	2	3	41	16	84	24	14	6	7	12	7	19	34	17	38	12	25	5	19	10	21	102	56	20	9	28	28	5	14	30	45	20	24
YDR228C	PCF11	626	6	8	1	7	13	4	1	0	1	0	21	35	14	18	1	9	30	21	35	5	5	10	1	5	9	5	7	7	20	10	18	7	16	10	11	34	21	10	7	12	11	4	2	3	11	4	8
YDR229W	IVY1	453	9	7	2	4	7	6	2	0	1	2	14	23	20	19	2	1	11	9	22	11	7	7	8	7	2	8	6	4	8	9	14	3	11	3	5	20	11	7	6	5	3	3	2	5	14	12	7
YDR231C	COX20	205	3	6	3	2	3	1	0	1	2	1	1	7	5	5	1	1	10	11	7	4	2	2	2	3	0	3	3	4	2	1	2	3	6	5	0	7	14	6	4	5	3	1	5	1	2	3	3
YDR232W	HEM1	548	16	20	7	20	11	3	1	3	0	4	15	13	21	10	2	4	11	7	16	9	2	12	0	26	7	15	2	15	15	7	13	2	17	8	2	15	18	9	15	5	9	4	0	8	8	4	12
YDR233C	RTN1	295	0	10	0	13	1	1	0	0	0	0	7	4	2	5	2	2	21	1	15	2	2	2	1	6	4	4	1	8	7	4	6	1	17	1	0	13	16	3	11	8	9	0	0	7	2	3	6
YDR234W	LYS4	693	11	16	6	27	10	3	1	1	0	5	21	18	12	21	1	8	16	9	22	19	6	9	5	38	9	7	8	19	19	14	11	1	20	10	6	29	24	9	13	6	16	4	2	12	10	2	12
YDR235W	PRP42	544	6	2	1	4	6	3	3	2	0	2	13	15	10	16	4	6	15	10	27	13	3	0	4	5	3	4	21	6	10	10	24	2	21	9	9	29	25	10	9	21	3	2	2	5	14	2	5
YDR236C	FMN1	218	1	4	3	2	2	3	2	1	1	0	4	10	3	13	0	2	6	2	9	0	4	1	4	7	1	3	4	5	8	2	9	0	6	1	4	7	2	4	6	7	6	2	2	4	1	0	2
YDR237W	MRPL7	292	3	0	5	7	11	3	1	0	0	0	9	6	5	9	1	3	8	7	10	2	5	1	4	7	5	7	4	6	8	7	7	1	10	2	1	21	5	4	8	8	9	1	1	9	7	2	3
YDR238C	SEC26	973	19	20	7	30	18	4	1	2	1	11	24	29	20	43	2	8	28	6	56	17	8	2	1	22	7	13	10	21	45	15	36	2	30	12	17	39	35	20	18	15	16	3	2	12	11	6	9
YDR239C	YDR239C	787	18	5	5	14	14	8	4	1	4	6	26	40	15	43	0	1	16	10	40	12	9	7	7	13	7	13	14	8	14	6	18	2	12	7	9	37	26	6	6	17	13	5	6	13	27	15	15
YDR240C	SNU56	492	8	1	2	7	11	7	4	3	0	2	6	27	4	15	3	5	21	11	20	7	6	7	2	11	3	10	20	3	16	4	9	3	9	4	9	15	22	11	9	14	12	4	2	4	14	1	6
YDR242W	AMD2	549	9	2	2	9	9	9	2	1	0	0	10	19	12	25	5	7	13	2	22	8	13	3	4	14	3	5	16	10	15	8	20	4	15	7	3	24	9	13	8	14	13	4	5	9	11	8	7
YDR243C	PRP28	588	11	6	1	14	12	9	1	1	0	5	11	24	12	21	2	1	19	7	28	16	7	4	3	13	4	5	15	11	26	6	13	2	17	5	3	32	23	13	3	15	14	3	1	10	8	6	7
YDR244W	PEX5	612	13	5	8	13	11	6	0	1	1	3	21	39	12	22	4	2	25	14	41	13	14	8	5	8	2	8	16	5	7	12	10	7	13	7	6	25	15	18	5	20	9	1	3	8	16	6	5
YDR245W	MNN10	393	5	2	5	3	20	5	0	0	0	1	6	16	8	14	4	1	9	2	21	10	5	8	0	6	1	6	16	4	4	9	10	0	11	7	2	15	10	10	8	12	5	4	2	5	7	5	5
YDR246W	TRS23	219	1	5	1	2	4	2	1	0	1	0	11	9	7	4	1	1	5	8	9	0	4	5	0	2	2	0	7	7	1	6	2	0	4	5	2	10	6	8	6	5	4	2	1	3	2	7	3
YDR246W-A	YDR246W-A	66	1	1	0	1	0	1	0	3	3	1	2	2	1	2	1	1	2	0	1	0	1	0	0	0	2	1	1	1	0	2	2	1	0	1	1	0	0	2	1	4	2	0	1	3	1	2	3
YDR247W	VHS1	461	1	2	2	6	8	1	0	2	0	2	11	20	7	22	7	5	8	1	17	10	5	8	3	6	6	9	7	11	12	13	9	1	10	6	5	19	20	11	12	7	3	7	4	3	8	8	10
YDR248C	YDR248C	193	6	2	0	3	2	4	0	0	0	1	2	2	8	9	2	1	2	1	9	6	1	0	2	5	3	4	3	4	8	1	4	1	8	2	0	18	6	6	5	5	2	1	2	2	2	2	0
YDR249C	YDR249C	373	3	0	2	2	6	8	0	0	3	2	7	9	4	16	2	2	9	4	12	7	4	3	2	4	2	14	10	6	9	11	13	3	12	5	7	13	12	8	7	22	4	3	1	9	8	3	2
YDR251W	PAM1	830	10	8	4	11	16	6	2	4	2	3	24	56	13	28	3	2	40	19	25	15	6	5	6	22	3	8	22	7	18	10	29	3	22	7	10	33	20	18	13	23	19	3	7	15	20	17	9
YDR252W	BTT1	149	4	3	0	3	2	1	0	0	0	0	6	11	3	2	2	0	8	3	7	3	0	3	1	5	1	5	1	0	3	1	6	2	2	4	3	8	7	4	1	2	1	0	2	2	1	4	0
YDR253C	MET32	191	7	1	2	2	6	8	0	0	0	2	9	9	0	11	0	5	7	2	8	3	0	3	0	8	3	2	9	3	1	1	7	1	4	2	0	17	5	1	1	4	3	1	2	3	4	3	2
YDR254W	CHL4	458	4	1	2	6	9	5	4	0	3	0	9	22	8	18	2	2	6	6	20	8	10	5	6	8	4	7	20	3	13	9	23	1	8	4	5	32	8	10	12	14	10	2	4	7	10	2	2
YDR255C	RMD5	421	4	1	4	3	4	4	0	1	0	1	9	14	7	14	6	4	10	7	21	13	4	1	0	4	3	13	8	7	12	7	19	0	8	7	4	28	22	9	9	15	6	4	3	3	7	8	2
YDR256C	CTA1	515	8	11	2	14	10	5	0	3	1	7	18	19	6	25	2	3	21	12	15	8	8	6	6	14	3	14	4	10	13	4	6	2	11	1	3	21	6	8	14	16	12	4	2	15	4	1	7
YDR257C	RKM4	494	4	8	4	5	10	4	1	4	1	5	10	18	5	25	6	10	15	0	48	9	6	1	1	7	0	2	13	7	20	7	15	1	15	6	10	22	22	11	3	12	5	1	0	8	6	6	3
YDR258C	HSP78	811	15	11	4	29	31	10	5	2	0	12	8	22	21	41	2	5	20	7	52	14	4	10	3	25	1	10	9	12	39	17	37	1	22	7	8	43	28	16	10	10	9	3	4	13	10	5	10
YDR259C	YAP6	383	7	2	0	12	15	2	2	2	0	1	15	33	6	12	0	1	18	5	15	11	2	1	2	1	3	7	16	5	7	6	9	3	5	1	2	17	8	9	3	3	4	4	5	18	10	5	4
YDR260C	SWM1	170	4	1	5	5	3	4	1	5	0	0	5	12	4	8	0	0	6	2	8	5	4	1	2	4	2	4	3	1	2	1	4	1	1	3	1	2	1	5	2	4	4	1	1	0	3	2	1
YDR261C	EXG2	562	15	5	4	11	4	3	0	0	0	5	15	28	13	20	3	3	14	9	22	5	11	8	2	12	4	7	5	15	15	12	16	4	14	5	6	23	9	4	13	16	7	1	1	7	10	4	11
YDR261C-C	YDR261C-C	440	5	4	1	12	5	3	1	2	1	2	14	23	8	13	2	2	20	8	13	5	4	3	2	6	4	9	2	8	12	4	7	2	3	4	3	19	6	12	3	10	15	6	7	14	15	4	9
YDR261C-D	YDR261C-D	1604	27	9	5	32	28	4	10	5	4	16	48	67	48	49	6	7	54	18	60	23	16	13	2	29	22	36	35	38	40	20	39	12	19	9	25	84	26	30	20	28	38	14	15	40	49	9	25
YDR261W-A	YDR261W-A	438	5	6	2	13	8	3	0	1	0	3	14	24	8	10	0	3	26	7	19	3	2	1	1	5	7	11	5	9	8	6	11	1	3	2	8	18	7	10	4	7	19	0	6	7	14	4	9
YDR261W-B	YDR261W-B	1770	29	13	3	34	36	5	12	6	0	16	59	76	42	69	7	8	65	20	71	16	16	11	1	33	24	38	54	28	47	28	55	8	21	10	30	93	40	30	18	30	43	11	14	29	45	13	22
YDR262W	YDR262W	272	6	2	0	3	5	1	1	0	2	1	6	13	4	13	0	1	6	4	12	8	5	1	1	6	1	3	5	1	11	2	10	2	6	4	4	9	11	4	5	7	4	3	3	4	4	5	5
YDR263C	DIN7	430	10	3	6	7	9	5	1	1	2	1	6	16	4	15	1	9	13	7	21	5	5	4	4	8	4	3	8	6	21	8	12	2	6	4	9	33	12	14	7	12	6	1	2	7	11	1	6
YDR264C	AKR1	764	14	6	6	18	10	5	6	2	1	0	20	26	9	37	5	7	15	6	30	10	16	12	6	17	5	16	15	14	20	17	19	7	22	7	15	29	11	14	16	33	14	4	3	10	12	8	4
YDR265W	PEX10	337	2	5	3	5	9	5	1	0	2	2	5	8	2	8	5	8	11	5	16	5	4	4	2	6	2	5	8	4	10	8	6	6	11	5	5	17	13	11	5	13	8	1	1	4	5	2	3
YDR266C	YDR266C	639	9	4	3	10	17	5	4	4	0	3	22	27	8	23	7	12	21	6	32	8	7	7	2	13	8	14	7	6	11	9	15	2	14	7	9	35	25	7	14	16	11	9	2	10	15	7	9
YDR267C	CIA1	330	7	0	8	10	5	1	2	0	1	1	1	8	16	16	1	5	5	1	20	7	7	7	1	7	3	6	6	5	8	6	7	2	3	5	2	14	8	3	2	8	1	0	1	1	3	3	3
YDR268W	MSW1	379	7	4	4	8	8	3	0	3	0	3	7	11	5	17	0	2	9	6	18	4	4	8	2	3	7	5	5	6	12	3	11	0	8	6	7	24	11	10	5	11	6	0	2	9	3	3	4
YDR270W	CCC2	1004	25	13	2	23	14	6	1	1	2	1	17	33	16	35	7	21	12	10	43	19	20	13	12	24	4	8	28	12	56	12	24	10	24	8	12	39	21	26	21	24	9	7	6	7	23	9	12
YDR272W	GLO2	274	5	1	0	6	5	4	0	1	1	2	4	11	6	14	6	2	4	2	10	14	3	3	2	8	3	5	4	4	8	4	6	0	7	2	0	17	8	7	3	6	8	1	2	2	3	0	2
YDR273W	DON1	365	6	7	1	7	4	3	0	1	0	2	11	18	12	11	1	2	7	3	30	15	10	7	1	4	1	3	7	0	14	3	13	3	7	0	1	20	16	3	2	9	5	3	5	2	7	5	3
YDR275W	BSC2	235	2	2	1	4	3	4	1	0	0	2	3	10	2	12	4	1	0	3	12	7	4	1	1	6	4	1	8	8	6	4	5	1	9	4	5	6	9	7	6	6	0	1	3	1	14	2	2
YDR276C	PMP3	55	0	4	0	1	0	0	0	0	0	1	1	0	1	3	0	1	1	0	0	0	0	0	1	2	0	0	2	2	5	3	2	0	3	0	1	0	1	2	2	1	3	0	0	0	0	0	1
YDR277C	MTH1	433	9	7	2	8	18	5	1	0	1	2	15	15	4	17	2	2	15	7	16	9	2	1	3	3	2	7	10	4	5	7	22	2	9	3	3	18	9	11	3	10	10	7	7	3	10	13	8
YDR279W	RNH202	350	4	5	1	5	3	2	1	0	0	4	11	18	3	15	2	1	5	2	19	5	4	5	4	4	3	4	10	4	12	3	10	3	4	3	5	25	7	6	5	12	7	2	3	5	8	4	5
YDR280W	RRP45	305	7	4	2	6	5	4	1	2	1	2	6	6	7	12	2	8	7	3	18	11	5	5	1	9	2	5	12	6	11	5	5	0	6	5	2	14	4	8	3	11	7	0	0	3	4	2	5
YDR281C	PHM6	104	3	1	0	0	2	1	0	1	0	0	1	1	1	5	1	2	2	3	4	7	2	0	2	2	1	0	2	3	4	1	0	3	5	2	2	3	3	4	0	5	0	0	1	0	0	0	0
YDR282C	YDR282C	414	6	1	2	3	11	3	4	2	1	2	10	16	6	21	5	2	8	4	20	10	10	5	2	5	3	2	14	4	15	8	11	3	12	6	8	12	18	9	8	9	3	1	3	4	11	6	3
YDR283C	GCN2	1659	26	13	8	27	37	25	14	2	1	8	31	78	23	91	2	5	45	20	84	29	22	10	7	26	9	20	51	22	47	16	56	9	52	16	15	71	50	37	24	55	22	5	7	27	32	18	24
YDR284C	DPP1	289	5	2	2	3	11	2	0	0	0	4	7	3	2	15	1	2	5	2	10	2	3	1	4	6	2	7	6	4	11	6	8	4	15	4	5	5	2	9	10	13	7	1	5	6	5	1	3
YDR285W	ZIP1	875	11	4	4	11	17	10	2	0	1	0	30	43	7	41	1	6	37	20	74	24	10	2	3	9	7	11	16	10	21	16	23	3	19	11	12	73	37	16	9	10	6	2	0	9	29	7	11
YDR286C	YDR286C	114	3	0	1	1	5	2	1	1	0	0	2	2	3	7	3	2	2	0	6	2	1	0	1	1	1	4	6	2	1	1	3	0	2	1	2	5	6	2	4	3	1	0	0	2	2	0	0
YDR287W	INM2	292	5	4	2	9	5	3	1	0	0	0	8	8	2	9	2	7	5	2	15	8	12	7	2	11	5	1	6	3	9	4	12	1	4	0	3	12	6	7	5	9	2	3	1	4	2	1	4
YDR288W	NSE3	303	1	3	0	9	7	2	1	2	0	0	7	14	5	14	1	0	5	4	15	11	7	4	2	5	3	3	17	5	10	4	10	0	9	3	4	14	9	7	3	7	2	0	3	2	7	8	2
YDR289C	RTT103	409	4	2	2	6	10	4	1	0	0	0	5	23	16	35	1	0	11	5	26	8	5	3	3	8	2	10	11	1	9	5	11	0	9	2	5	25	14	11	4	8	3	2	2	4	7	7	8
YDR291W	HRQ1	1077	19	9	10	21	31	6	4	6	1	10	11	41	20	42	9	14	35	8	58	28	14	12	5	21	12	22	39	13	39	14	24	3	16	11	17	33	43	26	13	47	20	3	4	19	12	5	8
YDR292C	SRP101	621	14	7	1	10	6	7	0	0	0	6	13	33	13	29	0	4	27	8	23	10	13	7	5	18	4	9	9	8	13	8	22	3	11	5	11	34	20	11	13	17	6	2	0	5	11	7	8
YDR293C	SSD1	1250	22	12	12	30	39	16	0	3	0	12	37	57	19	55	1	5	45	22	62	14	17	16	7	22	12	24	10	14	40	22	37	2	33	7	12	42	37	16	15	28	37	9	4	20	26	15	30
YDR294C	DPL1	589	12	13	0	12	10	5	1	1	0	4	10	16	17	12	3	6	9	6	22	7	10	9	7	21	6	13	12	9	16	13	17	1	18	6	4	24	16	18	5	19	15	2	3	9	12	6	9
YDR295C	HDA2	674	11	11	4	6	13	6	4	0	2	2	19	36	12	27	2	4	20	13	33	14	4	5	3	7	6	10	23	6	11	12	25	5	24	9	8	42	26	9	6	12	9	4	4	10	13	11	14
YDR296W	MHR1	226	4	2	1	3	7	4	0	1	2	3	10	3	7	3	1	3	5	10	8	7	2	0	3	1	2	4	2	3	4	5	0	3	6	4	1	5	15	3	3	5	5	4	1	2	5	3	3
YDR297W	SUR2	349	5	11	3	11	6	1	0	1	1	2	7	9	6	6	0	1	10	2	13	9	2	4	4	7	8	10	3	8	9	3	5	2	13	3	8	8	17	14	14	17	6	1	4	4	1	1	3
YDR298C	ATP5	212	4	4	1	12	5	2	0	0	0	0	6	7	5	5	0	1	4	1	7	4	1	2	2	8	3	0	0	1	9	1	9	0	11	4	3	11	12	1	2	6	4	1	1	2	3	5	4
YDR299W	BFR2	534	10	5	6	14	11	6	1	0	1	4	22	24	16	32	0	1	22	2	48	20	4	3	1	9	3	4	5	11	16	9	18	2	11	3	4	34	18	4	9	7	6	2	2	2	12	3	10
YDR300C	PRO1	428	11	4	3	13	12	3	0	0	0	3	6	19	11	20	1	2	11	3	17	6	2	8	3	19	4	7	4	12	14	6	16	1	17	3	6	22	10	10	4	6	9	3	1	3	4	2	1
YDR301W	CFT1	1357	16	13	7	16	32	13	2	1	4	6	27	62	31	59	5	7	36	11	58	25	21	16	6	32	5	20	32	28	51	20	43	9	34	14	14	59	31	32	23	40	22	7	4	21	21	12	16
YDR302W	GPI11	219	4	1	1	3	2	2	0	0	0	2	2	7	2	7	1	3	3	1	1	1	2	2	1	6	1	3	2	5	8	3	11	0	10	3	1	9	6	4	4	11	5	1	0	6	4	1	1
YDR303C	RSC3	885	13	3	3	10	15	7	0	2	1	9	23	62	11	30	5	7	33	12	37	16	7	7	2	8	6	10	18	14	42	11	27	8	39	11	14	37	27	17	18	31	11	3	5	16	14	6	11
YDR304C	CPR5	225	2	5	2	2	4	1	0	1	0	1	7	5	9	7	1	1	5	2	12	4	4	2	1	11	6	2	0	5	12	1	1	3	7	1	1	8	8	7	7	10	3	1	0	5	1	1	3
YDR305C	HNT2	217	2	4	0	3	6	2	1	0	0	1	5	5	4	11	0	0	10	2	8	2	4	0	3	6	2	4	4	4	4	1	10	1	6	3	2	10	9	4	3	3	5	2	0	5	3	3	0
YDR306C	YDR306C	478	5	3	4	6	5	5	4	0	0	1	7	20	4	18	6	7	6	7	19	9	8	2	4	7	1	9	13	5	13	6	19	3	19	6	5	26	19	9	9	11	10	5	2	4	8	3	7
YDR307W	YDR307W	662	9	3	4	6	14	1	3	2	1	3	8	21	13	18	5	7	20	6	24	9	9	7	4	7	5	7	20	14	30	7	29	3	14	8	12	24	12	10	23	32	12	3	3	7	16	5	7
YDR308C	SRB7	140	1	2	0	2	2	2	1	0	0	0	5	1	5	8	0	2	4	4	8	6	0	1	0	2	1	2	5	1	6	2	7	0	3	0	3	6	8	4	1	3	0	0	0	4	2	1	2
YDR309C	GIC2	383	4	4	1	8	10	3	0	1	2	4	17	15	7	13	1	0	10	6	13	7	4	1	1	5	5	6	2	4	10	4	2	3	7	7	9	16	15	5	9	8	8	3	2	10	19	7	12
YDR310C	SUM1	1062	19	16	8	17	25	13	6	4	5	3	37	62	24	47	3	0	25	9	47	32	11	10	1	20	6	13	22	17	22	8	24	9	22	9	12	57	22	23	13	15	23	6	11	8	39	10	28
YDR311W	TFB1	642	11	8	2	10	14	9	1	0	1	1	28	34	20	27	1	4	18	8	28	14	3	2	5	12	4	10	8	13	19	12	15	3	24	4	3	32	27	18	8	12	10	5	4	5	12	6	4
YDR312W	SSF2	453	5	4	1	10	18	3	3	3	0	4	5	16	8	24	0	2	14	8	36	7	5	2	3	8	2	10	4	9	12	7	12	0	9	7	2	36	16	12	5	8	8	2	2	8	7	2	4
YDR313C	PIB1	286	9	6	2	3	9	6	1	0	0	0	8	16	5	14	7	13	8	5	14	10	3	0	1	2	5	7	3	2	5	4	2	3	2	1	4	8	8	4	3	12	4	1	1	6	3	5	4
YDR314C	RAD34	692	8	8	0	6	16	12	5	3	0	5	13	28	13	31	4	2	18	10	35	11	9	6	2	7	2	15	12	9	24	15	25	2	18	6	8	49	31	15	8	23	7	5	5	10	5	9	2
YDR315C	IPK1	281	3	1	1	2	2	2	1	1	0	2	8	19	6	14	3	6	5	2	8	2	2	2	2	2	3	6	10	7	10	5	9	4	7	6	4	16	8	5	2	6	4	1	2	3	7	2	0
YDR316W	OMS1	471	9	2	4	4	17	9	4	2	2	2	8	18	9	18	2	4	14	1	41	7	6	5	3	9	3	5	6	7	12	4	15	3	13	5	7	40	20	12	7	17	3	1	2	5	9	3	2
YDR316W-A	YDR316W-A	440	5	4	1	12	5	3	1	2	1	2	14	24	8	14	2	1	20	8	12	4	4	3	2	6	4	9	3	8	12	4	7	2	3	4	3	19	6	12	3	10	16	5	7	14	14	5	9
YDR316W-B	YDR316W-B	1755	32	9	6	34	32	5	9	5	4	15	53	77	50	53	8	6	54	20	66	21	21	13	2	32	24	39	45	41	43	23	45	14	19	11	28	95	32	31	22	30	43	13	16	42	52	10	26
YDR317W	HIM1	414	3	3	2	6	11	8	0	0	2	0	6	20	7	9	3	5	6	4	18	9	12	4	0	7	2	2	8	5	16	4	13	1	14	4	4	23	12	8	5	16	7	2	2	7	6	5	4
YDR318W	MCM21	368	3	1	4	5	9	2	3	0	1	1	1	13	12	25	0	1	10	7	25	9	2	0	2	4	2	6	16	5	11	4	14	3	11	6	3	19	15	6	10	15	7	0	2	6	7	3	1
YDR319C	YDR319C	274	3	1	2	8	3	1	1	0	0	2	3	8	1	4	9	1	7	1	8	1	2	1	4	4	5	4	11	4	13	9	10	4	6	3	5	9	4	7	10	12	2	2	0	3	5	2	2
YDR320C	SWA2	668	13	8	3	11	9	5	1	1	1	2	17	36	16	40	2	0	11	4	31	16	4	2	2	10	2	7	11	7	25	8	20	3	12	12	4	29	35	14	11	14	9	7	6	17	19	15	15
YDR320C-A	DAD4	72	2	0	1	1	0	1	1	0	1	0	7	6	0	1	0	1	2	2	3	3	0	1	0	1	0	2	2	1	4	1	0	1	0	1	4	2	2	2	1	0	1	0	0	2	0	2	0
YDR321W	ASP1	381	7	5	0	11	7	0	0	0	0	2	8	12	8	15	7	3	13	2	11	8	2	8	2	17	3	4	5	9	20	5	7	1	11	2	4	13	10	7	3	8	9	0	4	7	6	7	5
YDR322C-A	TIM11	96	2	3	2	2	3	0	0	0	0	0	2	5	0	4	0	1	0	2	5	6	0	0	1	2	1	0	1	0	2	2	0	0	6	2	1	3	8	2	0	5	0	0	0	4	2	0	1
YDR322W	MRPL35	367	4	5	0	7	13	6	2	0	1	2	5	21	6	15	0	1	11	4	13	7	3	2	2	3	2	5	5	11	11	5	7	2	11	2	6	17	13	6	7	11	9	4	1	11	4	3	3
YDR323C	PEP7	515	7	3	2	5	17	8	2	0	1	4	17	27	7	24	7	12	12	5	24	10	2	5	6	7	4	13	14	5	14	13	17	7	12	8	10	23	21	11	4	12	7	3	3	4	6	7	9
YDR324C	UTP4	776	11	6	2	6	23	8	1	1	0	4	28	34	21	36	7	6	15	10	39	6	7	8	6	17	6	6	19	15	22	15	28	1	14	4	7	37	22	12	11	21	7	3	3	7	21	10	8
YDR325W	YCG1	1035	16	8	11	25	21	19	1	1	2	5	32	49	29	52	3	12	20	16	61	29	7	5	4	12	4	14	33	17	42	10	35	11	28	10	15	36	27	18	13	29	8	1	6	9	29	6	11
YDR326C	YSP2	1438	21	14	4	16	25	17	2	4	0	8	51	93	29	75	2	4	29	15	46	22	22	10	3	34	8	32	25	30	51	9	34	9	24	10	11	75	38	21	27	38	22	11	7	24	51	9	17
YDR328C	SKP1	194	1	2	2	5	6	3	1	0	1	2	12	5	19	7	1	0	2	1	12	10	1	1	0	3	3	1	0	5	5	4	0	1	3	4	1	5	5	5	4	1	1	5	0	1	5	2	3
YDR329C	PEX3	441	7	5	2	6	10	2	1	0	2	2	15	15	8	11	2	2	16	17	20	10	3	6	3	0	3	3	12	7	8	9	10	4	12	11	8	14	14	10	11	9	2	0	3	4	7	10	7
YDR330W	UBX5	500	6	11	4	9	10	9	2	0	0	5	13	20	19	22	1	0	22	6	32	16	5	8	3	4	2	4	6	13	15	5	11	2	13	3	6	15	11	10	11	10	12	5	6	11	13	3	6
YDR331W	GPI8	411	7	3	3	10	5	7	0	1	2	1	10	19	8	29	1	3	7	4	17	4	4	2	1	5	5	9	14	6	10	3	7	1	10	11	7	12	8	11	16	9	1	1	3	4	8	1	8
YDR332W	IRC3	689	15	8	5	13	17	7	4	2	2	3	6	26	16	32	2	8	20	8	28	7	11	5	1	9	6	11	22	15	21	9	21	6	15	10	5	50	12	17	10	17	3	4	4	4	21	4	4
YDR333C	YDR333C	723	14	7	5	12	22	7	0	2	1	2	17	32	10	46	2	3	26	14	31	18	10	5	2	10	4	14	11	11	23	11	26	5	20	9	10	30	20	17	21	20	9	3	5	13	14	7	10
YDR334W	SWR1	1514	29	18	8	23	50	23	4	2	2	4	29	53	42	78	1	13	49	23	97	35	17	4	11	28	12	29	23	18	25	21	46	4	38	24	25	80	57	24	25	38	19	8	7	10	30	10	13
YDR335W	MSN5	1224	18	13	7	16	29	14	3	1	1	5	26	45	31	57	6	17	30	14	57	26	10	7	4	17	3	15	26	20	48	20	56	6	35	18	23	58	26	34	22	37	20	11	1	13	15	14	22
YDR336W	YDR336W	314	2	1	1	7	9	4	0	0	1	0	12	12	4	11	1	5	7	1	11	3	9	1	3	3	1	6	9	4	5	5	7	6	8	3	7	20	15	6	5	11	5	3	2	3	1	2	2
YDR337W	MRPS28	286	8	6	3	9	11	7	1	0	1	8	3	14	5	10	1	1	8	4	14	9	2	4	0	4	0	2	9	2	10	4	6	1	8	4	1	20	9	9	4	8	2	1	1	3	3	2	3
YDR338C	YDR338C	695	17	8	10	18	15	6	8	0	0	3	13	16	9	24	7	2	14	5	28	13	12	9	8	16	7	8	12	12	30	23	23	7	17	4	10	15	5	15	21	20	7	7	1	12	18	5	4
YDR339C	FCF1	189	4	2	1	4	8	1	2	0	0	1	4	5	4	7	0	6	7	2	4	2	2	4	0	3	2	2	5	6	4	3	4	2	6	3	1	15	9	5	1	5	3	1	1	5	1	2	0
YDR341C	YDR341C	607	11	10	4	18	19	1	0	1	0	7	13	13	12	22	1	2	20	4	36	14	3	7	0	28	7	7	1	18	22	6	24	1	18	6	6	29	22	19	14	15	11	3	1	5	5	2	5
YDR342C	HXT7	570	5	12	0	28	13	1	0	0	0	6	13	5	6	9	1	10	12	1	22	7	0	1	0	52	3	3	1	11	35	3	8	1	27	0	2	7	19	20	24	11	18	0	0	4	4	2	12
YDR343C	HXT6	570	5	12	0	29	13	1	0	0	0	6	13	5	5	10	1	10	12	1	22	7	0	1	0	52	3	3	1	11	35	3	8	1	27	0	2	7	19	20	24	11	18	0	0	4	4	2	11
YDR345C	HXT3	567	6	11	0	25	11	0	0	0	0	6	15	9	5	14	1	14	16	2	18	4	1	2	0	54	0	3	1	9	31	3	6	0	23	2	2	9	15	25	34	9	16	0	1	4	6	1	8
YDR346C	SVF1	481	6	5	4	12	5	3	0	0	0	2	12	15	9	25	0	3	9	2	48	16	3	4	5	17	7	6	6	13	18	1	7	0	9	0	2	17	16	9	10	13	10	0	1	7	6	4	7
YDR347W	MRP1	321	6	5	5	7	3	7	3	3	1	3	10	11	5	8	1	2	9	5	15	9	3	3	6	5	1	2	5	5	7	3	10	5	7	4	6	18	6	8	6	9	5	3	2	3	9	2	1
YDR348C	YDR348C	499	7	7	4	6	20	8	2	3	0	5	19	22	10	26	0	0	10	10	14	9	6	8	3	18	5	10	3	3	5	4	11	1	7	2	2	17	16	5	5	11	11	6	3	10	18	7	8
YDR349C	YPS7	596	14	7	3	12	7	3	3	1	1	3	14	20	9	21	1	4	11	6	14	7	12	8	5	13	0	4	14	6	20	13	12	3	12	8	8	8	10	11	9	16	11	3	2	8	21	12	15
YDR350C	ATP22	684	7	8	2	9	10	8	5	2	0	6	10	36	6	15	3	10	13	11	27	16	11	5	5	5	8	13	15	5	20	13	21	8	20	17	14	39	18	14	14	31	9	3	4	8	14	9	5
YDR351W	SBE2	864	9	6	2	4	11	4	5	2	2	12	18	36	18	30	11	6	27	13	37	21	9	7	3	8	6	17	25	9	21	11	25	7	19	10	12	54	25	24	16	16	9	6	7	11	27	12	9
YDR352W	YDR352W	317	8	2	3	7	6	3	1	0	0	3	3	11	3	8	3	3	11	3	13	6	4	7	5	7	0	3	8	7	8	10	7	1	12	7	5	4	4	3	7	10	3	4	1	6	5	7	3
YDR353W	TRR1	319	6	11	3	16	6	2	0	0	0	2	8	2	6	9	0	4	5	3	21	3	1	10	1	17	3	2	1	8	13	6	4	0	10	2	2	12	12	9	6	5	10	1	1	1	3	3	5
YDR354W	TRP4	380	4	5	5	11	4	0	0	1	0	1	4	10	9	10	0	5	4	3	18	4	10	8	2	9	10	7	7	5	10	8	13	2	13	2	11	12	16	6	4	9	4	2	5	8	4	7	9
YDR356W	SPC110	944	10	6	2	11	31	18	4	6	1	9	23	55	25	46	1	1	25	15	88	35	3	3	3	5	7	7	19	13	26	22	33	5	29	7	15	83	39	16	7	8	6	2	2	4	20	16	7
YDR357C	CNL1	122	1	2	2	2	3	0	0	0	0	0	3	7	4	7	1	1	4	1	7	3	1	1	0	2	1	1	4	1	4	1	3	1	3	1	3	9	4	4	2	0	0	0	0	1	1	1	1
YDR358W	GGA1	557	12	3	5	13	14	3	1	2	1	1	14	20	12	29	2	2	24	4	29	12	3	6	3	10	2	4	12	9	10	14	17	3	17	7	12	32	18	9	5	9	11	4	5	9	13	5	9
YDR359C	EAF1	982	24	8	9	19	34	15	5	4	3	9	21	41	16	38	3	4	37	32	47	27	7	4	4	15	7	14	26	8	28	11	31	6	21	10	13	46	28	20	5	18	32	8	11	14	28	7	12
YDR361C	BCP1	283	2	3	0	5	3	6	1	0	0	1	2	14	13	16	0	2	5	1	23	7	1	4	0	7	2	4	0	7	11	3	7	1	5	2	5	18	8	5	8	8	5	0	1	2	4	4	4
YDR362C	TFC6	672	23	3	4	12	15	9	1	3	0	2	11	26	12	35	2	9	8	5	24	16	15	13	5	5	6	9	17	4	18	5	17	2	15	5	10	27	23	8	9	20	8	3	6	10	14	8	9
YDR363W	ESC2	456	2	3	3	6	9	7	3	1	1	2	8	17	13	27	0	2	8	8	42	9	6	1	0	4	0	6	12	9	7	4	10	5	4	4	5	29	17	14	2	12	8	4	2	1	13	9	8
YDR363W-A	SEM1	89	1	3	0	3	1	0	0	0	1	0	2	6	5	7	0	0	3	1	11	2	0	0	0	1	0	0	4	0	1	1	1	0	2	0	0	6	3	1	2	1	0	1	0	0	0	1	0
YDR364C	CDC40	455	4	2	2	5	8	3	2	2	3	4	7	16	13	24	2	5	10	6	20	6	5	5	4	15	4	17	13	3	11	5	11	2	6	3	3	25	13	3	8	12	9	3	3	6	13	9	3
YDR365C	ESF1	628	5	7	4	14	14	7	0	1	1	7	16	19	15	55	1	2	7	10	61	15	6	3	3	14	3	6	5	10	9	3	8	0	14	1	4	47	43	12	10	14	7	0	1	10	7	7	7
YDR365W-A	YDR365W-A	440	5	4	1	12	5	3	1	2	1	2	14	23	8	13	2	2	20	8	12	5	5	3	2	6	5	8	2	8	12	4	7	2	3	5	3	19	6	12	3	10	15	6	6	14	15	5	9
YDR365W-B	YDR365W-B	1755	31	9	5	36	33	5	11	5	3	16	56	72	48	53	7	7	58	18	67	25	19	15	2	32	25	34	40	40	47	24	43	14	20	10	30	89	35	32	21	32	41	14	16	42	54	11	24
YDR366C	YDR366C	132	1	0	0	2	1	2	0	1	0	0	1	5	0	1	3	0	0	2	3	3	2	0	1	2	2	4	10	4	10	4	5	2	4	1	1	5	3	1	3	6	2	0	0	0	0	0	3
YDR367W	KEI1	221	6	0	0	3	2	2	0	0	0	1	6	4	2	6	2	3	9	0	6	2	1	0	2	7	2	2	4	3	12	6	7	0	12	4	5	7	6	4	6	10	3	1	2	1	3	2	2
YDR368W	YPR1	312	3	5	1	13	6	1	0	0	0	3	7	11	5	11	1	1	7	1	15	6	3	7	1	8	2	4	0	4	21	7	6	0	10	4	2	12	14	5	5	6	11	0	1	6	1	0	6
YDR369C	XRS2	854	14	6	1	15	21	5	4	1	4	9	24	47	11	39	0	9	11	8	46	19	7	8	3	16	8	5	16	9	33	12	19	2	17	11	11	48	28	18	9	28	13	6	7	7	25	16	7
YDR370C	YDR370C	442	4	4	2	6	10	5	1	2	2	1	8	21	7	15	4	8	8	2	21	9	4	6	1	9	4	9	8	9	13	6	14	2	7	4	14	25	12	11	3	16	9	2	4	5	15	3	4
YDR371W	CTS2	511	7	4	1	4	11	3	2	1	0	1	16	25	5	25	2	3	12	1	23	5	12	13	3	7	7	9	14	9	17	10	14	2	9	5	1	32	11	11	11	22	7	3	1	5	16	5	3
YDR372C	VPS74	345	7	3	3	6	13	6	0	1	0	3	11	11	9	16	1	2	7	0	27	5	5	1	3	8	1	2	5	7	14	1	18	1	17	2	4	15	7	10	3	8	2	1	1	3	4	1	6
YDR373W	FRQ1	190	1	2	1	3	4	3	0	0	0	0	4	3	3	14	1	1	3	2	11	4	5	2	1	4	1	3	3	3	5	2	2	0	6	3	5	8	7	7	4	12	1	2	0	2	1	1	3
YDR374C	YDR374C	306	3	2	0	2	10	6	0	0	1	1	11	20	4	12	0	1	7	3	18	4	4	3	1	1	1	7	6	5	15	4	7	0	9	0	1	18	7	4	7	11	7	2	1	1	6	2	7
YDR374W-A	YDR374W-A	89	5	2	1	3	2	2	0	0	2	0	1	3	0	6	0	1	5	3	7	3	1	0	0	1	0	1	0	0	3	2	4	1	4	3	2	2	2	1	0	2	0	0	0	1	0	0	0
YDR375C	BCS1	456	4	8	5	10	7	8	1	1	2	3	12	14	16	14	1	1	8	5	14	6	5	9	1	19	3	7	9	7	16	5	14	3	6	9	4	23	10	16	7	13	10	3	4	4	6	6	6
YDR376W	ARH1	493	10	1	2	5	9	3	4	0	2	8	11	19	12	18	0	5	8	3	25	7	10	9	3	12	3	7	12	7	16	5	14	4	15	3	4	19	26	6	8	19	6	3	1	12	5	8	7
YDR377W	ATP17	101	3	5	1	4	3	0	0	1	0	1	1	4	0	2	0	0	1	0	2	1	1	1	1	4	1	5	2	1	4	1	0	0	5	0	0	5	5	2	0	6	5	0	0	2	0	0	2
YDR378C	LSM6	86	1	2	0	1	1	1	0	0	0	0	2	5	0	3	0	0	1	1	3	3	2	1	0	4	1	0	1	2	2	2	1	2	2	0	2	3	3	3	1	3	0	0	0	0	0	2	2
YDR379C-A	YDR379C-A	79	0	1	0	2	3	1	1	0	1	0	2	4	1	0	0	0	2	0	6	0	1	0	2	0	3	3	2	0	3	0	4	0	2	2	0	5	3	1	1	3	2	0	0	2	1	0	1
YDR379W	RGA2	1009	20	5	5	10	24	15	6	3	2	4	27	49	27	46	9	12	24	12	42	21	7	12	3	8	11	17	24	11	21	13	34	2	26	13	8	63	23	13	7	19	20	8	8	12	37	19	16
YDR380W	ARO10	635	10	12	5	6	7	3	2	3	2	4	19	26	15	20	5	7	20	4	29	6	10	11	4	17	5	9	10	12	25	9	13	2	16	6	10	29	13	14	11	19	7	2	2	14	11	5	7
YDR381C-A	YDR381C-A	114	1	1	2	4	6	2	0	0	1	0	5	5	3	5	1	0	3	0	3	2	3	0	3	5	0	1	4	0	4	1	4	0	0	0	2	8	4	1	1	3	3	1	0	1	1	1	0
YDR381W	YRA1	226	5	4	1	10	18	7	0	1	0	3	14	3	6	5	0	0	8	1	10	1	3	6	0	12	0	0	0	6	2	1	3	1	6	1	3	11	11	5	2	3	12	0	0	3	1	2	2
YDR382W	RPP2B	110	0	7	0	16	1	0	0	0	0	0	2	0	2	5	0	0	2	0	16	0	0	1	0	13	0	0	0	4	0	0	4	0	5	0	0	1	6	2	2	1	2	0	0	0	0	0	2
YDR383C	NKP1	238	3	4	1	3	7	2	0	0	0	0	1	11	6	11	1	1	5	5	23	9	3	3	1	1	0	0	10	2	4	7	10	3	5	6	2	12	9	6	1	2	2	0	2	1	1	7	2
YDR384C	ATO3	275	4	5	4	3	3	2	0	2	0	0	6	10	5	8	3	6	1	5	4	3	3	8	7	10	2	0	1	2	10	11	4	4	14	3	2	2	3	8	14	8	2	2	2	4	2	2	3
YDR385W	EFT2	842	0	22	0	46	35	0	0	0	0	6	25	1	30	28	0	8	32	0	54	1	0	1	0	58	10	6	0	31	19	2	12	0	54	0	1	6	55	23	31	4	39	0	0	1	0	0	18
YDR386W	MUS81	632	10	5	3	12	11	13	3	0	2	4	10	24	8	22	7	5	15	4	40	19	10	7	1	14	5	8	24	5	14	11	17	8	10	6	12	42	23	12	8	14	7	4	1	8	9	7	7
YDR387C	YDR387C	555	15	9	5	11	16	5	4	1	0	1	10	11	5	15	5	5	5	6	13	5	10	5	5	12	1	4	12	10	31	10	13	5	16	13	11	9	6	17	12	23	10	2	0	9	15	5	14
YDR388W	RVS167	482	14	16	5	26	7	3	0	0	0	5	11	6	9	9	1	0	21	13	25	10	6	9	4	16	3	2	3	1	14	4	6	3	14	4	1	17	16	9	7	11	16	1	5	11	5	1	2
YDR389W	SAC7	654	8	5	5	13	23	11	4	3	3	3	19	39	10	25	1	0	12	10	28	9	6	5	1	16	5	11	15	7	9	13	20	3	13	5	6	31	13	9	9	12	20	5	9	13	21	4	11
YDR390C	UBA2	636	11	9	4	12	6	7	0	5	2	3	15	33	12	36	4	7	14	10	31	12	6	2	4	13	1	6	17	15	29	8	22	2	13	6	8	27	20	9	10	17	15	4	6	7	13	3	7
YDR391C	YDR391C	232	6	4	1	7	5	4	0	1	0	0	8	12	5	8	3	3	1	0	8	10	2	3	1	6	1	4	3	6	8	1	6	0	1	3	3	8	10	4	7	7	6	0	2	4	1	0	2
YDR392W	SPT3	337	4	4	2	5	8	9	3	0	0	3	8	10	12	17	0	2	10	7	17	8	5	2	3	10	1	8	7	3	11	2	6	3	8	6	2	20	12	12	3	10	4	2	1	4	4	2	4
YDR393W	SHE9	456	5	5	5	9	11	10	3	0	2	3	15	14	10	10	0	1	17	8	33	12	4	2	2	5	4	3	8	7	11	9	21	2	14	2	3	32	11	9	7	12	1	3	0	5	7	8	7
YDR394W	RPT3	428	7	10	2	13	11	6	0	1	0	12	8	9	14	17	0	0	13	5	26	7	0	3	2	17	1	3	6	9	14	7	14	2	11	7	5	14	12	11	8	4	12	1	0	6	6	2	8
YDR395W	SXM1	944	18	11	3	20	15	6	1	0	0	5	22	32	16	40	2	9	31	11	59	23	5	3	7	10	5	9	17	27	43	15	39	2	31	21	11	30	22	23	26	33	21	3	1	13	11	6	15
YDR397C	NCB2	146	1	0	4	3	3	2	1	0	0	0	2	4	3	6	0	0	3	3	9	10	1	1	0	2	3	0	7	5	0	2	3	1	4	3	1	3	10	6	3	4	1	2	1	0	2	0	7
YDR398W	UTP5	643	16	10	0	9	7	10	0	2	0	5	15	24	23	23	3	4	17	9	39	15	3	12	3	16	4	9	10	10	16	11	16	4	23	10	5	26	15	8	10	7	11	3	0	3	11	6	18
YDR399W	HPT1	221	6	2	0	8	4	1	0	0	0	3	7	3	7	9	0	2	7	3	12	6	0	4	1	6	2	3	0	7	12	5	2	0	7	0	2	6	14	4	5	4	5	1	1	3	1	1	1
YDR400W	URH1	340	9	5	5	7	4	2	1	1	0	2	11	10	8	16	1	6	3	3	12	6	7	5	3	9	1	7	12	3	15	7	7	2	7	0	6	13	8	8	5	13	9	2	3	8	3	3	2
YDR402C	DIT2	489	9	7	4	13	14	3	2	0	1	3	13	17	4	18	4	3	9	5	23	6	5	6	7	6	3	6	10	9	17	11	14	7	11	1	14	27	9	9	9	24	8	7	1	11	8	3	2
YDR403W	DIT1	536	7	5	3	6	12	1	1	2	1	6	9	15	13	27	2	10	8	6	27	8	9	6	4	9	5	13	10	8	22	2	12	3	17	6	2	29	14	8	9	25	8	5	1	6	10	5	7
YDR404C	RPB7	171	1	1	1	2	4	0	1	0	0	1	2	3	3	6	0	4	6	1	6	3	1	1	4	8	2	2	3	4	8	3	1	0	3	1	4	10	3	4	5	6	4	1	1	2	3	0	3
YDR405W	MRP20	263	5	7	2	0	5	3	3	3	2	4	12	2	8	5	2	0	2	7	13	8	5	5	2	1	2	4	7	6	4	4	2	3	5	4	4	12	12	7	7	4	4	6	3	5	3	4	3
YDR406W	PDR15	1529	32	26	17	46	40	14	1	3	1	14	27	36	25	52	8	21	38	22	62	11	17	11	11	57	11	18	9	35	44	18	43	6	38	9	16	51	33	42	43	45	22	10	9	23	31	13	21
YDR407C	TRS120	1289	13	6	9	15	27	12	3	2	3	3	27	50	22	44	9	9	33	14	50	28	7	9	7	10	4	13	38	32	56	17	37	9	44	12	12	63	32	28	28	35	31	7	12	15	28	23	12
YDR408C	ADE8	214	7	6	5	3	2	3	0	1	0	0	3	3	6	4	2	3	6	6	6	11	2	5	1	5	5	2	3	8	6	5	6	2	5	3	2	5	12	3	2	1	4	1	1	3	1	2	3
YDR409W	SIZ1	904	10	6	3	10	15	15	3	2	4	6	27	73	10	46	4	6	24	12	34	9	7	4	8	13	4	15	18	14	21	10	19	6	16	11	11	34	15	16	8	14	25	15	11	25	20	8	17
YDR410C	STE14	239	2	1	3	4	5	0	0	1	0	1	3	5	2	4	1	2	4	1	7	7	4	3	2	3	1	10	6	1	14	5	3	2	3	8	11	6	8	4	6	17	3	1	1	3	3	3	7
YDR411C	DFM1	341	3	8	2	3	9	2	4	2	1	3	6	15	4	5	3	2	10	3	4	2	7	9	8	8	1	3	7	12	6	6	6	1	10	2	4	3	3	9	8	12	8	5	2	4	6	1	5
YDR412W	RRP17	235	4	2	2	3	11	3	1	0	1	3	7	9	5	14	0	0	8	6	17	10	1	4	1	1	3	0	4	2	4	1	4	1	7	2	3	15	21	2	3	6	1	1	0	1	2	2	1
YDR414C	ERD1	362	6	5	1	2	15	5	1	0	0	3	1	12	7	5	2	5	6	6	11	5	2	2	0	2	5	4	15	6	13	9	13	6	15	6	8	13	3	6	12	17	4	4	3	2	2	3	9
YDR415C	YDR415C	374	5	5	3	8	8	3	1	0	0	2	10	8	6	16	0	2	6	3	16	11	6	5	6	4	7	6	8	6	14	4	10	3	6	2	3	10	12	9	5	15	8	2	1	6	5	2	6
YDR416W	SYF1	859	20	5	4	16	21	10	4	3	1	4	15	24	9	36	4	10	25	6	63	22	8	2	5	13	2	12	21	14	31	14	25	4	23	13	15	34	24	17	12	25	10	5	2	10	23	11	9
YDR418W	RPL12B	165	0	5	0	11	7	0	0	0	0	1	6	1	3	5	0	1	6	0	12	0	0	0	0	13	0	2	0	6	9	0	1	0	10	0	0	4	14	2	3	1	9	0	0	2	0	1	5
YDR419W	RAD30	632	16	5	3	8	10	5	2	3	3	1	9	18	9	35	6	11	7	16	25	14	7	16	2	8	5	7	14	10	18	8	17	3	12	8	14	45	22	10	9	19	5	4	3	8	12	8	10
YDR420W	HKR1	1802	65	14	13	39	10	7	4	3	4	2	26	47	22	45	3	2	34	15	62	22	18	16	10	13	8	16	53	16	40	9	32	7	21	9	20	38	18	12	14	31	50	22	7	33	129	36	73
YDR421W	ARO80	950	27	5	7	12	22	16	8	2	2	5	25	48	17	39	5	9	20	5	46	29	14	5	9	10	9	4	21	18	28	15	24	6	19	11	20	48	18	18	19	19	22	6	4	13	18	13	8
YDR422C	SIP1	815	19	8	3	15	20	11	2	4	0	5	21	40	16	42	1	3	20	11	32	14	9	7	2	12	8	26	17	11	12	5	16	1	23	10	11	26	20	18	3	21	15	10	5	14	25	12	14
YDR423C	CAD1	409	7	5	3	13	6	8	4	3	1	0	7	16	10	19	5	7	10	12	22	7	4	4	2	6	5	2	10	6	10	6	13	4	5	6	6	21	14	7	4	2	6	5	2	3	5	7	3
YDR424C	DYN2	92	1	0	2	2	1	0	0	0	0	0	1	2	4	4	0	0	1	1	3	1	1	2	2	1	1	2	1	2	4	0	2	0	2	3	0	4	8	1	2	3	1	0	0	1	0	2	0
YDR425W	SNX41	625	10	3	2	11	7	4	1	2	1	0	26	27	8	15	0	4	18	6	34	9	3	7	3	1	6	16	16	17	30	12	19	7	15	6	8	31	15	11	11	13	13	7	2	7	15	11	13
YDR427W	RPN9	393	3	4	0	7	7	3	1	1	0	2	6	13	9	26	1	0	17	1	19	4	1	3	0	7	3	5	10	6	12	7	18	4	20	4	4	21	14	8	9	14	6	1	0	2	8	4	7
YDR428C	BNA7	261	2	4	2	4	7	2	0	1	0	0	5	12	3	13	0	5	9	4	8	8	5	0	0	5	1	4	6	4	9	3	11	1	10	1	5	6	8	8	5	5	4	2	0	4	7	1	1
YDR429C	TIF35	274	10	6	0	6	13	2	0	0	0	5	5	6	4	7	0	4	6	2	26	7	2	4	2	12	0	3	2	3	7	1	8	2	7	0	1	13	10	6	4	2	9	1	0	3	3	1	3
YDR430C	CYM1	989	11	12	5	13	22	6	2	3	1	5	18	33	27	41	1	5	30	15	40	20	14	9	9	32	5	22	21	13	24	15	35	7	31	11	7	48	25	18	27	29	12	5	6	22	13	9	15
YDR432W	NPL3	414	2	6	1	12	31	2	0	2	0	3	5	9	4	14	0	1	16	5	38	4	4	19	0	39	11	0	0	5	4	2	4	1	8	0	1	4	4	5	10	9	35	2	0	14	4	2	8
YDR434W	GPI17	534	7	5	2	11	4	3	0	1	2	1	8	27	8	25	2	2	18	6	23	11	6	6	2	8	2	11	11	4	18	11	29	3	14	5	4	14	11	11	10	18	10	1	3	11	17	2	2
YDR435C	PPM1	328	4	2	3	9	6	3	3	2	1	4	5	11	10	7	4	2	7	6	15	7	4	2	2	5	0	5	8	6	10	3	10	3	18	3	4	11	9	13	4	6	1	6	2	2	8	2	6
YDR436W	PPZ2	710	13	8	5	9	20	14	2	7	3	7	18	33	20	27	4	9	12	3	19	8	10	15	6	14	7	12	5	8	10	11	23	6	8	9	5	29	14	14	13	12	11	13	5	12	27	10	16
YDR437W	GPI19	140	1	3	0	1	2	0	0	0	0	0	2	1	5	6	2	0	4	1	2	4	0	2	0	4	0	1	6	4	3	5	2	2	3	5	3	3	2	7	2	3	3	0	3	0	2	3	1
YDR438W	THI74	370	3	6	4	10	2	3	2	0	2	1	6	6	5	7	1	4	4	3	11	3	4	1	3	7	2	3	9	9	12	9	10	3	17	9	8	8	4	8	9	24	3	1	1	6	12	1	5
YDR439W	LRS4	347	5	2	3	3	9	5	2	0	1	5	9	25	11	15	1	0	10	10	12	8	2	3	1	4	1	4	8	4	7	2	14	4	7	8	4	22	15	3	1	5	5	2	0	4	15	3	3
YDR440W	DOT1	582	9	1	2	8	11	10	2	1	2	3	15	26	12	24	4	6	14	8	22	10	9	5	3	11	1	9	15	7	16	7	21	4	14	3	4	26	30	10	12	10	8	3	5	11	22	9	3
YDR441C	APT2	181	6	2	1	5	3	2	0	0	0	0	2	0	5	5	0	1	3	2	11	6	4	4	1	6	2	4	6	2	8	5	5	1	4	2	2	5	5	2	5	11	2	3	1	2	0	0	4
YDR443C	SSN2	1420	16	13	11	25	15	12	1	7	1	2	44	72	29	66	3	12	36	24	58	24	26	10	4	15	13	22	36	27	38	19	48	10	25	22	17	64	38	33	31	30	37	13	21	16	26	18	17
YDR444W	YDR444W	687	7	6	8	8	13	11	5	3	2	1	16	28	7	29	1	2	8	9	29	24	9	8	11	13	6	11	18	10	21	5	16	3	15	5	11	33	24	14	6	21	19	2	11	12	10	5	9
YDR446W	ECM11	302	5	7	1	3	3	2	1	1	0	0	2	17	6	10	1	1	9	7	23	6	3	2	0	3	1	2	7	4	12	5	5	4	2	2	6	28	12	2	1	6	8	2	3	6	8	5	5
YDR447C	RPS17B	136	1	1	0	4	13	0	0	0	0	4	7	0	4	3	0	1	7	0	7	0	0	0	0	6	0	1	0	3	4	0	1	0	13	0	1	4	10	2	2	0	4	0	0	0	0	0	3
YDR448W	ADA2	434	11	3	3	8	14	10	2	2	1	2	7	14	10	15	5	7	10	12	32	9	1	8	4	6	1	11	12	2	12	6	11	4	11	4	3	16	14	9	5	13	3	7	3	9	6	14	2
YDR449C	UTP6	440	8	3	2	1	14	3	0	1	1	3	13	23	13	17	0	5	13	5	16	12	2	1	2	7	3	5	4	9	20	12	15	3	16	1	4	26	21	14	6	10	7	1	0	4	7	4	3
YDR450W	RPS18A	146	0	0	0	7	10	0	0	0	0	6	8	1	4	4	0	1	8	0	7	0	0	0	0	10	6	1	0	6	4	0	4	0	11	0	0	3	8	2	3	0	2	0	0	0	0	0	3
YDR451C	YHP1	353	5	2	2	11	9	7	0	1	2	2	7	13	6	5	3	3	6	7	10	10	1	3	2	3	8	4	6	3	9	2	7	3	5	3	5	20	17	6	8	5	13	5	0	11	9	4	5
YDR452W	PPN1	674	12	4	3	7	13	11	0	4	3	2	12	27	21	28	1	4	11	5	42	14	15	4	5	9	5	8	6	13	24	7	16	4	9	7	8	40	28	19	15	20	17	3	5	7	11	4	6
YDR453C	TSA2	196	2	9	1	5	6	0	0	0	0	0	3	7	7	5	1	1	3	2	9	3	3	3	0	8	0	2	2	6	4	1	7	0	6	2	2	11	7	1	5	6	7	1	1	2	2	0	6
YDR454C	GUK1	187	2	4	1	8	4	2	0	0	0	1	5	3	3	8	0	1	3	1	11	4	0	2	1	10	0	1	0	4	7	0	4	0	7	1	0	10	9	3	5	6	6	0	0	1	1	1	6
YDR456W	NHX1	633	16	5	4	12	7	5	1	1	0	3	12	23	10	23	3	4	15	4	18	8	10	8	4	16	3	5	17	14	32	10	20	4	27	6	9	6	12	16	17	24	8	4	5	11	11	4	13
YDR457W	TOM1	3268	49	35	19	58	83	22	7	12	3	30	76	95	80	185	11	25	68	26	164	77	30	13	23	54	21	51	75	48	114	47	121	28	87	34	60	134	79	73	55	113	43	11	14	52	66	28	37
YDR458C	HEH2	663	10	5	2	10	13	9	3	2	0	2	9	28	5	25	1	9	20	6	51	28	7	2	4	11	2	9	17	9	16	5	16	4	11	6	15	58	24	7	8	11	12	1	4	14	14	3	1
YDR459C	PFA5	374	5	4	1	9	6	5	4	2	1	1	6	7	8	8	8	5	7	4	11	5	4	3	1	10	5	5	14	9	14	5	9	2	8	3	9	12	8	7	5	13	2	3	3	7	10	4	0
YDR460W	TFB3	321	2	1	2	3	11	6	3	1	1	0	11	14	7	13	1	7	4	4	22	18	1	2	3	4	4	0	5	10	4	3	2	2	10	3	6	21	13	7	11	6	4	0	4	2	2	1	2
YDR461C-A	YDR461C-A	80	2	1	2	0	2	1	0	0	1	0	0	1	1	5	0	0	1	0	4	3	2	0	0	1	3	3	1	0	0	0	0	0	0	1	1	0	7	3	0	1	1	2	4	1	1	2	2
YDR461W	MFA1	36	1	1	0	3	0	0	0	0	0	0	1	0	2	0	0	1	1	0	2	0	0	0	0	1	0	0	0	1	2	0	0	0	0	0	0	2	3	1	1	0	3	0	0	0	0	1	0
YDR462W	MRPL28	147	3	2	1	2	6	1	2	1	1	2	2	4	2	0	0	1	6	7	5	5	0	1	1	0	1	2	0	1	4	2	3	1	4	6	1	4	11	5	5	1	2	3	1	2	3	5	1
YDR463W	STP1	519	6	7	3	7	10	5	0	1	0	4	16	21	8	17	5	6	18	8	23	11	6	9	3	7	7	10	10	11	12	6	7	5	7	4	2	17	22	9	10	13	12	6	2	10	13	8	11
YDR464W	SPP41	1435	32	21	13	34	30	17	5	7	3	9	32	59	26	61	0	3	46	16	107	42	17	3	5	11	6	26	23	12	39	21	32	3	17	14	13	106	77	15	5	18	28	13	17	26	20	20	18
YDR465C	RMT2	412	4	3	2	13	8	3	1	0	2	2	7	12	13	26	2	2	11	2	21	18	5	3	3	13	3	5	3	9	10	3	16	2	10	3	6	14	9	11	9	10	8	2	2	3	4	4	1
YDR466W	PKH3	898	20	10	4	11	20	11	3	3	1	2	25	50	10	30	4	1	27	12	29	13	16	7	4	14	9	14	27	16	20	11	26	3	14	6	10	43	28	13	8	24	20	5	14	23	29	13	10
YDR468C	TLG1	224	2	0	0	6	4	3	1	1	0	3	8	10	7	15	0	2	15	4	15	8	2	0	1	8	2	2	9	1	6	1	6	0	9	2	4	6	6	9	1	3	0	0	2	1	1	2	1
YDR469W	SDC1	175	1	2	2	2	1	1	0	1	0	1	6	17	3	7	1	0	8	1	12	6	1	2	0	3	1	3	4	2	3	1	6	1	1	2	1	10	2	5	1	1	3	1	2	2	5	2	0
YDR470C	UGO1	502	7	5	4	6	10	3	1	0	3	4	21	20	4	24	2	1	12	7	19	10	10	7	2	6	1	5	14	13	15	9	13	2	15	6	5	18	16	13	11	20	8	4	1	7	10	5	8
YDR471W	RPL27B	136	2	3	0	7	4	1	0	0	0	3	3	0	0	2	0	0	4	0	7	2	0	0	0	8	4	2	0	3	1	0	1	0	5	0	0	7	16	1	6	3	6	0	0	0	1	1	2
YDR472W	TRS31	283	6	1	4	6	5	5	3	1	0	3	4	9	5	7	1	3	14	3	13	3	5	7	1	4	3	3	5	4	8	3	5	2	7	4	6	7	4	7	9	8	4	4	1	2	11	3	2
YDR473C	PRP3	469	7	3	1	2	17	7	2	1	3	5	10	20	9	25	3	2	11	7	34	16	4	6	1	9	4	10	11	4	6	7	20	2	6	4	3	35	20	12	8	8	8	4	3	5	12	2	0
YDR475C	JIP4	876	14	6	6	14	23	19	9	3	2	9	18	30	24	41	2	4	15	12	26	21	3	13	8	14	7	12	17	14	16	9	11	3	19	12	8	44	37	14	14	18	15	8	10	15	25	19	12
YDR476C	YDR476C	224	1	4	4	4	2	2	1	3	0	3	4	3	5	7	2	1	1	3	3	10	1	6	2	4	5	1	0	12	6	4	2	10	4	9	5	0	11	2	8	3	1	3	1	6	1	1	2
YDR477W	SNF1	633	12	11	3	7	13	5	1	1	0	2	19	21	14	27	1	3	17	7	31	11	5	6	5	13	17	14	6	20	21	8	18	1	13	9	6	30	18	19	7	13	14	4	1	11	10	13	7
YDR478W	SNM1	198	2	0	2	0	4	0	2	0	1	0	4	10	3	1	3	3	8	3	8	6	3	2	3	2	0	3	0	3	0	3	4	0	3	6	4	16	12	6	1	6	4	1	1	1	3	2	4
YDR479C	PEX29	554	7	2	2	6	8	8	3	2	1	4	12	18	8	21	2	0	12	7	21	17	4	7	2	13	3	7	17	9	15	6	13	10	13	10	8	18	15	17	10	15	16	2	3	12	10	3	3
YDR480W	DIG2	323	6	3	1	4	6	9	0	1	0	0	5	13	11	13	2	1	9	4	15	6	5	3	1	4	5	7	7	6	5	1	3	1	9	6	3	19	9	8	1	5	15	4	2	6	7	1	4
YDR481C	PHO8	566	14	8	3	18	14	5	0	0	1	4	12	15	17	27	0	3	11	9	24	12	3	11	6	17	11	15	7	10	8	2	17	5	18	7	5	14	14	7	11	14	5	0	2	11	12	11	7
YDR482C	CWC21	135	3	1	3	2	1	3	4	1	3	3	3	2	3	0	0	1	6	10	8	9	1	1	2	1	1	4	2	1	2	2	0	2	2	2	2	6	5	3	0	0	1	0	0	2	2	4	1
YDR483W	KRE2	442	7	6	1	18	8	1	0	0	0	4	18	9	8	18	2	6	12	1	30	8	2	3	2	11	1	9	2	8	13	4	5	4	13	5	1	19	17	7	10	16	10	3	2	5	6	2	10
YDR484W	VPS52	641	13	4	4	8	13	7	3	0	0	1	17	43	14	30	2	4	27	11	30	8	2	3	2	6	0	9	14	10	25	8	27	7	18	5	5	35	12	10	15	24	8	2	1	10	19	7	10
YDR485C	VPS72	795	12	7	3	13	16	13	3	0	3	5	19	33	9	53	0	3	29	19	55	32	6	5	6	11	4	7	20	8	16	9	21	2	11	8	4	47	31	11	10	13	15	4	5	18	22	6	6
YDR486C	VPS60	229	5	4	2	6	3	1	0	0	0	1	14	13	5	15	0	0	15	13	7	8	1	2	2	2	0	1	4	3	5	4	14	2	4	6	0	7	8	10	3	1	3	2	1	0	3	3	4
YDR487C	RIB3	208	3	7	1	8	5	3	0	1	0	1	1	6	8	9	2	4	6	2	10	1	3	7	1	6	4	3	2	3	7	3	2	0	8	1	4	5	6	8	1	6	4	2	0	2	2	1	4
YDR488C	PAC11	533	11	7	11	14	4	4	7	4	9	6	9	16	17	13	5	4	17	15	19	25	3	9	9	6	6	3	7	8	6	8	6	8	20	8	6	13	11	13	5	5	7	3	7	5	7	11	3
YDR489W	SLD5	294	2	0	1	4	6	2	2	1	1	0	9	10	11	15	2	2	5	6	19	4	2	1	0	5	2	3	8	5	11	4	9	4	9	6	5	14	5	11	3	4	4	4	2	5	2	3	5
YDR490C	PKH1	766	26	11	8	9	11	6	2	7	3	9	12	25	15	31	3	2	21	13	25	21	10	10	5	14	6	8	14	10	12	9	10	4	24	12	12	42	31	20	17	16	6	11	8	14	12	6	6
YDR492W	IZH1	316	2	4	0	6	5	2	0	0	0	2	8	3	4	6	6	5	7	1	7	2	1	3	7	4	7	5	7	8	13	2	5	6	10	3	3	7	10	8	16	18	4	2	1	3	4	5	7
YDR493W	MZM1	123	5	2	1	4	6	2	2	0	1	1	3	3	3	6	1	1	2	2	2	4	1	3	0	1	1	3	1	0	3	1	5	1	3	2	0	7	5	3	1	2	2	1	0	3	2	1	0
YDR494W	RSM28	361	5	1	1	7	11	8	0	2	0	2	8	22	2	12	0	2	14	11	15	7	9	2	1	4	0	4	1	3	5	4	11	4	8	2	2	26	13	11	5	9	8	3	0	7	2	4	9
YDR495C	VPS3	1011	12	5	8	8	14	4	5	2	2	3	17	52	23	46	4	12	14	10	83	22	12	6	6	4	7	12	44	15	27	17	37	10	30	5	24	68	30	16	16	34	10	5	2	9	12	11	15
YDR496C	PUF6	656	6	11	2	16	19	5	0	0	0	7	14	14	11	27	0	5	20	6	58	11	6	6	1	16	6	11	12	7	27	11	29	0	22	6	6	41	30	7	8	12	7	1	0	7	12	2	12
YDR497C	ITR1	584	9	7	5	23	11	5	0	0	0	3	9	12	11	9	6	3	15	5	16	11	6	8	5	32	4	4	10	24	26	5	15	1	17	8	7	12	12	13	20	17	8	6	0	5	10	1	13
YDR498C	SEC20	383	8	9	0	5	6	1	2	3	1	3	4	11	10	17	4	1	15	5	19	10	4	2	1	2	5	4	4	4	10	9	11	4	13	8	6	21	11	4	11	5	1	3	0	2	7	8	8
YDR499W	LCD1	747	11	7	3	7	12	12	5	0	0	4	10	28	14	33	3	3	27	7	46	14	8	3	4	6	2	16	33	11	24	12	27	6	26	12	13	34	24	21	8	22	11	4	4	6	20	5	8
YDR500C	RPL37B	88	1	1	0	5	8	0	0	0	0	3	4	0	0	0	0	4	2	0	0	0	0	0	0	9	4	2	0	0	0	0	0	0	2	0	0	1	10	2	3	1	1	0	0	1	1	0	3
YDR501W	PLM2	521	10	5	2	5	7	8	1	0	3	6	13	17	6	14	4	4	17	5	23	13	7	7	2	6	2	7	4	9	20	4	13	2	19	2	10	35	13	3	8	9	14	6	2	15	18	7	6
YDR502C	SAM2	384	1	7	0	26	13	1	0	0	0	1	2	4	20	14	0	5	17	0	21	1	0	0	1	30	4	2	4	6	17	1	11	1	12	1	3	9	21	7	9	4	15	0	0	1	4	2	9
YDR503C	LPP1	274	1	2	2	3	7	5	0	1	0	1	7	3	8	8	5	5	3	2	4	4	5	6	0	1	2	5	10	4	9	9	7	3	7	5	3	6	9	10	5	10	2	1	2	6	5	4	1
YDR504C	SPG3	127	0	1	0	0	3	0	0	0	1	1	2	5	1	0	1	5	0	0	4	0	0	0	1	2	0	2	2	2	8	3	3	0	6	0	2	5	2	2	7	18	0	2	0	1	3	0	0
YDR505C	PSP1	841	6	6	4	14	12	9	0	2	4	5	36	79	19	29	2	3	44	14	20	17	10	9	5	12	12	7	7	6	21	6	31	2	25	8	8	30	15	19	13	30	18	5	11	11	17	13	15
YDR506C	YDR506C	608	8	6	4	9	8	3	2	3	1	2	14	17	18	23	1	6	12	5	25	10	13	10	6	13	9	13	14	9	21	7	14	3	13	3	11	24	20	19	11	13	7	4	5	6	10	6	4
YDR507C	GIN4	1142	21	6	7	15	42	9	1	5	1	17	21	45	10	47	2	2	31	11	74	38	11	7	2	34	5	14	20	19	35	19	30	7	26	12	14	73	45	15	15	20	29	4	8	9	27	9	13
YDR508C	GNP1	663	15	14	6	19	12	5	0	1	3	6	10	19	8	18	1	12	17	4	27	8	10	3	5	35	1	9	8	15	27	5	18	1	19	5	9	26	10	19	20	18	8	6	3	7	6	5	12
YDR510W	SMT3	101	0	0	1	5	5	1	0	0	0	0	1	2	4	5	0	0	2	3	7	5	1	0	0	4	2	0	0	3	5	0	3	0	2	1	0	2	7	4	4	0	2	0	0	3	2	0	2
YDR511W	ACN9	133	1	1	0	1	2	3	1	0	1	1	8	1	3	5	0	0	6	3	5	4	0	1	0	3	3	3	4	1	1	3	3	3	4	3	3	5	7	4	1	2	1	1	1	3	1	1	3
YDR512C	EMI1	187	3	1	3	1	2	4	1	0	0	1	1	7	2	5	2	3	5	5	7	7	5	4	4	2	1	1	6	1	7	0	0	0	3	1	1	10	7	5	2	7	0	1	1	2	1	4	4
YDR513W	GRX2	143	2	2	0	5	2	0	0	0	0	0	3	5	2	3	1	1	5	1	9	2	0	5	0	2	2	0	1	4	8	0	5	1	7	1	1	6	8	3	2	5	1	1	1	2	1	2	3
YDR514C	YDR514C	483	14	5	6	3	14	5	0	3	1	1	11	14	10	17	3	7	9	4	22	13	6	4	7	7	2	11	8	4	17	5	16	2	9	8	7	25	24	13	7	13	5	1	5	7	5	7	5
YDR515W	SLF1	447	6	5	1	8	9	4	0	1	0	3	28	37	7	13	0	0	16	7	24	3	6	3	4	7	2	3	10	7	11	2	9	1	9	1	3	27	14	9	6	10	12	3	2	4	16	8	6
YDR516C	EMI2	500	12	5	1	9	9	8	0	1	0	10	10	11	13	13	5	4	8	6	25	14	5	8	6	19	4	9	2	14	16	10	10	2	27	10	1	11	17	10	9	10	5	3	3	7	4	4	9
YDR517W	GRH1	372	9	3	3	7	6	4	1	1	1	2	10	8	14	16	2	3	12	12	9	7	5	6	6	6	6	3	7	9	5	1	1	6	9	6	4	8	9	3	10	8	17	3	3	4	8	4	5
YDR518W	EUG1	517	8	6	4	11	7	1	0	3	0	3	7	20	8	26	2	3	11	9	33	10	5	4	2	7	6	9	6	16	20	7	19	3	16	5	4	16	14	7	11	16	16	1	3	7	8	2	4
YDR519W	FPR2	135	2	4	0	2	5	0	0	0	0	0	0	1	2	6	2	0	2	0	7	0	3	6	0	6	0	1	1	3	7	0	3	0	4	2	3	4	4	4	1	6	4	0	1	2	4	0	2
YDR520C	URC2	772	9	7	9	14	16	12	2	3	0	4	19	44	13	37	6	10	10	10	26	17	11	8	4	9	9	12	19	13	19	17	20	3	18	7	14	37	23	15	10	41	8	4	3	9	10	9	8
YDR522C	SPS2	502	8	4	0	9	5	2	0	0	0	1	18	26	5	19	1	3	12	4	25	12	12	3	4	10	4	1	9	12	28	12	15	1	16	5	6	37	15	9	12	14	5	2	2	3	9	7	4
YDR523C	SPS1	490	12	0	3	5	9	5	1	2	1	3	14	12	6	20	4	4	11	4	27	11	7	5	2	10	1	8	9	5	22	5	14	3	12	5	5	27	17	12	6	13	9	4	3	10	12	3	6
YDR524C	AGE1	482	7	7	3	6	10	2	3	2	0	4	11	26	5	15	4	7	13	4	12	6	5	2	2	4	4	16	6	10	17	5	21	1	14	4	5	27	13	9	6	14	7	3	2	6	14	9	12
YDR524C-B	YDR524C-B	66	0	4	0	13	0	0	0	0	0	1	5	1	0	0	0	0	2	0	0	0	0	0	0	7	0	0	0	2	0	0	1	0	1	0	0	0	2	1	5	0	0	0	0	0	0	1	4
YDR524W-C	YDR524W-C	29	0	0	1	0	2	0	0	0	0	0	0	0	0	0	0	0	0	0	1	0	0	0	0	1	0	0	0	0	0	1	0	0	0	0	3	2	1	1	2	4	1	1	0	0	1	0	1
YDR525W-A	SNA2	79	3	2	0	1	1	0	0	1	1	0	3	0	1	3	0	1	0	0	0	3	0	0	1	3	2	2	0	2	4	2	5	2	1	3	0	1	1	1	2	7	1	1	0	2	1	1	2
YDR527W	RBA50	439	10	5	1	4	9	3	1	0	0	1	9	15	22	23	2	2	16	4	29	11	6	10	3	4	4	6	12	9	9	7	14	1	7	4	5	32	13	8	6	8	5	6	2	5	3	4	5
YDR528W	HLR1	423	6	5	3	3	7	9	2	1	0	1	12	13	11	18	3	3	11	6	22	6	5	0	0	3	3	5	5	4	15	6	9	2	8	2	4	24	10	8	7	11	12	3	3	13	15	9	8
YDR529C	QCR7	127	4	3	1	5	6	1	0	0	0	0	3	2	5	2	0	1	2	3	6	6	0	0	1	2	0	3	3	3	5	0	7	4	3	2	0	3	6	2	1	2	4	2	0	2	1	0	2
YDR530C	APA2	325	6	3	1	6	4	1	0	0	0	0	8	9	12	14	2	6	10	5	13	8	5	1	2	4	4	8	1	4	2	6	3	6	12	6	5	13	15	8	7	8	7	3	5	7	3	3	4
YDR531W	CAB1	367	3	3	2	9	4	3	1	0	0	1	11	17	6	11	2	1	11	2	13	6	11	11	2	11	2	8	13	4	17	7	5	2	7	4	5	14	7	12	11	10	2	2	1	3	10	3	3
YDR532C	KRE28	385	3	3	3	2	2	6	1	0	0	0	7	25	7	18	0	2	15	5	29	17	5	1	2	3	3	2	14	5	13	8	16	4	9	3	4	25	14	9	3	14	2	1	0	2	6	9	3
YDR533C	HSP31	237	4	7	1	12	3	0	1	0	0	0	5	5	9	14	0	1	2	1	9	2	3	3	2	13	3	2	0	3	8	1	7	1	6	1	1	17	6	1	4	11	3	2	1	3	2	0	4
YDR534C	FIT1	528	8	15	4	51	2	1	0	1	0	3	2	8	2	7	0	0	5	7	19	21	6	5	4	13	0	5	4	5	15	0	3	1	2	1	1	9	5	3	4	4	2	1	0	10	6	3	18
YDR536W	STL1	569	17	7	2	17	14	3	1	1	1	4	13	14	10	12	4	5	11	7	25	6	7	10	5	24	4	4	7	14	20	8	17	1	16	7	4	19	6	15	21	24	10	3	0	2	13	1	9
YDR538W	PAD1	242	8	3	3	5	9	3	0	0	1	3	1	3	4	5	3	1	2	1	8	3	3	3	0	7	1	6	3	5	11	8	5	1	5	3	4	8	6	5	3	9	4	2	2	6	5	3	3
YDR539W	FDC1	503	11	7	1	13	9	4	0	1	0	0	3	10	10	20	3	8	8	5	21	14	8	5	2	18	1	14	8	10	20	5	13	4	11	8	6	21	18	12	4	17	17	4	1	12	5	3	4
YDR540C	IRC4	179	2	2	2	4	8	2	0	1	0	0	5	4	1	4	0	0	5	1	16	6	5	1	1	1	0	1	3	4	4	2	6	2	1	1	0	17	6	2	1	4	0	1	0	5	1	0	1
YDR541C	YDR541C	344	7	6	2	9	6	3	0	1	0	3	8	11	5	17	1	2	10	3	16	6	3	5	1	9	3	11	3	6	15	7	9	1	8	4	5	13	11	3	6	12	3	2	1	7	3	1	3
YDR542W	PAU10	120	2	8	0	9	4	0	0	0	0	0	3	0	3	1	0	0	4	0	5	0	0	0	0	6	2	0	0	7	1	2	2	0	4	0	0	1	2	4	3	0	5	0	0	0	1	1	4
YDR545W	YRF1-1	1796	30	24	23	38	34	29	17	9	14	17	46	42	45	55	17	19	20	35	68	57	26	26	17	24	8	23	22	21	44	17	22	21	47	32	30	60	47	41	24	55	18	15	9	16	12	36	20
YEL001C	IRC22	225	1	5	7	4	2	2	0	0	0	0	3	11	3	6	0	1	4	2	12	5	4	0	4	4	0	3	2	7	8	2	10	0	2	0	1	7	4	4	6	9	8	0	1	5	5	4	2
YEL002C	WBP1	430	1	3	4	8	7	1	0	1	1	7	13	14	10	13	2	2	9	6	22	8	6	9	1	6	2	6	1	14	12	6	14	1	5	3	9	22	6	2	9	19	10	2	2	2	5	5	5
YEL003W	GIM4	111	3	0	0	1	1	2	0	0	0	0	4	2	3	2	0	1	7	0	12	2	0	1	0	3	1	1	7	1	3	0	2	0	3	1	2	14	3	3	0	2	0	0	1	1	0	0	0
YEL004W	YEA4	342	2	3	2	4	4	2	4	0	1	1	6	13	2	6	4	5	8	3	8	1	8	3	3	4	3	4	9	4	17	7	15	6	3	6	9	12	10	4	10	22	1	2	2	4	12	3	3
YEL005C	VAB2	282	9	3	1	6	1	2	0	1	0	1	7	15	6	10	2	3	6	4	15	6	2	4	1	1	2	5	7	4	10	3	14	3	5	3	7	19	8	2	3	4	4	3	2	3	5	5	3
YEL006W	YEA6	335	8	5	4	13	5	4	2	1	0	0	5	12	5	5	0	2	13	2	6	2	3	3	4	12	2	4	5	3	11	6	9	3	4	7	6	15	7	9	5	14	4	1	3	6	6	1	4
YEL007W	YEL007W	666	13	7	5	19	8	2	0	0	0	1	34	76	5	14	0	1	27	6	13	7	6	14	4	10	8	10	13	8	15	7	7	2	9	3	3	11	14	13	6	10	14	6	4	28	16	6	8
YEL009C	GCN4	281	3	5	1	10	6	1	0	2	0	4	6	7	7	15	0	0	5	3	20	4	1	2	0	3	1	3	0	2	7	5	5	0	8	4	5	12	11	5	4	7	13	2	1	4	8	1	6
YEL011W	GLC3	704	10	9	5	22	12	10	2	1	0	9	20	19	11	36	0	3	5	9	32	15	6	7	6	25	6	21	4	13	15	5	24	3	18	9	6	20	20	18	16	29	12	6	3	11	8	7	9
YEL012W	UBC8	218	2	1	0	2	1	2	1	0	0	0	4	8	8	26	0	1	7	0	7	10	2	4	3	4	0	4	8	4	2	1	8	0	6	3	0	6	8	7	3	2	4	2	1	3	0	8	2
YEL013W	VAC8	578	16	11	3	24	14	4	1	1	0	4	11	33	10	26	3	10	19	6	29	9	6	2	3	13	3	7	5	4	26	13	28	0	28	8	0	21	8	8	4	8	10	1	2	7	11	5	7
YEL015W	EDC3	551	10	6	5	9	11	4	1	1	0	5	15	22	7	38	1	6	31	19	18	4	8	8	8	9	2	6	11	8	21	14	15	1	15	5	2	23	17	10	12	7	9	1	3	4	12	7	9
YEL016C	NPP2	493	10	3	3	3	8	5	4	0	3	0	16	17	11	25	2	3	12	3	21	9	9	8	4	6	7	8	13	9	18	2	8	4	14	5	11	18	12	19	15	13	7	6	6	10	2	7	2
YEL017C-A	PMP2	43	0	1	0	2	4	0	0	0	0	0	0	0	0	0	0	1	3	0	0	0	0	0	0	4	0	0	0	4	3	1	3	0	2	0	0	1	0	2	1	1	1	0	0	0	0	1	0
YEL017W	GTT3	337	3	11	4	0	2	3	1	2	1	1	13	12	11	16	0	6	5	5	10	6	4	2	3	2	1	3	3	6	7	5	4	10	9	7	4	10	11	6	12	11	3	1	5	2	5	3	12
YEL018W	EAF5	279	4	0	1	4	7	4	3	0	0	0	12	12	6	10	0	0	8	6	13	8	5	3	3	7	3	4	11	6	5	8	4	1	10	8	4	10	14	9	4	2	4	2	0	0	1	4	1
YEL019C	MMS21	267	5	5	1	1	5	2	1	0	0	1	5	9	7	16	3	6	13	3	13	3	2	2	0	3	2	3	8	5	7	5	8	4	4	1	1	15	5	6	3	2	4	4	4	7	7	1	3
YEL020C	YEL020C	560	17	8	5	11	6	7	1	3	1	6	16	16	9	20	5	3	19	9	16	8	13	10	10	12	3	5	15	11	24	6	13	4	14	8	11	16	14	10	8	11	9	6	4	10	8	5	6
YEL020W-A	TIM9	87	1	1	0	1	1	0	1	0	0	3	2	3	3	1	2	2	9	1	7	1	1	2	1	0	0	1	0	1	0	1	0	0	5	1	0	2	7	4	6	0	0	0	0	0	2	1	1
YEL021W	URA3	267	10	2	4	9	10	1	0	0	0	3	2	4	9	10	2	2	4	4	14	3	7	7	0	13	2	2	1	3	10	5	8	1	10	1	1	7	15	6	1	7	1	2	1	3	2	2	3
YEL022W	GEA2	1459	17	12	11	20	19	16	1	1	3	6	38	61	30	65	7	10	37	14	80	36	18	14	4	17	11	13	35	30	74	32	54	7	54	11	18	71	39	22	26	52	19	7	6	11	40	14	22
YEL023C	YEL023C	682	13	2	2	6	21	6	4	0	1	4	9	30	13	33	2	11	15	8	32	13	22	8	4	12	4	13	10	6	21	6	22	4	20	4	10	36	11	17	17	21	8	3	7	11	14	7	5
YEL024W	RIP1	215	1	5	1	11	7	1	0	0	0	1	4	3	4	10	2	3	3	2	8	0	2	1	0	15	2	3	1	2	10	0	8	0	5	3	1	8	7	8	4	4	5	1	0	6	5	1	4
YEL025C	YEL025C	1188	14	13	8	15	25	11	7	2	2	4	30	37	14	50	14	16	19	10	42	24	19	10	6	30	7	17	36	11	35	16	38	11	33	15	19	55	35	18	25	48	15	6	4	14	27	14	17
YEL026W	SNU13	126	1	3	0	14	4	0	0	0	0	1	5	1	3	3	0	3	5	1	6	0	0	0	0	4	0	1	0	6	6	2	7	0	5	0	0	2	6	2	2	1	7	0	0	1	0	0	1
YEL027W	VMA3	160	2	6	0	11	3	1	0	0	0	0	2	0	1	2	0	6	6	0	2	0	0	0	0	22	0	0	0	4	12	4	4	0	14	0	0	0	3	3	6	2	2	0	0	3	2	0	3
YEL029C	BUD16	312	3	4	1	6	3	3	2	0	0	2	4	9	5	15	1	6	7	5	13	5	6	2	4	6	1	5	7	5	9	2	10	2	12	2	6	14	11	11	1	12	4	3	2	3	5	1	5
YEL030W	ECM10	644	12	14	9	27	16	5	3	1	1	8	13	24	15	33	0	0	15	7	30	11	9	7	4	22	1	5	10	16	25	8	17	2	14	4	5	34	16	9	12	11	11	5	2	7	15	2	5
YEL031W	SPF1	1215	20	22	6	45	21	6	1	2	0	14	17	29	19	42	3	10	30	11	57	18	9	9	3	51	7	14	6	24	53	15	44	3	57	8	9	50	32	31	29	40	30	3	4	26	9	4	22
YEL032W	MCM3	971	26	21	8	22	40	13	1	5	0	8	23	26	31	47	0	2	24	8	48	20	7	7	8	37	9	13	9	25	23	16	27	5	23	6	13	25	22	16	17	15	20	7	5	16	12	2	18
YEL033W	MTC7	139	4	1	1	2	1	2	0	0	1	1	0	6	1	0	3	2	3	3	3	2	2	0	3	1	1	3	4	2	5	4	2	3	2	0	3	12	3	3	3	15	1	2	4	2	3	2	1
YEL034W	HYP2	157	0	5	0	8	4	0	0	0	0	0	4	0	9	7	0	2	3	0	12	0	0	0	0	11	3	2	0	5	3	0	0	0	11	0	0	1	12	8	4	2	5	0	0	0	0	0	5
YEL035C	UTR5	166	2	1	5	3	4	1	1	3	5	3	3	3	6	1	2	3	4	6	6	2	0	2	2	4	3	1	4	3	0	1	3	3	1	4	4	4	2	2	2	6	1	1	2	4	3	3	2
YEL036C	ANP1	500	4	4	3	7	14	4	1	3	1	2	20	11	25	16	1	0	24	14	21	12	6	9	6	9	9	5	1	13	10	7	6	6	7	10	6	14	14	13	13	14	9	8	2	8	6	2	10
YEL037C	RAD23	398	10	14	7	17	8	1	1	1	0	3	6	8	7	15	2	2	22	3	38	8	10	6	2	12	0	2	3	5	7	6	7	2	6	5	3	9	6	10	5	6	9	4	4	7	4	3	7
YEL038W	UTR4	227	4	3	6	5	0	2	1	0	1	1	4	7	6	12	1	0	4	10	5	4	5	2	5	3	2	2	2	8	5	0	2	0	14	3	2	4	13	1	6	4	2	3	3	4	0	2	3
YEL039C	CYC7	113	2	2	1	3	2	1	0	0	0	0	6	1	1	4	0	2	0	3	3	3	2	1	1	8	0	3	1	1	3	0	2	0	3	0	0	8	9	4	1	3	2	0	0	3	1	0	1
YEL040W	UTR2	467	9	6	2	15	3	1	0	0	0	2	14	13	5	24	3	9	10	0	15	4	7	2	2	20	2	4	1	6	12	3	6	0	9	2	3	7	15	6	6	5	9	2	0	2	14	8	25
YEL041W	YEF1	495	9	5	2	7	14	5	1	2	1	4	9	18	12	23	6	4	5	6	24	9	11	3	3	6	2	7	15	8	13	4	16	6	10	2	4	23	8	11	6	17	8	2	5	5	14	8	6
YEL042W	GDA1	518	7	9	4	12	9	1	1	0	1	3	9	16	13	21	4	7	12	2	24	7	4	8	4	22	2	7	5	11	16	5	16	2	22	2	5	21	14	8	12	12	13	6	3	11	5	2	10
YEL043W	YEL043W	956	13	12	9	20	12	6	4	3	2	0	45	60	14	30	3	2	28	14	31	18	4	4	1	11	14	8	14	16	24	10	22	9	42	8	7	34	33	17	10	14	21	9	5	21	31	15	32
YEL044W	IES6	166	2	4	4	4	6	4	1	1	2	0	8	10	3	2	1	0	0	3	5	3	0	6	3	1	2	1	0	5	2	2	2	0	6	1	1	6	9	2	3	3	1	3	3	2	1	6	0
YEL046C	GLY1	387	5	13	2	16	9	2	0	3	1	1	13	2	15	7	0	7	9	3	18	7	2	4	4	17	8	4	1	14	9	5	4	2	16	5	3	10	13	13	8	3	8	1	1	7	2	0	9
YEL047C	YEL047C	470	5	10	1	18	9	3	0	2	0	3	15	11	12	13	3	2	14	2	24	7	3	11	7	21	5	4	0	10	15	5	14	3	20	6	4	13	20	9	7	10	8	3	2	4	2	2	6
YEL048C	TCA17	152	1	0	1	3	2	1	0	0	0	1	2	5	1	8	1	1	2	2	12	4	2	1	0	2	0	1	5	2	8	1	4	1	8	2	3	8	4	3	2	7	0	0	0	5	3	4	2
YEL049W	PAU2	120	2	6	0	11	4	0	0	0	0	0	3	0	4	1	0	0	4	0	4	1	0	0	0	6	1	1	0	5	4	2	2	0	4	0	0	1	2	3	3	0	5	0	0	0	1	1	4
YEL050C	RML2	393	4	5	2	6	25	4	3	2	0	7	7	11	6	8	1	6	10	3	8	4	4	10	5	20	4	6	6	5	15	7	9	1	9	4	6	21	12	7	1	2	6	5	2	9	5	1	8
YEL051W	VMA8	256	6	7	0	9	16	1	1	0	0	3	6	4	3	12	0	0	15	2	20	7	0	1	1	11	1	0	1	4	10	2	7	0	10	1	0	7	12	6	4	5	1	0	0	3	2	0	3
YEL052W	AFG1	509	11	9	3	6	12	3	5	2	2	6	4	12	6	29	2	7	9	9	13	12	5	4	5	11	5	9	7	6	15	4	7	0	17	7	6	18	19	10	7	22	9	4	1	11	7	6	11
YEL053C	MAK10	733	11	8	3	7	9	10	0	2	1	0	21	23	13	28	4	8	27	6	36	16	7	5	4	11	6	10	16	11	23	11	35	4	21	10	10	32	23	11	13	32	8	6	4	2	13	8	10
YEL054C	RPL12A	165	0	5	0	11	7	0	0	0	0	1	3	4	4	4	0	1	6	0	12	0	0	2	0	11	1	1	0	6	9	2	3	0	6	0	0	4	14	2	3	1	7	1	0	3	0	0	4
YEL055C	POL5	1022	16	13	4	14	14	7	3	0	0	7	27	33	28	44	8	6	18	12	69	20	17	7	5	19	5	10	20	20	26	16	53	4	31	21	19	65	34	25	16	31	10	6	2	10	19	9	12
YEL056W	HAT2	401	9	3	2	5	4	3	3	1	0	1	11	16	11	18	1	1	12	2	26	7	3	6	4	11	6	9	6	6	9	7	12	5	9	0	5	13	6	9	5	7	8	1	2	12	10	4	6
YEL057C	YEL057C	233	2	4	1	4	7	4	3	0	0	1	9	8	4	8	1	2	5	4	9	3	1	1	2	3	2	3	4	2	14	2	6	2	5	5	3	17	7	4	8	9	3	1	0	1	4	0	5
YEL058W	PCM1	557	6	18	10	7	7	8	1	2	1	1	8	12	19	20	7	5	9	12	22	10	8	3	4	16	8	7	6	7	12	5	5	4	30	11	6	14	23	10	14	12	12	4	0	3	4	3	12
YEL059C-A	SOM1	74	3	2	2	0	0	2	0	1	1	0	2	1	4	0	4	0	4	0	2	3	1	0	0	0	1	0	0	1	1	0	1	1	0	1	3	3	1	1	1	2	1	1	1	2	2	0	0
YEL060C	PRB1	635	5	22	3	19	9	2	0	4	0	3	23	15	24	28	1	3	16	5	27	15	6	10	8	31	20	7	2	16	17	3	7	5	21	3	6	18	42	7	20	8	11	2	1	7	5	4	20
YEL061C	CIN8	1000	14	4	5	17	14	14	1	2	0	3	47	62	15	38	4	5	38	14	57	15	7	12	1	16	5	14	26	13	32	18	22	4	22	13	12	64	31	33	10	21	6	3	5	5	16	14	18
YEL062W	NPR2	615	6	3	0	4	13	10	2	0	0	4	18	25	9	20	7	5	16	0	26	6	2	7	2	9	4	5	20	6	23	8	15	2	14	8	8	25	16	12	12	23	18	5	8	11	20	10	15
YEL063C	CAN1	590	13	13	3	21	13	2	0	1	0	6	10	10	9	10	2	3	10	2	16	12	4	11	4	30	4	4	9	20	28	6	15	1	12	5	7	20	9	13	25	25	15	3	2	5	9	1	9
YEL064C	AVT2	480	10	5	2	7	11	4	2	0	0	0	14	14	5	14	5	6	4	6	10	5	11	4	6	14	4	7	18	8	24	7	16	5	11	6	8	15	9	19	14	20	3	3	3	4	7	4	4
YEL065W	SIT1	628	14	6	9	18	13	4	0	2	0	3	10	10	5	14	2	9	8	3	20	8	6	5	4	27	3	11	10	21	38	11	17	4	21	6	5	16	13	15	18	27	11	4	3	6	7	4	12
YEL066W	HPA3	179	7	5	0	2	3	1	1	2	0	1	6	2	5	5	0	0	1	2	9	5	1	4	0	4	2	3	2	1	2	2	1	2	2	3	1	8	8	5	2	5	4	0	2	4	1	2	0
YEL067C	YEL067C	195	2	3	0	3	3	1	4	2	2	1	2	4	1	6	4	4	8	4	1	0	5	1	2	3	2	3	5	3	7	0	6	0	4	2	2	2	3	3	9	7	3	2	4	4	4	0	2
YEL069C	HXT13	564	11	10	1	14	9	3	1	0	0	6	14	3	4	17	3	11	9	4	17	10	6	4	8	35	3	3	8	15	25	4	8	2	16	7	16	18	11	16	23	17	13	3	0	6	8	4	6
YEL070W	DSF1	502	15	9	0	12	4	0	0	1	0	15	12	6	14	19	1	6	7	4	21	12	5	5	3	17	9	4	3	9	15	5	7	0	19	6	10	12	24	20	12	2	19	4	0	8	5	2	8
YEL071W	DLD3	496	11	8	5	10	13	1	0	0	0	3	16	16	15	20	0	6	7	5	13	13	3	3	4	26	6	8	2	12	16	5	16	3	15	3	5	23	17	11	9	15	13	1	1	5	6	2	8
YEL072W	RMD6	231	4	0	0	1	3	1	2	0	1	0	2	10	5	8	2	1	2	3	6	9	2	4	0	6	2	8	4	6	6	4	6	3	6	1	4	14	9	6	5	8	3	0	2	4	3	3	2
YEL073C	YEL073C	107	5	1	1	3	1	0	0	1	0	0	5	5	2	2	0	0	0	0	4	3	1	1	1	1	0	2	0	2	2	0	4	0	1	1	2	1	0	5	0	4	2	0	1	3	4	1	1
YEL075C	YEL075C	122	3	0	0	1	1	3	0	0	1	2	4	2	4	4	0	1	1	1	9	2	1	2	1	2	1	1	1	3	2	3	1	0	1	1	0	10	3	3	4	7	3	2	0	1	4	0	2
YEL076C	YEL076C	216	5	2	2	3	3	1	5	1	1	3	8	2	6	9	3	7	1	2	7	8	2	4	1	5	1	3	5	4	8	2	3	2	8	4	2	11	7	5	4	4	3	4	0	3	4	1	0
YEL076C-A	YEL076C-A	216	7	1	2	3	4	1	4	1	2	3	6	2	8	10	1	6	3	3	6	4	0	4	1	5	1	3	6	3	8	2	3	4	7	5	2	8	6	5	2	2	2	4	1	3	2	4	1
YEL077C	YEL077C	1277	18	19	19	39	25	21	10	5	11	6	38	39	27	31	12	10	13	29	50	42	17	20	14	15	6	17	13	17	25	9	17	16	29	23	16	38	31	27	13	34	13	6	6	6	5	31	21
YER001W	MNN1	762	8	12	3	20	18	9	3	2	3	1	16	30	11	41	1	9	16	9	35	17	9	6	3	16	11	13	14	11	17	16	20	5	12	4	9	46	19	11	23	24	15	2	4	9	8	7	4
YER002W	NOP16	231	7	1	2	4	11	7	0	0	0	2	8	6	4	16	0	0	6	3	16	9	1	1	3	7	1	0	3	3	5	1	8	1	3	2	1	20	12	4	1	2	4	0	1	1	2	1	1
YER003C	PMI40	429	6	8	1	17	7	5	0	2	0	1	13	9	10	21	2	3	16	3	23	8	1	4	1	18	6	5	2	10	14	1	12	0	18	3	2	22	15	10	12	13	9	5	0	14	4	3	10
YER004W	FMP52	231	6	4	2	10	2	6	0	3	1	1	1	7	5	7	1	1	4	6	7	4	4	11	3	5	2	3	2	6	5	2	4	2	11	4	3	5	11	4	4	5	2	2	3	1	3	2	3
YER005W	YND1	630	11	7	7	8	13	13	5	2	1	1	12	24	21	28	5	6	15	9	23	10	6	12	7	17	6	11	16	10	14	7	14	4	16	3	13	20	15	13	7	38	6	3	7	10	10	7	8
YER006W	NUG1	520	14	8	1	25	18	5	1	2	0	3	9	15	10	27	1	1	14	2	29	11	4	5	1	17	2	4	6	7	18	8	15	0	11	6	9	27	28	9	5	6	10	2	2	8	6	6	4
YER007C-A	TMA20	181	1	3	1	5	3	0	0	0	0	1	2	4	2	7	1	1	4	2	11	5	0	2	0	9	2	3	2	4	10	1	5	1	7	2	1	13	7	4	4	4	3	3	0	4	5	2	2
YER007W	PAC2	518	2	0	2	8	10	4	2	2	2	4	21	33	10	19	1	6	8	2	22	9	11	3	3	9	3	5	21	6	17	6	12	3	20	8	7	18	25	7	7	19	6	3	4	3	7	10	5
YER008C	SEC3	1336	18	16	6	17	39	18	4	6	2	4	39	63	19	41	5	4	55	14	102	48	10	7	2	17	12	16	31	12	43	24	42	6	30	8	22	58	36	28	25	24	15	9	4	18	26	16	17
YER009W	NTF2	125	1	1	1	2	2	0	0	0	0	3	5	5	3	7	0	0	10	2	3	2	1	1	0	3	0	2	0	3	3	1	2	1	9	1	0	1	2	3	5	5	3	0	0	2	0	1	1
YER010C	YER010C	234	6	3	1	4	4	1	1	2	1	0	5	8	4	11	1	2	9	3	4	2	4	3	3	6	2	2	6	2	13	1	6	2	5	3	2	7	5	3	3	4	5	5	1	5	6	1	1
YER011W	TIR1	254	1	12	0	40	1	0	0	0	0	0	4	1	3	6	0	0	8	0	8	3	1	0	0	10	1	0	1	4	5	0	5	0	11	0	0	1	11	7	1	3	12	0	0	0	2	11	8
YER012W	PRE1	198	3	4	1	2	8	2	0	0	0	1	2	1	5	12	0	1	10	3	6	5	1	4	1	7	0	4	1	3	10	4	9	1	3	1	1	9	5	5	4	3	4	1	1	1	1	0	1
YER013W	PRP22	1145	21	7	8	20	27	16	8	2	2	7	19	39	21	48	5	7	32	27	65	19	18	16	7	19	3	19	31	24	43	6	35	5	28	11	6	67	26	31	8	30	17	14	3	14	25	14	12
YER014C-A	BUD25	153	0	3	0	0	4	1	0	2	0	0	4	2	2	4	2	4	3	3	3	4	3	2	2	1	3	3	2	4	5	0	0	1	4	1	3	4	2	2	7	8	2	2	0	3	0	3	4
YER014W	HEM14	539	5	6	4	8	16	6	0	2	0	0	22	15	17	16	2	5	12	4	18	4	14	10	10	12	4	3	12	9	11	12	16	6	13	8	6	31	17	14	5	15	9	7	5	6	7	3	7
YER015W	FAA2	744	14	18	5	11	16	7	1	2	1	8	17	19	7	36	4	9	10	7	33	12	9	7	3	24	4	9	14	12	25	15	28	3	24	4	4	38	17	12	10	32	16	5	5	12	10	5	5
YER016W	BIM1	344	8	3	4	1	5	3	1	2	1	3	12	17	4	12	1	3	7	6	20	12	12	7	3	11	0	8	8	7	8	1	11	1	9	3	2	15	6	6	4	7	1	2	2	1	6	6	1
YER017C	AFG3	761	16	13	5	20	20	10	3	5	1	8	13	33	13	28	0	4	12	11	27	19	13	14	2	31	6	9	10	17	20	7	9	8	23	10	14	32	21	19	21	20	17	11	4	6	16	5	6
YER018C	SPC25	221	9	8	7	3	3	0	0	7	5	7	4	1	9	6	1	1	16	12	5	8	3	2	1	2	7	4	3	2	0	1	6	2	1	11	6	1	2	5	4	2	0	2	1	0	1	3	0
YER019C-A	SBH2	88	3	1	0	3	4	0	0	0	0	1	0	1	2	0	0	0	3	4	2	0	2	0	1	4	1	1	1	2	4	2	1	0	5	0	1	2	4	1	4	1	2	1	0	0	3	1	4
YER019W	ISC1	477	10	15	9	6	12	7	0	1	2	7	12	4	14	13	6	4	12	8	13	12	2	10	6	9	11	5	10	14	8	3	3	6	18	12	8	10	13	6	13	8	5	4	5	3	4	2	15
YER020W	GPA2	449	6	7	6	6	10	8	0	2	0	1	18	17	20	5	3	1	12	23	17	7	3	7	6	6	3	2	8	11	9	6	6	4	10	10	2	11	14	10	8	9	5	6	4	5	6	8	3
YER021W	RPN3	523	3	8	5	6	10	7	0	1	0	1	14	21	12	27	1	6	12	8	21	15	1	2	3	6	4	9	3	15	18	7	23	4	24	9	4	22	18	13	12	9	5	0	1	5	10	5	12
YER022W	SRB4	687	10	3	0	8	9	8	3	1	1	5	17	33	16	39	1	1	13	7	47	16	5	8	0	11	7	8	20	17	22	13	21	5	24	7	7	40	25	14	10	14	11	4	2	9	13	5	7
YER023W	PRO3	286	5	6	3	14	0	0	0	0	0	2	6	3	2	5	4	3	11	0	15	8	4	6	3	13	1	3	0	3	10	3	6	1	10	2	6	8	14	9	1	3	7	1	0	4	3	7	7
YER024W	YAT2	923	14	8	6	22	14	14	3	6	2	9	20	31	27	48	2	7	22	13	37	12	5	22	7	16	9	18	17	16	24	8	26	4	27	12	5	40	18	14	15	24	14	7	3	15	22	7	14
YER025W	GCD11	527	4	9	1	23	9	5	0	0	0	12	12	9	8	20	0	10	18	3	37	6	0	1	3	37	5	4	2	19	29	3	20	0	15	3	2	23	19	9	4	11	16	7	1	8	6	1	5
YER026C	CHO1	276	6	6	1	6	8	4	0	0	0	2	1	8	9	9	1	4	6	1	10	1	4	3	4	8	2	7	3	4	12	2	8	0	10	4	3	6	3	11	9	17	7	2	1	4	3	4	2
YER027C	GAL83	417	6	3	5	10	7	1	0	1	0	2	13	19	11	26	0	1	20	13	14	7	6	8	4	5	3	12	5	6	7	0	11	0	8	6	4	12	6	15	4	8	10	2	2	17	4	9	3
YER028C	MIG3	394	6	5	1	7	12	9	7	2	0	0	7	17	8	11	2	4	9	5	9	3	6	6	3	5	5	9	8	3	10	1	3	3	6	4	4	15	6	6	6	8	7	3	6	15	12	10	9
YER029C	SMB1	196	3	3	3	1	9	6	1	1	0	0	4	9	0	9	0	1	7	4	6	6	4	3	1	2	0	3	3	5	2	7	3	1	4	2	1	16	12	3	0	4	3	3	3	2	1	5	2
YER030W	CHZ1	153	5	1	0	2	7	0	0	1	0	1	1	6	11	11	0	0	1	0	24	5	4	2	0	3	0	1	0	2	2	0	3	0	3	0	0	8	12	3	0	1	1	0	0	2	1	3	2
YER031C	YPT31	223	4	6	3	6	5	1	0	0	0	2	9	12	5	9	0	3	2	4	11	5	3	2	6	5	0	3	0	7	6	3	6	0	5	2	2	4	10	3	2	5	3	0	0	2	5	4	5
YER032W	FIR1	876	6	4	0	9	20	12	4	3	1	5	30	43	13	37	6	5	26	12	43	20	5	3	4	9	5	27	16	5	33	5	24	6	9	11	6	47	20	11	12	15	31	11	12	21	30	14	15
YER033C	ZRG8	1076	12	7	8	17	14	6	5	0	3	5	41	63	27	79	4	3	27	11	50	22	13	12	7	10	7	22	22	10	16	8	20	8	9	4	15	44	31	10	15	27	23	7	15	20	40	12	23
YER034W	YER034W	185	3	6	2	4	2	1	1	1	3	2	4	9	8	13	0	0	5	7	5	10	2	1	0	1	1	3	1	2	1	4	2	7	4	2	1	14	8	2	2	1	0	4	3	1	2	1	0
YER035W	EDC2	145	3	5	4	2	1	3	1	2	1	0	2	1	1	6	1	0	1	4	3	4	1	1	0	4	3	4	2	2	1	2	1	0	1	0	0	12	10	3	3	2	3	3	2	5	0	0	2
YER036C	ARB1	610	5	10	4	25	21	0	0	1	0	9	14	7	16	26	0	3	28	0	35	10	4	3	2	29	5	8	1	12	15	10	20	0	36	4	5	23	26	13	13	8	14	0	0	9	9	1	8
YER037W	PHM8	321	3	3	1	4	5	1	2	1	1	1	5	13	10	16	2	1	15	4	15	10	1	4	4	2	2	5	8	12	8	6	9	2	13	3	1	17	12	6	7	10	4	2	2	4	7	5	4
YER038C	KRE29	464	2	5	2	1	10	3	0	2	1	0	15	18	10	29	3	6	11	1	20	14	5	2	2	5	1	7	10	12	14	8	14	2	13	6	1	27	14	7	12	25	5	4	2	7	8	10	1
YER039C	HVG1	249	7	4	2	6	1	0	0	0	2	1	6	4	3	5	0	3	3	5	2	5	3	5	3	1	0	0	3	6	10	3	1	5	14	8	4	8	6	11	7	11	1	2	1	1	6	1	7
YER039C-A	YER039C-A	72	0	1	1	2	0	0	1	0	0	0	6	1	1	0	2	1	1	0	2	0	0	1	1	0	0	2	0	2	2	2	1	0	2	2	0	1	2	4	1	4	0	0	1	0	3	1	1
YER040W	GLN3	730	18	9	3	10	18	7	3	1	0	2	43	62	18	13	2	2	24	13	11	7	9	6	1	10	5	7	13	12	10	5	13	2	5	11	7	22	13	17	12	17	12	6	7	13	41	16	24
YER041W	YEN1	759	5	4	2	10	22	6	2	4	6	4	14	25	17	38	2	7	21	10	34	15	13	4	4	13	9	8	21	11	18	8	21	3	20	10	9	37	21	13	13	28	13	10	5	11	16	12	5
YER042W	MXR1	184	2	3	1	4	4	1	0	1	0	1	1	6	2	12	1	4	3	3	10	2	5	0	0	6	1	4	3	3	4	0	8	0	3	1	1	9	9	3	2	5	4	2	0	3	3	1	1
YER043C	SAH1	449	1	17	0	27	12	0	0	0	0	3	18	0	9	14	1	10	14	0	31	1	1	7	0	29	11	5	0	13	17	0	13	0	26	1	1	8	21	12	13	4	10	0	0	3	1	0	8
YER044C	ERG28	148	3	1	0	2	5	0	0	0	0	1	0	2	1	0	0	2	2	1	7	0	2	1	1	5	2	1	1	3	4	2	4	0	9	0	1	5	3	7	10	2	4	1	0	0	2	1	2
YER044C-A	MEI4	408	2	3	4	5	9	4	2	3	2	0	11	12	5	11	2	4	10	6	23	4	3	2	2	4	2	10	17	10	14	4	16	6	12	11	7	28	18	2	7	18	2	0	3	5	7	5	1
YER045C	ACA1	489	11	9	3	11	4	4	3	2	0	2	19	28	8	13	4	4	31	9	19	4	1	5	1	8	6	10	10	7	13	6	7	2	7	3	8	18	14	14	3	10	14	9	2	8	5	12	11
YER046W	SPO73	143	1	1	0	1	5	2	0	1	0	0	5	5	3	6	0	1	3	1	5	2	2	5	0	1	1	2	4	1	3	3	5	1	2	5	1	4	5	3	5	2	3	1	1	3	1	2	0
YER047C	SAP1	897	17	8	9	15	25	13	7	1	1	2	19	31	11	37	2	0	20	9	47	20	11	7	2	15	11	11	18	9	21	8	30	1	16	8	10	45	32	16	8	16	23	10	5	18	30	10	20
YER048C	CAJ1	391	11	11	1	13	8	3	1	1	1	4	4	8	9	16	1	0	9	3	31	21	5	4	1	10	2	4	2	6	7	9	8	0	9	3	2	28	23	15	4	14	3	1	1	4	2	1	5
YER048W-A	ISD11	94	0	0	0	3	4	4	0	0	0	0	4	5	3	0	0	0	3	4	4	0	2	0	0	1	1	0	0	1	1	1	4	0	3	1	0	4	5	4	4	4	3	0	0	1	0	0	0
YER049W	TPA1	644	3	5	6	16	11	4	1	2	0	7	12	19	21	33	2	4	13	9	42	13	5	6	0	21	6	9	4	11	23	11	10	2	28	4	7	34	26	9	14	17	14	1	2	10	5	6	9
YER050C	RSM18	138	6	1	0	1	9	2	1	0	1	1	4	4	1	5	1	0	5	3	3	0	4	1	1	3	0	2	3	8	2	3	3	0	1	0	2	8	7	5	2	3	3	1	0	1	2	1	4
YER051W	JHD1	492	6	3	5	8	3	8	1	1	2	2	6	31	8	28	7	2	10	5	20	12	10	5	2	6	4	10	8	9	16	1	15	3	10	2	11	21	25	10	6	13	8	3	5	7	8	2	1
YER052C	HOM3	527	6	11	1	19	7	1	0	1	1	9	9	17	10	20	1	9	18	0	28	5	1	5	2	20	2	10	9	13	19	6	15	1	16	6	5	18	21	9	10	11	10	4	0	9	9	2	7
YER053C	PIC2	300	7	4	2	7	4	1	0	0	0	2	4	6	1	4	4	4	8	5	8	4	3	3	4	16	0	3	6	5	9	5	9	1	6	1	1	17	10	12	7	8	5	3	1	4	5	1	3
YER053C-A	YER053C-A	37	0	0	0	2	2	0	0	0	0	0	2	0	0	2	0	0	1	1	0	1	0	0	0	1	0	1	0	0	3	0	1	0	2	0	0	0	1	2	4	2	0	0	0	1	0	1	0
YER054C	GIP2	548	8	3	6	7	16	6	2	2	0	2	24	32	11	24	2	3	8	7	26	9	5	11	3	11	5	8	7	4	15	10	15	1	7	2	2	30	20	9	11	15	12	8	3	10	16	9	7
YER055C	HIS1	297	10	3	1	8	6	3	0	1	0	4	5	3	6	14	0	5	5	2	13	5	2	4	0	14	1	1	3	4	16	5	7	1	9	5	3	13	9	6	3	7	5	2	0	4	4	4	3
YER056C	FCY2	533	18	13	3	24	8	0	0	1	0	2	6	21	7	8	2	5	8	2	16	8	6	6	2	37	1	4	7	13	25	6	14	0	12	9	5	8	10	16	20	19	5	2	0	8	12	1	10
YER056C-A	RPL34A	121	0	5	0	6	10	0	0	0	0	3	3	1	1	0	0	4	6	0	6	0	0	0	0	7	1	1	0	3	4	0	1	0	4	0	0	4	15	1	2	0	4	0	0	0	0	1	3
YER057C	HMF1	129	4	5	1	9	2	1	0	0	0	0	5	5	3	3	1	1	2	1	7	1	0	2	0	1	2	1	0	1	8	2	2	0	4	0	1	3	4	4	3	2	4	1	0	1	3	1	5
YER058W	PET117	107	3	0	1	3	1	5	2	0	0	0	1	1	0	3	0	1	3	1	10	4	3	1	0	1	1	2	3	0	0	0	1	0	3	1	1	8	6	4	1	1	0	1	2	0	1	1	1
YER059W	PCL6	420	8	1	3	8	8	12	1	1	0	1	16	25	11	18	2	3	16	6	16	6	2	5	3	7	2	6	7	3	10	5	9	4	7	4	6	14	8	9	5	9	4	5	2	3	20	6	4
YER060W	FCY21	528	17	15	5	21	5	4	1	0	0	5	9	15	4	13	3	5	7	2	13	9	7	13	4	22	4	3	7	11	25	5	14	3	9	8	8	10	5	14	16	21	5	3	1	10	6	3	5
YER060W-A	FCY22	530	13	15	7	27	7	3	1	0	0	2	7	20	6	12	3	6	6	1	13	8	7	7	6	34	1	4	5	11	26	10	10	3	15	3	8	12	4	15	14	21	5	1	1	10	9	0	8
YER061C	CEM1	442	17	7	1	9	15	0	0	0	1	2	13	22	7	12	6	4	7	1	11	8	14	7	4	13	2	9	11	11	11	8	12	7	6	10	6	13	11	8	9	8	8	2	4	4	8	5	10
YER062C	HOR2	250	5	10	0	12	3	3	0	0	0	1	5	5	13	6	1	2	4	1	13	4	4	5	0	10	2	3	0	8	11	3	3	0	6	4	0	14	11	2	10	4	8	0	2	4	0	0	4
YER063W	THO1	218	3	2	3	10	8	2	0	3	0	1	11	10	4	7	0	0	9	4	22	4	2	4	1	5	1	0	3	0	3	1	3	0	6	5	3	11	12	1	1	2	3	3	0	4	5	2	4
YER064C	YER064C	505	10	4	2	11	11	7	1	2	1	4	9	17	7	18	2	2	16	6	28	6	2	6	3	4	5	7	11	6	18	9	10	4	15	5	9	27	17	8	3	14	10	5	3	10	17	12	10
YER065C	ICL1	557	14	19	1	23	13	5	0	2	1	5	8	11	16	22	0	6	16	9	27	11	5	4	7	20	8	9	1	13	17	8	13	3	13	2	1	22	18	17	16	8	16	2	0	4	11	2	4
YER066W	RRT13	185	4	3	1	4	3	3	2	0	1	2	3	9	5	10	2	3	0	1	6	1	4	0	1	6	4	2	3	4	5	2	7	1	9	2	3	4	3	3	1	5	1	0	0	0	3	0	2
YER067W	RGI1	161	2	2	0	2	1	1	0	0	0	1	0	4	3	11	1	1	3	2	13	6	0	1	0	4	6	8	1	1	4	1	1	0	2	2	2	10	10	2	4	6	2	0	0	4	0	0	0
YER068W	MOT2	587	9	6	4	14	14	4	0	2	0	4	12	38	11	15	4	8	22	8	19	13	8	8	3	12	6	15	10	14	10	6	15	3	7	5	3	22	16	8	4	11	15	6	6	14	10	7	5
YER069W	ARG5	863	18	11	4	34	17	8	0	3	0	8	22	26	14	31	2	6	23	5	34	14	9	10	6	37	6	9	8	22	34	12	19	4	26	8	10	41	21	9	9	21	14	8	1	11	16	3	16
YER070W	RNR1	888	16	20	4	37	18	1	0	2	0	21	25	18	15	35	3	11	25	7	44	14	4	4	2	40	4	13	5	16	38	13	26	1	22	4	3	27	26	27	17	14	23	5	0	15	10	5	18
YER071C	YER071C	126	1	1	0	1	1	1	0	0	0	0	7	6	2	6	1	0	1	1	12	1	2	1	0	1	2	0	4	1	6	3	4	1	3	2	5	9	4	2	2	0	0	1	0	1	2	0	2
YER072W	VTC1	129	2	2	2	5	6	1	1	0	0	2	3	3	3	1	1	0	1	0	0	2	3	1	2	6	1	0	3	2	2	1	6	0	8	2	2	2	4	4	2	8	2	2	0	2	2	0	0
YER073W	ALD5	520	9	11	2	28	10	0	0	5	0	5	12	11	10	18	4	2	11	5	18	12	3	9	5	25	4	4	6	5	22	3	11	1	10	4	6	22	19	8	11	13	11	3	3	5	8	1	6
YER074W	RPS24A	135	0	3	0	10	10	0	0	0	0	4	5	1	4	2	0	0	5	0	8	0	0	0	0	9	1	0	0	3	0	0	2	0	7	0	0	1	18	1	6	1	3	0	0	0	0	0	4
YER074W-A	YOS1	85	1	2	0	0	4	2	0	0	0	0	0	4	0	2	0	0	2	2	3	1	4	2	0	2	0	0	3	0	6	3	6	0	3	4	1	0	2	1	1	3	1	0	0	1	1	1	1
YER075C	PTP3	928	9	7	5	10	10	13	3	3	1	2	37	37	19	38	4	9	27	14	31	14	7	6	1	12	4	18	22	16	29	15	23	7	26	10	9	40	29	20	15	25	14	10	8	19	23	16	16
YER076C	YER076C	302	8	9	4	5	3	2	0	1	0	4	7	14	5	11	3	6	8	6	8	7	5	4	2	8	4	2	4	6	5	0	4	2	6	3	2	1	6	5	4	10	4	1	0	2	5	6	4
YER077C	YER077C	688	9	9	3	9	16	10	3	1	3	4	11	27	11	24	2	10	21	8	29	17	9	6	5	6	4	8	24	11	14	12	17	9	24	17	9	43	33	14	8	23	6	3	1	4	15	9	6
YER078C	ICP55	511	8	4	3	11	16	8	1	0	1	2	9	24	9	23	3	4	13	4	24	9	6	8	3	12	6	6	8	11	21	2	14	3	15	5	4	17	14	10	10	16	9	7	5	5	5	3	10
YER078W-A	YER078W-A	54	0	0	1	0	0	0	0	1	1	1	1	0	0	0	1	2	1	1	1	0	0	0	0	0	1	1	2	1	4	0	0	3	2	1	3	1	0	1	2	1	1	2	0	2	1	1	0
YER079W	YER079W	210	2	4	0	2	3	2	1	0	0	0	9	14	7	13	1	0	2	5	2	0	1	0	2	4	2	4	2	2	6	1	4	4	1	1	1	10	12	6	1	2	2	1	2	4	8	5	10
YER080W	AIM9	627	9	12	1	11	15	4	1	2	0	2	14	32	17	21	1	4	21	7	35	11	8	5	4	7	4	7	9	11	24	12	19	3	20	2	2	34	33	12	6	23	17	4	3	12	6	1	8
YER081W	SER3	469	6	6	1	23	11	0	0	1	0	1	14	17	7	13	0	5	21	1	23	6	1	4	1	23	4	7	0	17	24	6	16	0	18	1	2	10	13	10	8	5	12	1	0	4	16	6	5
YER082C	UTP7	554	13	6	5	12	15	5	0	2	0	6	19	17	6	23	1	1	18	6	24	9	7	8	5	18	9	13	4	6	13	9	16	2	21	4	4	37	15	11	7	8	12	1	3	7	7	5	9
YER083C	GET2	285	7	7	4	8	4	4	0	1	1	0	6	8	5	6	0	0	8	5	6	4	2	3	2	5	1	3	1	6	7	14	8	2	10	4	5	7	11	5	3	8	5	6	2	6	4	6	6
YER085C	YER085C	173	4	1	1	0	7	7	3	0	3	1	4	10	1	2	2	1	5	2	11	6	2	1	2	2	0	3	8	2	6	1	1	0	9	4	1	7	6	2	3	5	2	0	2	1	0	2	3
YER086W	ILV1	576	1	14	2	24	17	4	0	1	1	9	16	10	6	21	0	5	19	4	30	4	3	4	2	32	6	12	2	15	17	9	15	0	21	2	8	17	17	10	13	10	8	4	0	15	5	2	9
YER087C-B	SBH1	82	2	1	2	2	2	0	0	0	0	1	2	2	0	2	0	0	3	1	0	1	2	0	0	4	0	1	0	1	3	2	3	0	3	0	0	4	4	1	1	3	3	1	0	1	2	2	1
YER087W	AIM10	576	6	3	5	10	12	6	3	2	1	4	11	24	10	31	4	11	11	11	27	10	11	8	3	14	5	8	14	11	13	6	17	2	15	11	5	35	15	16	5	18	9	4	1	6	14	5	4
YER088C	DOT6	670	8	6	4	15	17	6	1	1	2	4	40	17	11	24	1	3	12	8	14	7	2	6	1	8	10	14	6	9	12	9	7	4	13	8	3	13	27	17	11	10	11	10	15	14	28	10	29
YER089C	PTC2	464	10	11	4	13	3	4	0	3	2	5	14	6	27	21	1	11	11	5	12	13	7	8	4	13	7	8	7	6	11	6	6	5	12	6	4	14	14	10	7	7	2	7	3	4	7	7	16
YER090W	TRP2	507	13	7	2	12	12	4	0	2	0	7	6	16	9	26	1	5	18	3	26	6	2	6	2	19	3	9	4	9	27	5	14	1	17	6	2	18	12	11	6	9	15	1	2	11	7	1	5
YER091C	MET6	767	1	23	0	41	31	0	0	0	0	2	27	7	22	26	0	3	30	0	50	3	0	5	1	36	6	6	1	24	21	9	14	0	46	0	0	13	48	9	28	10	31	0	0	7	2	2	15
YER092W	IES5	125	3	0	0	2	2	1	0	1	1	0	1	3	2	11	0	0	1	2	8	7	0	0	1	1	1	0	6	1	3	2	4	1	3	3	1	6	4	2	0	0	4	2	0	1	2	2	0
YER093C	TSC11	1430	25	12	8	12	27	23	6	8	6	6	44	67	21	52	7	8	42	13	67	30	18	20	7	8	9	18	35	31	36	25	45	13	23	19	37	74	36	36	30	45	20	6	4	9	32	22	15
YER093C-A	AIM11	137	3	7	2	1	3	4	1	1	0	0	2	2	4	0	0	1	7	0	7	3	0	1	0	2	0	0	4	2	2	1	2	1	2	2	6	4	7	6	4	6	2	1	0	1	3	5	4
YER094C	PUP3	205	2	5	2	5	4	1	0	1	0	2	4	3	7	6	0	4	3	2	9	5	3	2	4	9	1	1	1	7	6	6	2	1	3	5	2	2	11	5	7	5	3	1	1	2	4	2	4
YER095W	RAD51	400	9	9	7	14	8	6	1	0	2	3	10	3	7	20	3	5	14	7	20	10	5	5	3	28	2	5	4	4	8	6	8	0	14	4	6	7	10	13	6	8	6	2	2	3	5	4	6
YER096W	SHC1	512	15	8	4	15	12	2	2	2	0	1	8	19	10	21	4	2	5	6	23	13	9	4	4	12	4	9	4	4	20	7	8	1	14	4	9	21	14	11	5	15	5	4	1	10	17	7	12
YER098W	UBP9	754	11	5	3	7	15	10	1	4	2	4	27	41	9	41	7	9	23	12	38	15	8	4	7	14	7	15	15	8	13	7	21	1	10	6	12	46	20	14	10	21	11	5	2	7	15	13	10
YER099C	PRS2	318	3	3	7	14	6	6	1	0	1	1	4	11	6	17	2	4	6	2	10	5	1	1	5	12	2	9	6	9	14	0	11	1	9	5	6	7	10	7	3	5	2	1	2	6	9	2	1
YER100W	UBC6	250	2	1	4	7	7	0	1	2	0	1	5	10	4	11	1	0	4	3	14	5	3	4	2	4	4	1	3	4	9	2	6	0	9	0	3	8	11	7	4	6	4	2	4	8	5	0	2
YER101C	AST2	430	8	5	2	6	8	2	1	0	0	4	7	18	6	22	2	2	6	2	15	4	7	5	1	18	3	9	6	8	14	5	11	3	11	7	2	21	19	10	5	11	3	8	4	6	9	3	3
YER102W	RPS8B	200	0	6	0	17	18	0	0	0	0	4	7	1	0	3	0	2	7	0	14	0	0	0	0	16	3	1	0	5	6	2	3	0	5	0	0	5	17	1	6	1	4	0	0	0	1	2	5
YER103W	SSA4	642	12	17	6	30	9	14	0	0	0	5	20	13	9	36	0	2	18	5	36	17	8	6	1	34	2	3	5	12	20	9	12	0	13	10	2	26	24	7	10	18	18	3	2	4	8	2	6
YER104W	RTT105	208	2	3	1	3	7	1	4	1	2	4	8	8	6	8	1	1	8	5	17	6	0	2	1	3	3	3	2	1	3	5	5	0	4	0	2	6	4	10	1	5	0	1	1	5	7	1	3
YER105C	NUP157	1391	29	12	4	31	22	19	3	8	1	10	28	59	22	61	7	14	28	9	63	23	22	8	7	28	8	16	43	20	45	26	49	11	34	8	20	68	24	14	32	39	19	9	8	15	35	19	16
YER106W	MAM1	302	6	2	0	2	8	4	3	1	0	0	8	20	6	11	1	5	9	2	23	7	2	0	0	2	2	7	8	2	12	4	5	3	8	2	6	25	15	3	5	5	6	2	2	0	4	5	4
YER107C	GLE2	365	8	8	6	5	8	6	2	0	0	3	4	19	3	18	4	5	14	5	7	4	5	6	1	14	0	9	5	3	12	4	5	0	5	2	0	14	5	10	3	12	6	3	1	9	9	6	6
YER109C	FLO8	798	18	5	9	23	15	5	4	3	2	1	28	70	9	24	2	2	29	23	21	10	12	13	5	14	4	4	13	3	15	5	9	5	14	3	2	29	21	16	8	15	24	12	11	17	19	5	13
YER110C	KAP123	1113	22	32	5	61	24	4	2	0	0	1	37	20	22	40	1	8	40	7	79	22	4	8	0	27	7	8	3	30	47	22	40	0	48	8	8	26	31	21	27	23	23	2	3	9	8	5	24
YER111C	SWI4	1093	12	2	9	18	17	9	3	0	0	1	58	90	14	40	3	4	52	21	47	9	5	6	4	9	5	18	42	10	36	8	22	2	29	10	9	55	37	26	14	19	25	6	9	14	36	14	15
YER112W	LSM4	187	1	1	1	1	5	1	0	1	0	2	29	15	2	3	0	0	11	1	8	1	1	2	4	4	0	3	4	4	7	1	4	0	4	0	2	5	5	4	0	4	2	0	0	2	2	7	2
YER113C	TMN3	706	10	7	2	3	14	4	4	1	1	1	12	23	14	21	5	9	8	6	23	8	10	7	11	11	2	12	21	10	26	6	29	8	19	5	9	26	15	21	17	28	9	6	3	10	14	11	10
YER114C	BOI2	1040	17	11	5	27	31	12	4	6	2	6	20	41	24	37	0	2	28	13	45	29	14	10	8	18	4	10	18	11	23	12	19	4	19	6	7	47	35	21	16	24	16	13	11	21	32	15	22
YER115C	SPR6	191	3	2	1	5	4	5	0	0	2	1	1	9	4	4	3	6	5	6	2	3	3	2	2	4	2	4	5	2	3	4	2	2	6	2	3	9	6	3	1	7	6	2	1	1	6	0	5
YER116C	SLX8	274	9	4	0	4	8	5	2	2	0	0	8	11	10	13	3	6	9	3	19	12	2	1	2	5	2	5	2	4	4	3	8	2	2	0	5	7	7	6	1	5	6	1	5	3	3	4	1
YER117W	RPL23B	137	0	7	0	8	9	0	0	0	0	1	6	2	5	0	0	2	2	0	3	1	0	0	0	17	0	0	0	3	4	0	5	0	4	0	0	3	8	6	2	1	6	0	0	1	1	0	1
YER118C	SHO1	367	12	3	3	11	7	3	2	0	0	6	5	28	6	18	0	2	9	4	11	2	2	6	1	12	2	4	7	14	12	4	6	0	4	4	3	6	6	6	6	11	9	1	0	6	12	5	6
YER119C	AVT6	448	6	11	9	15	5	4	0	2	3	2	8	7	4	4	4	6	7	5	6	7	5	8	6	6	6	4	12	16	24	6	4	5	21	17	8	3	11	14	10	11	10	3	5	3	7	6	5
YER120W	SCS2	244	8	5	0	8	2	0	0	0	0	1	7	5	7	2	2	0	9	7	16	8	1	1	0	3	1	1	6	5	3	0	2	2	7	2	1	5	15	2	5	3	10	1	2	10	2	2	5
YER121W	YER121W	114	6	1	2	3	4	1	0	1	0	0	5	7	3	5	0	0	3	1	8	1	0	1	0	2	2	1	1	0	1	1	4	0	0	0	2	2	3	3	1	3	2	1	0	1	3	1	0
YER122C	GLO3	493	8	5	3	10	12	5	1	0	0	3	17	28	16	26	1	3	17	10	20	4	6	7	3	12	0	6	4	5	6	4	12	4	10	1	0	28	20	9	6	21	4	4	2	4	11	7	8
YER123W	YCK3	524	8	5	3	8	16	4	5	1	1	4	16	31	13	21	3	10	22	6	15	6	9	4	2	13	8	10	7	8	20	2	12	1	15	1	4	25	12	11	4	15	13	5	3	7	11	3	6
YER124C	DSE1	573	7	3	1	4	4	3	1	0	0	1	18	28	15	29	5	10	19	4	14	6	14	4	1	14	3	8	17	4	26	9	20	2	13	7	7	30	16	14	9	15	8	5	3	5	14	7	8
YER125W	RSP5	809	16	5	5	12	28	8	2	2	0	18	14	26	16	37	0	4	33	8	37	14	7	10	4	37	4	13	8	6	18	6	23	1	18	2	7	22	17	12	17	24	12	5	5	15	15	3	15
YER126C	NSA2	261	4	2	2	7	14	2	0	0	1	3	5	3	3	6	0	1	6	5	16	3	0	1	1	15	3	4	2	5	7	1	4	0	11	0	1	15	22	7	3	3	8	0	3	1	5	0	2
YER127W	LCP5	357	8	4	2	10	12	8	1	1	0	9	9	13	11	16	1	0	11	0	25	13	2	5	5	6	2	5	4	4	9	8	5	1	7	5	2	17	15	8	3	4	5	0	2	3	6	5	2
YER128W	YER128W	203	3	2	1	4	5	1	2	1	0	0	4	7	4	8	1	2	9	2	12	5	0	0	2	2	1	1	4	3	1	5	3	3	1	3	3	15	8	4	2	2	7	2	0	2	2	3	4
YER129W	SAK1	1142	16	8	5	16	24	15	14	4	4	5	31	48	15	59	4	11	26	9	50	20	21	15	4	16	7	22	24	11	22	15	46	7	15	6	13	63	30	20	11	28	19	8	14	17	47	19	23
YER130C	YER130C	443	1	4	1	5	11	9	0	2	0	1	16	32	16	14	3	4	10	6	23	11	3	4	2	4	3	7	10	6	9	3	10	2	8	4	9	12	18	6	8	17	8	3	2	6	8	10	9
YER131W	RPS26B	119	2	4	0	10	15	1	0	0	0	0	8	0	1	3	0	4	1	0	4	0	0	0	0	3	3	0	0	1	5	0	0	0	4	0	0	3	12	2	0	1	8	0	0	1	0	0	6
YER132C	PMD1	1753	32	15	10	22	46	19	6	11	4	8	53	81	31	69	7	8	42	22	64	26	26	18	11	26	14	25	35	23	47	27	51	5	23	17	22	65	33	28	25	48	33	15	13	40	64	21	34
YER133W	GLC7	312	2	4	0	6	12	4	0	0	0	3	4	9	6	19	1	11	12	2	15	5	2	1	4	14	0	4	3	7	14	7	16	1	6	1	2	14	5	7	9	9	10	2	2	2	3	0	2
YER134C	YER134C	178	1	4	1	1	4	1	1	0	0	1	2	4	4	12	1	3	1	2	6	4	6	2	0	5	1	2	4	2	5	1	4	2	4	3	3	11	7	2	3	4	4	2	1	2	1	1	0
YER136W	GDI1	451	3	6	3	9	9	3	0	0	1	3	5	8	15	18	2	3	18	1	26	5	8	7	3	13	2	9	5	7	24	2	21	1	8	5	3	25	13	10	8	11	13	1	2	5	4	3	7
YER137C	YER137C	148	2	2	1	3	2	1	0	0	1	0	1	5	2	5	1	3	5	1	6	6	5	1	0	1	3	2	5	2	4	2	2	0	4	5	1	13	9	6	1	1	0	1	1	0	6	3	0
YER137C-A	YER137C-A	440	5	4	1	12	5	3	1	2	1	2	14	23	8	13	2	2	20	8	12	5	5	3	2	6	5	8	2	8	12	4	7	2	3	5	3	19	6	12	3	10	15	6	6	14	15	5	9
YER138C	YER138C	1755	32	9	5	35	32	4	11	5	3	15	53	73	50	53	6	8	56	20	66	24	19	16	2	31	24	35	44	42	43	20	47	14	19	13	28	92	36	31	20	32	41	14	16	42	53	10	24
YER138W-A	YER138W-A	34	1	0	0	0	2	1	0	0	0	0	0	0	0	1	0	1	0	0	1	0	0	0	0	0	0	0	6	0	2	1	2	0	1	0	1	1	0	1	0	1	0	0	0	1	0	0	2
YER139C	RTR1	226	5	0	2	1	5	3	1	0	0	1	2	6	4	18	4	2	7	1	17	6	2	2	2	3	4	2	5	2	6	5	10	2	8	1	2	11	8	4	4	8	2	1	2	4	3	1	4
YER140W	YER140W	556	12	3	3	7	16	5	4	3	7	4	6	14	8	14	0	5	11	6	22	7	3	4	4	3	5	7	22	9	12	10	25	5	18	6	9	28	15	18	13	14	7	1	3	6	13	10	7
YER141W	COX15	486	6	8	6	16	14	7	1	0	0	5	9	7	4	5	0	3	12	3	18	4	2	6	3	20	1	9	8	8	14	8	19	4	22	2	6	16	19	16	8	15	10	2	2	8	9	3	3
YER142C	MAG1	296	10	2	1	8	3	7	1	0	0	1	1	8	6	11	2	2	4	1	23	8	2	3	1	5	1	2	8	6	7	4	5	3	7	0	9	25	13	10	7	9	4	1	1	5	3	3	2
YER143W	DDI1	428	8	5	4	14	11	8	0	1	0	2	8	11	13	17	2	1	18	6	20	5	7	8	7	5	2	1	8	7	17	9	13	4	10	4	11	11	10	13	3	12	10	6	2	8	5	1	5
YER144C	UBP5	805	10	7	5	9	15	10	6	4	5	2	17	32	15	26	7	13	34	17	26	11	6	7	9	8	6	14	16	13	23	9	15	8	30	5	17	30	16	15	17	27	19	9	6	18	18	3	7
YER145C	FTR1	404	4	10	6	6	10	2	0	0	2	4	14	8	6	5	2	5	6	8	15	8	3	3	6	21	5	3	3	15	15	1	4	2	24	8	9	8	13	12	17	6	3	2	1	4	1	1	6
YER146W	LSM5	93	0	1	1	1	2	0	0	1	0	0	4	2	4	2	0	0	0	3	2	8	0	5	0	1	1	1	2	2	4	1	2	0	4	2	3	4	1	3	3	0	1	0	1	3	0	2	0
YER147C	SCC4	624	10	7	8	4	4	5	4	6	4	1	13	17	15	7	7	11	16	22	19	29	4	14	8	5	8	5	7	13	11	10	12	8	17	23	12	20	29	20	16	10	5	4	2	3	7	8	4
YER148W	SPT15	240	8	6	1	8	7	2	1	0	0	5	4	4	5	5	1	1	6	2	12	7	1	0	4	7	0	2	5	4	10	4	5	0	4	2	1	15	7	5	6	9	6	1	1	3	4	0	3
YER149C	PEA2	420	6	4	5	4	10	3	1	0	1	3	15	19	12	18	1	0	9	5	25	14	2	3	2	3	5	6	6	4	6	8	7	3	14	9	12	23	14	8	8	6	10	2	4	5	12	3	8
YER150W	SPI1	148	5	7	0	9	1	0	0	0	0	0	5	4	0	3	2	1	0	1	4	3	2	1	0	3	0	1	1	3	2	2	2	2	4	0	2	0	2	4	4	0	9	0	0	2	4	1	2
YER151C	UBP3	912	12	12	11	17	14	4	0	0	2	3	40	34	11	37	1	5	26	12	43	18	7	19	4	13	11	18	16	8	32	7	19	4	19	5	3	52	35	20	14	13	23	5	6	14	21	16	16
YER152C	YER152C	443	6	11	10	5	7	10	2	1	3	1	14	12	11	11	5	1	3	10	5	20	5	10	7	9	3	7	5	18	11	4	1	3	9	15	8	7	12	13	12	8	7	9	5	2	4	3	8
YER153C	PET122	254	5	5	12	5	4	3	4	6	3	5	3	1	3	8	0	1	4	14	8	7	2	5	3	1	3	3	5	2	2	8	4	3	6	16	3	3	5	12	5	3	6	3	4	0	1	3	2
YER154W	OXA1	402	4	15	2	15	8	6	3	0	1	2	11	11	5	7	1	0	18	6	5	7	1	6	5	6	4	5	4	15	11	5	6	6	12	8	4	13	11	11	10	9	4	8	3	5	6	2	13
YER155C	BEM2	2167	23	17	12	36	53	19	6	4	1	6	74	98	42	90	7	9	56	22	76	31	19	14	7	31	18	45	52	29	76	35	75	10	44	17	24	95	67	45	31	74	35	6	11	35	65	25	43
YER156C	YER156C	338	5	7	3	7	10	4	0	1	0	2	11	5	12	11	2	2	6	3	8	14	5	4	2	11	4	3	1	8	13	5	3	4	9	6	1	11	17	6	9	12	5	4	2	2	4	7	7
YER157W	COG3	801	5	8	10	13	22	4	1	2	1	6	17	27	23	44	2	8	19	17	39	15	3	1	3	9	6	4	17	11	31	6	30	3	35	10	7	37	29	9	17	20	5	6	5	4	16	8	9
YER158C	YER158C	573	6	4	5	15	12	13	2	7	0	6	21	33	8	19	1	3	11	11	14	7	4	4	1	6	7	3	11	2	11	0	8	5	10	4	4	19	14	17	10	9	14	5	10	17	19	5	19
YER159C	BUR6	142	2	4	2	1	3	2	0	0	0	0	6	1	3	5	1	0	6	1	7	7	4	2	2	4	1	1	8	0	1	5	3	0	1	0	1	8	4	4	4	2	5	1	2	2	1	1	1
YER159C-A	YER159C-A	440	5	4	1	12	5	3	1	2	1	2	14	24	7	15	2	1	20	8	12	4	4	3	2	6	4	9	3	8	12	4	7	2	3	4	3	19	6	12	3	10	16	5	7	14	14	5	9
YER160C	YER160C	1755	35	9	5	30	32	5	11	5	3	15	50	74	47	56	8	7	55	21	64	19	21	13	2	32	25	39	45	41	41	24	47	14	18	14	27	96	34	31	19	32	39	14	17	41	52	13	29
YER161C	SPT2	333	8	1	2	5	9	7	1	3	3	5	3	12	7	19	0	0	6	4	25	14	7	6	0	6	2	3	6	2	3	1	7	2	6	2	4	28	22	9	2	6	7	8	0	5	11	3	4
YER162C	RAD4	754	12	7	8	12	26	16	5	3	2	2	17	21	13	40	4	10	9	8	49	22	12	8	6	11	7	6	11	6	21	7	15	4	17	7	7	45	29	17	6	21	13	4	5	10	7	9	2
YER163C	YER163C	232	6	4	3	3	4	3	1	0	4	2	6	6	3	6	0	0	6	2	9	12	5	1	3	6	3	8	6	4	6	7	2	0	6	3	2	6	2	3	3	1	4	2	3	5	0	0	1
YER164W	CHD1	1468	24	24	3	28	42	14	6	4	3	18	39	48	35	76	2	4	40	12	88	43	15	22	7	32	16	15	20	18	41	17	44	8	36	11	17	84	54	34	20	28	23	6	9	21	23	15	16
YER165W	PAB1	577	5	21	0	28	14	0	0	0	0	8	24	10	15	14	1	2	40	1	42	7	3	5	2	32	5	4	0	10	15	1	8	0	27	1	1	11	36	16	13	14	21	1	1	6	6	3	7
YER166W	DNF1	1571	30	21	14	33	48	12	2	6	3	13	37	50	27	72	10	15	37	15	77	25	30	13	11	52	10	15	25	25	56	16	58	6	31	10	17	60	34	33	32	50	22	15	8	15	27	7	18
YER167W	BCK2	851	16	4	6	9	20	6	4	3	0	4	40	43	16	31	1	3	21	10	30	10	12	10	6	8	12	11	10	6	13	11	16	2	11	5	5	30	21	23	14	17	24	6	12	11	38	15	19
YER168C	CCA1	546	10	6	2	12	5	7	1	0	3	5	15	29	8	20	1	4	15	7	26	11	7	6	2	10	4	10	14	11	16	11	13	2	17	11	11	27	20	12	6	22	9	6	2	8	6	2	6
YER169W	RPH1	796	9	9	6	10	15	8	4	1	0	2	23	34	15	19	5	5	18	13	34	16	7	8	7	11	13	12	18	10	16	7	17	8	14	12	11	51	23	16	15	17	18	14	9	19	20	8	12
YER170W	ADK2	225	2	3	3	4	3	3	4	0	0	3	2	4	6	8	0	0	6	3	8	6	3	3	6	3	1	2	5	3	6	6	13	3	5	3	4	14	4	2	1	4	5	2	1	5	4	1	1
YER171W	RAD3	778	13	10	4	11	29	4	4	2	1	9	10	17	14	34	6	7	15	12	51	20	7	4	7	15	4	10	13	12	32	13	26	2	18	6	16	35	15	26	6	27	14	5	5	8	20	3	4
YER172C	BRR2	2163	46	17	18	35	42	19	7	1	3	13	44	91	31	97	9	15	41	38	127	49	26	14	10	42	13	31	51	21	83	33	66	11	64	14	44	104	53	41	28	65	30	12	14	29	46	18	28
YER173W	RAD24	659	6	5	5	3	15	6	4	3	3	4	23	30	14	30	2	9	16	8	30	18	7	10	3	8	1	12	19	9	19	10	18	6	12	5	14	36	13	16	7	20	9	6	5	8	12	14	9
YER174C	GRX4	244	4	4	1	9	4	3	0	0	1	0	3	6	5	11	2	0	9	6	20	6	4	0	2	4	1	2	8	3	6	6	6	2	2	1	2	10	6	4	6	10	3	0	0	8	5	7	1
YER175C	TMT1	299	5	2	2	7	7	5	1	1	0	1	4	3	7	21	0	3	5	7	16	3	6	3	2	3	3	4	2	3	11	4	4	3	2	3	4	17	10	7	7	10	6	2	3	4	8	2	3
YER175W-A	YER175W-A	54	0	0	0	0	2	1	0	0	1	1	1	4	0	0	0	2	2	1	1	1	0	0	0	2	0	1	5	2	2	1	0	1	1	1	0	3	1	3	1	5	0	0	0	0	0	2	0
YER176W	ECM32	1121	15	8	5	16	31	12	4	3	1	7	42	55	22	23	4	16	33	17	52	32	15	22	11	19	12	5	21	20	35	23	14	6	26	7	11	70	49	14	15	30	21	8	7	10	27	15	5
YER177W	BMH1	267	2	12	0	12	2	1	0	0	0	8	5	2	10	4	1	1	13	5	19	12	0	3	0	5	4	2	0	3	10	5	5	0	10	2	2	2	15	6	3	2	6	1	0	1	4	1	9
YER178W	PDA1	420	3	17	1	19	13	4	0	3	0	2	6	4	11	11	3	4	10	4	14	12	1	4	1	33	3	5	1	11	8	7	9	1	11	1	4	15	14	17	8	8	7	3	0	8	4	0	10
YER179W	DMC1	334	11	4	1	5	10	6	0	1	0	2	4	7	4	14	1	5	11	6	22	5	7	1	5	18	1	5	5	6	11	5	6	0	11	2	7	14	6	8	3	6	3	3	1	1	9	1	2
YER180C	ISC10	267	2	0	1	7	4	6	1	1	2	4	6	11	6	19	1	1	7	2	15	12	1	1	3	0	1	5	10	3	9	3	5	2	6	3	4	8	10	2	6	8	3	1	3	5	8	3	2
YER180C-A	SLO1	85	0	0	1	1	2	1	0	1	0	0	1	6	1	3	0	1	4	2	6	5	1	4	0	0	0	0	0	0	2	2	2	0	4	1	2	4	3	4	0	0	1	0	1	0	1	0	2
YER182W	FMP10	244	4	5	0	8	9	3	0	0	0	2	6	11	2	5	0	0	6	4	10	4	5	5	4	4	2	2	5	2	7	4	10	1	5	1	4	13	6	5	4	6	5	5	0	1	1	1	0
YER183C	FAU1	211	3	3	2	4	2	3	1	1	2	3	0	3	2	12	1	4	9	2	9	4	6	2	1	4	2	10	5	4	7	4	5	1	4	3	2	8	5	8	3	5	4	1	1	4	2	1	3
YER184C	YER184C	794	12	8	4	13	13	10	3	2	0	7	13	31	19	21	10	21	16	14	34	15	12	10	6	12	7	4	16	12	32	12	17	11	27	4	15	36	23	19	14	32	7	2	3	9	15	13	7
YER185W	PUG1	303	7	1	5	10	5	4	1	1	0	1	1	8	0	9	3	1	6	2	5	5	8	4	3	4	1	2	11	9	12	7	12	2	4	0	4	5	7	8	13	19	4	1	0	3	4	1	5
YER186C	YER186C	306	2	2	1	3	4	4	4	2	0	1	2	9	6	15	7	2	4	1	9	15	6	2	2	4	1	4	13	2	5	4	4	1	4	5	5	15	15	8	11	16	2	1	4	8	7	2	3
YER187W	YER187W	141	5	2	1	5	1	1	1	1	0	0	5	6	6	8	1	1	2	6	2	6	3	2	1	11	0	1	5	3	0	1	2	1	0	1	1	2	2	2	3	4	2	0	0	2	3	0	0
YER188C-A	YER188C-A	99	0	3	0	0	0	0	0	0	0	0	1	6	0	2	2	1	1	1	0	0	0	3	0	1	4	5	3	3	3	5	1	2	0	0	2	8	0	2	2	4	4	1	0	2	4	1	2
YER189W	YER189W	122	3	0	0	1	1	3	0	0	1	2	4	2	4	4	0	1	2	1	9	2	1	2	1	2	1	1	1	3	3	3	1	0	1	1	0	9	3	3	4	7	3	2	0	1	4	0	2
YER190C-B	YER190C-B	160	1	1	1	5	2	1	2	1	1	2	3	2	2	3	1	3	7	5	1	1	1	1	0	0	3	3	6	2	2	0	0	8	2	8	4	5	0	3	9	8	4	2	1	3	0	3	5
YER190W	YRF1-2	1681	27	23	25	38	33	26	17	10	13	15	42	40	42	51	18	18	19	34	62	54	24	24	16	23	8	23	18	18	38	14	22	21	45	32	28	51	43	38	19	50	16	12	9	15	9	35	20
YFL001W	DEG1	442	10	7	2	6	10	6	2	1	2	4	11	19	9	14	3	6	9	4	19	9	5	4	1	6	6	2	8	4	16	6	10	2	9	1	8	25	19	11	10	12	3	5	5	7	8	7	4
YFL002C	SPB4	606	12	5	5	9	18	9	0	2	3	3	5	26	9	27	1	5	11	6	33	12	5	5	4	12	2	4	9	5	22	8	12	7	18	8	11	35	24	15	10	21	6	6	1	11	13	4	6
YFL002W-A	YFL002W-A	1770	29	13	3	34	36	4	12	5	0	16	60	74	45	67	7	8	65	20	70	19	16	10	1	33	26	38	51	28	48	30	54	9	19	10	29	94	39	30	19	30	44	10	13	29	46	12	21
YFL002W-B	YFL002W-B	438	5	6	2	12	7	3	0	1	0	3	14	24	9	9	0	3	25	8	19	4	2	1	1	5	7	11	4	10	8	6	11	1	4	1	8	18	6	10	4	7	19	0	6	7	14	4	8
YFL003C	MSH4	878	22	6	9	14	12	9	7	0	2	7	17	43	15	32	6	11	19	8	46	16	10	4	5	7	3	12	34	12	34	19	28	7	18	7	22	54	17	25	10	21	9	1	3	7	24	13	8
YFL004W	VTC2	828	17	11	2	9	29	4	0	2	1	6	17	29	17	37	0	1	24	4	47	24	6	5	6	15	0	13	9	6	29	7	31	0	39	10	7	39	39	13	17	27	17	7	2	13	12	10	11
YFL005W	SEC4	215	1	1	3	6	3	0	0	0	1	3	9	7	5	9	1	2	5	1	5	7	2	3	2	13	0	1	2	9	8	1	3	0	6	3	3	8	11	4	4	6	1	0	1	0	5	4	2
YFL007W	BLM10	2143	30	22	17	36	43	26	3	7	2	11	48	68	52	105	7	21	53	23	86	42	20	19	16	20	15	42	36	50	65	35	86	13	55	32	29	79	60	47	48	67	31	14	10	23	34	18	29
YFL008W	SMC1	1225	24	11	6	20	34	14	2	3	2	5	33	53	29	41	2	4	44	18	92	43	13	10	3	23	6	12	31	26	37	21	49	4	37	9	11	80	54	17	22	17	5	5	4	8	17	7	17
YFL009W	CDC4	779	18	8	5	16	14	9	2	2	1	3	20	39	10	38	4	4	9	6	23	10	7	10	7	23	6	18	19	11	24	8	22	6	22	6	9	35	11	11	8	18	10	6	1	11	8	7	19
YFL010C	WWM1	211	8	3	2	6	1	1	0	0	0	3	4	3	9	9	0	0	14	11	3	2	8	4	3	14	3	0	0	0	0	1	3	0	1	0	1	3	2	5	1	6	10	1	1	13	1	2	1
YFL010W-A	AUA1	94	1	0	0	0	1	0	4	2	1	8	1	1	1	3	0	5	7	3	0	1	0	1	0	1	4	7	1	4	1	1	1	0	1	1	2	2	1	3	0	2	2	0	0	1	1	1	0
YFL011W	HXT10	546	8	10	3	11	12	7	1	1	1	3	4	11	5	9	2	10	10	5	17	4	15	11	8	19	2	0	8	12	30	9	11	2	9	7	3	13	10	18	19	22	11	5	1	3	9	3	7
YFL012W	YFL012W	148	1	0	1	0	5	2	1	0	0	1	3	9	0	7	1	2	3	1	8	3	3	1	0	0	1	4	4	3	4	1	1	3	2	1	3	9	6	2	1	5	2	1	1	3	7	1	3
YFL013C	IES1	692	14	6	4	7	13	9	1	6	0	2	18	26	21	30	0	4	19	6	45	26	6	5	5	9	2	5	9	13	20	9	15	5	21	10	6	41	25	13	14	14	13	8	2	7	12	6	9
YFL014W	HSP12	109	2	5	0	6	2	0	0	0	0	1	3	0	8	3	0	0	6	0	11	0	2	1	0	10	2	0	0	1	0	0	0	0	3	0	0	3	12	2	2	0	3	0	0	0	1	0	2
YFL016C	MDJ1	511	15	7	5	11	8	9	1	3	1	1	14	8	18	14	3	7	13	9	12	9	9	16	4	27	6	10	6	14	13	1	5	0	7	7	2	22	26	10	12	12	7	4	5	8	9	4	5
YFL017C	GNA1	159	2	2	0	1	2	1	1	1	0	0	4	4	3	7	1	3	4	2	9	5	1	6	4	2	1	1	3	6	8	2	2	2	5	1	0	8	6	5	2	3	0	3	0	0	0	3	2
YFL017W-A	SMX2	77	2	2	0	1	0	2	1	0	0	0	3	4	2	4	0	0	0	2	2	2	2	3	0	1	1	0	6	0	3	3	1	0	3	2	1	2	3	3	1	0	0	0	0	2	0	0	2
YFL018C	LPD1	499	9	11	2	23	11	3	0	1	0	2	14	11	12	12	1	4	13	0	32	6	9	11	3	25	7	7	3	13	24	4	12	1	13	3	4	22	25	9	10	7	4	6	0	5	6	1	7
YFL020C	PAU5	122	5	7	0	9	4	0	0	0	0	0	1	2	3	2	0	0	3	0	6	0	0	0	0	7	1	1	0	5	4	2	3	0	3	0	0	1	1	2	3	0	4	1	0	0	1	2	4
YFL021W	GAT1	510	10	8	2	7	5	5	2	5	2	3	39	29	21	14	6	2	4	5	4	2	3	7	1	2	8	10	13	7	10	0	5	9	10	12	6	6	19	11	14	8	7	9	7	14	8	8	21
YFL022C	FRS2	503	4	12	1	10	15	0	0	0	0	4	17	9	21	14	0	1	20	5	26	12	1	2	4	21	8	4	1	17	9	7	7	4	23	8	9	20	21	14	19	7	8	4	0	8	3	1	12
YFL023W	BUD27	796	8	8	6	10	13	9	2	3	4	2	21	26	23	50	0	0	25	10	70	44	7	10	10	8	5	6	17	9	17	12	11	3	16	7	3	52	31	16	8	20	7	4	4	15	16	6	8
YFL024C	EPL1	832	12	5	8	12	29	12	3	1	3	7	23	35	21	38	1	4	35	27	49	13	5	4	3	14	5	17	18	12	22	7	16	2	17	10	9	45	30	12	14	21	8	6	8	6	21	4	8
YFL025C	BST1	1029	21	7	7	17	16	11	4	3	2	2	25	41	11	36	5	4	19	13	38	13	15	6	5	15	10	14	31	19	37	20	44	6	33	15	17	30	21	25	22	45	15	6	6	19	16	11	19
YFL026W	STE2	431	10	4	1	15	12	4	0	0	0	0	9	14	5	17	0	2	7	7	6	6	5	2	2	9	0	4	11	6	16	2	12	6	14	5	5	14	3	11	12	15	5	3	2	5	12	6	5
YFL027C	GYP8	497	8	3	6	6	8	10	1	1	3	3	13	14	10	17	2	4	13	5	22	9	7	1	5	8	4	11	14	10	14	7	17	3	24	12	9	25	14	12	10	13	5	2	1	3	11	6	4
YFL028C	CAF16	289	2	5	0	4	12	3	0	0	0	3	4	13	6	17	3	0	8	2	11	6	4	2	1	9	1	6	1	7	9	6	10	2	7	3	7	14	5	6	4	5	4	0	1	3	3	2	3
YFL029C	CAK1	368	5	4	4	2	8	3	1	1	2	1	9	11	12	19	2	5	8	8	11	8	3	8	3	3	6	2	7	9	17	6	4	0	12	6	3	15	11	14	9	8	6	6	4	2	5	8	3
YFL030W	AGX1	385	5	10	4	14	5	5	0	0	0	3	8	6	9	12	5	1	7	4	11	4	6	6	7	8	6	4	4	5	14	5	4	3	12	8	5	9	16	7	7	12	4	7	2	5	3	6	5
YFL031W	HAC1	238	1	4	6	7	7	5	1	1	0	2	9	9	11	8	2	2	2	6	10	9	1	1	0	1	4	1	1	3	2	4	1	2	9	7	4	6	5	5	5	6	4	2	1	6	7	4	1
YFL033C	RIM15	1770	29	22	9	29	32	21	7	5	5	9	54	87	37	84	6	9	48	22	54	30	16	14	12	34	18	27	35	30	40	28	39	15	32	23	23	56	45	35	24	41	38	13	13	38	56	18	38
YFL034C-A	RPL22B	122	0	3	0	3	3	1	0	0	0	0	5	1	4	6	0	0	4	1	6	2	2	0	1	3	0	1	2	3	2	2	3	0	3	0	0	7	6	1	3	1	2	0	1	1	1	0	4
YFL034C-B	MOB2	287	6	1	3	7	9	2	0	0	0	0	12	9	5	4	0	0	10	12	8	4	3	2	1	1	6	6	6	2	8	2	6	2	7	4	1	13	6	7	14	10	5	4	7	3	9	5	2
YFL034W	YFL034W	1073	16	14	4	29	26	11	7	2	4	1	18	42	29	53	8	7	29	9	60	26	13	10	9	33	8	14	18	8	31	16	25	1	34	8	12	53	23	29	12	19	21	8	7	11	21	9	15
YFL036W	RPO41	1351	28	12	7	26	36	12	1	2	3	11	24	56	32	50	4	4	39	10	61	22	17	3	2	40	8	25	21	15	43	14	47	3	55	17	14	71	45	28	22	34	26	7	8	25	37	14	14
YFL037W	TUB2	457	6	8	1	16	12	2	1	1	0	3	15	12	12	17	1	5	19	4	25	11	2	6	5	21	6	5	0	12	9	2	3	0	18	2	7	5	10	15	16	9	8	3	1	6	3	3	6
YFL038C	YPT1	206	3	0	3	2	1	1	0	0	1	4	9	3	12	5	1	3	6	3	8	4	2	3	5	5	0	1	0	6	5	2	5	0	5	7	1	2	16	5	5	3	0	0	1	0	2	1	6
YFL039C	ACT1	375	0	11	0	15	13	0	0	0	0	5	9	0	9	11	0	4	14	0	26	1	0	0	0	29	7	3	0	16	14	2	2	0	19	0	2	6	12	16	12	2	13	0	0	6	3	0	12
YFL040W	YFL040W	540	8	3	3	4	6	2	1	1	2	2	6	14	4	10	9	3	9	4	17	7	17	10	7	13	2	5	19	13	34	11	21	3	19	3	9	18	14	21	12	24	4	6	5	9	7	9	7
YFL041W	FET5	622	9	5	4	15	11	7	1	3	0	1	15	22	12	27	1	3	18	8	22	20	9	7	4	20	9	18	7	13	16	7	10	2	19	7	14	10	10	19	15	14	13	4	6	15	4	0	2
YFL041W-A	YFL041W-A	63	0	1	0	0	2	2	1	0	0	0	0	1	2	6	0	1	1	0	0	2	1	0	0	1	0	0	0	0	4	2	0	1	3	2	1	4	3	3	3	0	0	1	0	0	1	0	3
YFL042C	YFL042C	674	9	7	6	12	12	4	1	3	2	7	14	30	14	29	3	4	19	5	33	30	5	4	5	13	4	8	12	13	14	6	8	5	15	11	6	23	22	15	14	16	9	10	3	10	16	8	17
YFL044C	OTU1	301	5	5	1	7	2	5	0	0	0	1	16	6	11	11	2	1	12	3	10	9	8	4	1	6	3	4	4	9	10	3	0	4	10	7	1	10	12	7	9	4	4	2	2	3	4	3	5
YFL045C	SEC53	254	0	5	0	6	13	0	0	0	0	0	7	4	7	9	2	1	6	1	23	2	1	2	0	17	2	2	0	6	8	2	9	1	13	0	0	7	12	3	15	5	6	1	0	1	1	1	4
YFL046W	FMP32	207	7	1	0	1	6	5	0	0	0	3	6	4	2	11	1	1	10	3	11	6	1	3	1	4	3	4	5	1	8	3	6	1	4	6	4	11	5	6	1	8	0	1	0	1	1	1	2
YFL047W	RGD2	714	8	8	11	3	14	10	1	0	2	1	18	26	17	34	7	6	18	15	35	16	4	4	6	17	7	9	18	5	25	15	16	2	22	12	15	26	31	16	12	27	7	4	3	7	15	3	8
YFL048C	EMP47	445	9	1	2	9	6	3	0	2	0	4	7	20	12	21	0	2	19	8	17	7	6	5	3	13	0	2	4	9	14	7	14	3	14	5	4	24	15	12	8	11	9	2	0	5	6	1	6
YFL049W	SWP82	623	5	10	5	15	9	6	1	2	1	1	26	27	7	18	0	2	27	6	35	11	8	4	2	16	5	9	12	7	23	4	15	1	14	9	11	41	16	10	10	14	9	5	8	9	12	7	6
YFL050C	ALR2	858	17	9	14	16	24	14	4	2	2	11	15	38	9	41	4	6	23	8	44	15	13	7	4	16	6	15	12	11	16	6	27	3	16	6	8	31	13	22	9	27	14	3	3	10	22	12	16
YFL051C	YFL051C	160	2	2	1	2	0	1	1	1	0	3	2	6	3	5	2	3	1	1	7	4	3	3	1	3	0	1	4	0	1	1	4	2	3	0	2	3	3	5	2	3	3	1	1	5	0	2	4
YFL052W	YFL052W	465	6	6	4	7	8	3	4	4	3	2	4	12	11	21	6	16	7	9	16	9	3	2	5	6	2	6	10	4	10	6	7	4	10	5	24	16	15	8	10	12	10	2	3	5	6	6	4
YFL053W	DAK2	591	16	17	7	33	6	4	2	1	1	4	9	9	7	26	2	0	7	4	22	16	14	6	10	36	4	8	1	9	22	4	4	8	13	8	18	23	18	12	5	8	5	7	1	12	8	2	3
YFL054C	YFL054C	646	22	7	6	13	7	11	6	4	2	3	14	24	9	20	1	3	12	4	25	11	11	9	6	38	2	9	10	4	22	7	11	7	10	0	11	21	15	16	8	18	12	4	6	13	13	7	13
YFL055W	AGP3	558	16	9	8	23	11	4	4	0	1	2	10	12	5	15	2	3	6	2	15	6	14	13	7	15	1	8	14	13	23	11	9	6	14	7	12	13	6	6	13	22	9	6	2	7	9	7	4
YFL056C	AAD6	212	5	1	0	8	3	2	1	3	1	2	2	6	4	8	0	3	3	4	7	4	6	2	1	6	3	1	2	5	9	3	5	5	5	3	3	6	5	7	1	5	1	1	0	4	4	2	2
YFL057C	AAD16	152	4	5	2	7	1	3	0	1	1	1	1	3	0	6	0	0	2	3	9	4	5	2	0	5	1	2	1	2	10	0	2	3	3	0	1	6	7	5	3	5	3	0	1	2	1	1	1
YFL058W	THI5	340	1	12	0	11	9	0	0	0	0	2	6	4	12	7	5	5	12	2	19	4	1	2	0	20	3	2	0	14	7	5	3	0	23	0	2	6	28	9	10	3	13	0	0	5	1	0	4
YFL059W	SNZ3	298	12	5	2	15	4	0	0	4	0	3	4	3	8	7	2	3	6	4	16	10	5	5	1	15	4	2	2	9	11	5	3	0	10	3	2	7	15	12	5	3	5	0	1	5	7	1	4
YFL060C	SNO3	222	9	2	2	4	5	1	1	0	2	0	7	6	3	9	3	2	7	3	12	2	3	0	3	5	4	3	4	4	8	4	4	1	4	4	3	11	6	3	4	9	2	0	1	4	3	1	1
YFL061W	DDI2	225	5	7	1	5	7	2	0	0	2	2	5	7	5	9	2	1	3	5	6	5	3	3	3	3	4	2	3	3	8	1	2	1	7	3	5	3	4	3	0	9	5	1	2	3	5	0	1
YFL062W	COS4	379	4	2	6	5	4	5	1	3	2	2	1	17	4	6	6	2	9	3	22	8	4	2	2	2	2	1	4	1	15	8	9	4	11	2	15	18	14	12	13	20	5	2	1	4	5	7	7
YFL064C	YFL064C	174	2	1	1	1	3	3	2	0	1	1	5	6	4	5	1	2	2	3	9	4	3	2	1	1	1	2	1	4	3	2	1	2	6	1	3	10	6	4	5	10	2	3	1	2	4	1	2
YFL065C	YFL065C	102	4	0	0	0	0	2	1	0	1	4	2	1	3	4	3	1	1	2	1	3	0	2	1	1	2	0	3	0	3	3	2	0	4	1	1	5	4	4	1	4	2	2	0	2	1	1	0
YFL066C	YFL066C	392	8	7	4	8	7	5	1	3	3	2	8	8	7	10	6	3	4	6	18	14	6	9	7	9	2	4	5	7	13	4	7	8	9	5	9	11	17	8	2	15	5	3	2	3	2	6	2
YFL067W	YFL067W	175	3	1	0	12	1	0	0	7	1	1	0	2	5	3	0	0	0	0	2	0	2	12	0	18	0	0	1	3	17	0	0	4	0	1	2	0	0	2	1	1	0	0	0	6	0	9	0
YFL068W	YFL068W	160	1	1	1	5	2	1	2	1	1	2	3	2	2	3	1	3	7	5	1	1	1	1	0	0	3	3	5	2	2	0	0	9	2	8	4	6	0	3	8	8	4	3	1	3	0	3	4
YFR001W	LOC1	204	4	1	3	8	10	5	1	0	0	4	2	6	6	5	0	0	6	2	14	5	2	0	1	4	0	1	5	1	5	2	3	1	4	2	4	22	19	2	1	2	3	0	1	3	2	0	0
YFR002W	NIC96	839	14	6	8	17	21	10	0	4	0	3	21	46	18	31	2	3	24	9	45	14	11	8	4	9	5	10	21	18	30	18	31	6	35	5	13	35	30	15	12	18	11	1	1	10	14	13	12
YFR003C	YPI1	155	3	0	0	2	5	4	3	1	0	2	3	8	3	7	3	0	7	5	13	7	4	0	1	0	1	4	1	1	2	0	0	0	2	0	3	6	5	5	0	2	3	2	0	2	4	2	4
YFR004W	RPN11	306	3	3	6	7	8	2	1	0	0	1	8	8	7	11	0	1	11	3	18	6	2	6	3	8	3	5	3	1	9	5	10	0	6	2	4	8	16	16	1	5	2	1	0	3	3	1	4
YFR005C	SAD1	448	6	3	2	2	8	3	1	2	1	2	11	18	7	19	4	6	9	6	20	12	4	3	3	3	4	15	14	2	11	6	12	4	17	5	6	26	12	3	9	20	6	1	6	6	6	6	8
YFR006W	YFR006W	535	11	2	4	9	18	2	0	2	1	6	11	12	15	24	3	7	10	3	34	10	6	5	4	18	4	13	7	15	17	3	10	0	23	5	6	25	16	14	9	21	8	5	3	8	8	5	4
YFR007W	YFH7	353	7	8	3	2	5	6	1	3	0	1	7	18	11	16	0	7	8	5	13	6	3	2	3	6	2	10	8	7	11	10	8	1	8	2	6	15	11	4	2	12	9	2	0	2	7	3	6
YFR008W	FAR7	221	4	1	2	1	4	4	0	1	1	0	7	10	4	7	0	0	14	12	14	6	3	0	1	1	2	4	4	2	6	7	10	2	9	3	1	10	6	9	2	2	0	1	0	3	2	2	4
YFR009W	GCN20	752	14	10	2	20	29	3	0	0	0	6	18	16	22	38	0	5	32	7	35	16	1	5	1	35	7	11	3	16	20	11	25	0	41	8	4	34	26	15	15	12	10	3	0	6	9	2	19
YFR010W	UBP6	499	7	5	1	10	10	5	0	1	0	5	12	19	10	16	0	5	22	4	32	14	4	5	4	14	2	5	5	7	15	4	12	2	12	7	5	36	14	11	11	15	14	1	0	4	6	5	5
YFR011C	AIM13	170	3	3	0	1	0	1	0	0	0	0	5	6	5	7	0	2	8	2	9	6	1	2	1	6	0	0	2	2	2	5	5	1	9	0	1	9	15	3	2	3	1	0	1	0	10	1	1
YFR012W	YFR012W	202	3	0	1	6	3	1	1	0	0	3	4	3	2	2	3	5	2	2	2	0	5	3	1	2	2	3	8	2	10	2	9	2	8	6	7	4	1	3	3	12	1	1	1	5	6	1	5
YFR012W-A	YFR012W-A	28	1	1	0	1	1	0	0	0	0	1	0	1	0	0	0	0	2	1	0	0	0	0	0	0	0	1	0	0	0	0	0	1	0	0	0	2	3	1	1	0	2	2	0	0	0	0	0
YFR013W	IOC3	787	9	6	9	15	16	9	5	4	1	3	9	37	19	42	4	0	26	14	41	14	5	7	4	10	3	12	12	9	12	10	25	5	22	9	9	46	33	14	14	21	19	10	3	19	14	6	12
YFR014C	CMK1	446	12	6	2	8	10	4	0	0	0	2	6	9	12	21	3	2	10	7	25	16	3	1	6	14	1	7	5	6	10	4	13	3	16	6	7	24	27	4	6	10	8	0	3	7	7	4	5
YFR015C	GSY1	708	12	15	6	14	22	7	0	2	1	7	21	22	21	29	2	5	15	3	31	17	8	8	5	22	4	17	2	10	22	7	12	2	32	13	6	17	24	13	17	17	11	4	4	10	5	4	8
YFR016C	YFR016C	1233	27	9	11	24	19	6	4	4	3	3	24	61	34	70	0	4	27	14	157	58	22	7	9	15	5	10	22	28	23	10	12	4	11	5	17	78	41	11	8	12	18	8	2	18	19	9	17
YFR017C	YFR017C	195	3	3	0	4	5	3	0	1	3	3	10	5	10	3	0	2	4	5	7	3	3	4	1	3	6	1	0	6	2	1	0	2	2	1	2	1	6	7	4	4	4	8	4	2	2	8	3
YFR018C	YFR018C	363	5	14	10	5	2	1	5	9	1	4	12	6	12	7	2	1	5	7	10	20	9	6	4	4	7	8	2	10	4	9	11	3	7	11	5	3	4	5	8	8	4	6	2	2	2	3	1
YFR019W	FAB1	2278	32	25	11	25	43	26	9	10	8	10	70	114	48	85	8	18	60	19	99	31	23	21	18	26	14	46	36	34	70	22	52	10	60	25	21	108	66	42	30	53	40	21	13	32	48	38	43
YFR021W	ATG18	500	6	6	6	9	11	6	2	1	0	3	16	9	8	25	1	3	6	7	14	12	4	12	5	8	0	10	13	16	14	6	5	4	15	2	5	14	9	18	13	7	9	4	3	6	12	9	13
YFR022W	ROG3	733	7	7	4	11	16	7	1	5	2	4	23	26	10	21	3	9	15	8	19	17	5	12	7	16	1	7	10	13	20	7	23	4	17	6	16	23	15	10	7	17	24	15	4	15	30	14	16
YFR023W	PES4	611	5	3	3	7	19	7	1	3	0	1	10	41	11	18	2	3	11	4	35	6	9	2	3	11	7	8	16	5	20	9	15	2	12	3	7	49	16	9	17	24	11	3	2	5	15	7	6
YFR024C-A	LSB3	459	13	9	4	20	25	7	0	1	0	6	9	10	17	26	0	1	5	3	12	4	6	4	7	30	1	0	5	5	11	3	7	0	10	1	1	14	7	4	7	14	12	1	2	7	12	3	12
YFR025C	HIS2	335	5	3	2	3	6	0	1	1	1	1	6	15	11	10	3	5	11	3	13	11	3	5	1	5	10	6	8	7	8	4	7	4	8	5	2	7	14	7	8	8	3	6	2	4	7	2	6
YFR026C	ULI1	169	6	2	0	1	2	3	0	0	0	0	7	12	3	3	3	3	3	3	8	1	4	1	3	3	1	1	2	0	7	4	1	5	4	1	2	4	5	3	1	4	1	2	4	3	4	3	0
YFR027W	ECO1	281	4	2	4	2	8	6	2	1	0	3	6	13	3	6	1	2	2	6	6	9	4	6	2	7	3	5	11	3	10	3	2	0	7	3	2	19	6	6	0	2	4	2	3	2	6	2	2
YFR028C	CDC14	551	8	12	7	10	13	10	2	2	0	4	18	26	10	21	1	6	13	8	19	9	6	12	3	15	4	14	9	9	16	5	13	5	10	3	6	15	15	9	13	15	8	6	7	6	9	5	8
YFR029W	PTR3	678	9	8	7	8	12	6	4	4	5	3	26	16	22	17	8	10	22	7	26	12	7	9	4	7	12	6	24	17	13	13	5	13	8	8	9	22	21	10	19	8	14	13	4	3	21	6	9
YFR030W	MET10	1035	22	22	5	32	20	1	0	2	0	5	25	27	14	44	0	2	25	4	50	27	8	9	6	32	6	9	5	23	45	11	30	4	43	9	5	50	27	5	31	28	28	5	3	14	22	3	17
YFR031C	SMC2	1170	21	10	5	16	15	16	10	4	0	7	21	49	17	44	4	5	41	19	83	40	8	1	8	30	2	14	21	18	43	16	31	6	50	15	16	82	48	25	11	23	9	2	1	11	15	10	13
YFR031C-A	RPL2A	254	0	13	0	10	18	0	0	0	0	8	10	1	5	4	0	0	8	0	8	0	0	0	0	35	8	2	0	8	10	1	2	0	13	0	0	1	18	2	3	2	10	0	0	1	0	0	5
YFR032C	RRT5	289	6	7	8	8	2	4	1	3	0	2	8	8	14	5	0	3	10	5	7	8	1	3	2	0	4	1	4	2	11	5	2	1	9	3	0	7	13	1	6	3	17	2	1	7	1	2	2
YFR032C-A	RPL29	59	0	2	0	7	4	0	0	0	0	0	4	0	0	1	0	0	1	0	0	0	0	1	0	2	4	2	0	1	0	1	0	0	2	0	0	2	11	1	0	1	2	0	0	1	0	0	0
YFR032C-B	YFR032C-B	87	1	1	0	2	1	1	1	1	1	0	4	2	0	0	0	1	3	3	3	0	3	1	0	1	0	3	5	2	6	0	4	0	0	1	0	0	2	1	3	4	1	3	0	1	3	2	0
YFR033C	QCR6	147	3	4	2	1	3	0	0	0	0	0	2	1	8	14	0	2	4	4	23	13	1	2	1	2	4	3	2	0	0	3	2	0	4	0	2	2	7	2	2	2	0	1	0	2	0	0	0
YFR034C	PHO4	312	4	5	12	5	2	0	2	5	6	3	13	6	12	6	1	0	7	3	7	13	3	3	3	3	9	4	2	6	3	5	3	2	4	7	1	11	9	5	2	3	3	6	13	1	3	10	4
YFR035C	YFR035C	114	2	4	2	2	1	1	1	0	1	1	2	2	2	1	4	6	0	1	0	2	1	2	0	3	0	0	0	1	4	0	0	3	4	3	2	4	2	3	9	6	1	1	0	1	1	2	2
YFR036W	CDC26	124	2	3	1	0	2	1	0	1	0	0	9	8	11	6	0	0	1	6	3	4	2	1	0	0	5	1	0	6	0	0	0	3	2	5	0	4	2	2	2	1	0	1	0	1	1	1	4
YFR037C	RSC8	557	9	7	5	4	7	4	2	2	1	5	15	14	24	13	6	1	15	13	32	25	6	12	3	11	10	4	3	15	15	6	10	1	10	17	4	17	34	9	11	9	7	6	6	2	8	6	6
YFR038W	IRC5	853	12	10	9	12	14	6	4	1	2	4	26	47	20	46	1	7	22	11	39	15	6	13	8	12	8	6	14	18	20	18	28	3	32	13	13	51	28	22	18	17	10	3	4	5	17	7	12
YFR039C	YFR039C	510	7	5	3	9	4	5	1	1	2	4	9	21	6	33	3	3	14	6	32	21	6	5	1	5	2	10	11	4	18	10	10	5	12	12	5	24	12	12	9	16	3	3	0	3	13	3	6
YFR040W	SAP155	1002	9	9	1	9	15	10	6	1	3	3	43	66	29	68	4	1	25	15	52	26	13	7	5	12	6	14	23	23	36	18	34	0	18	13	11	35	25	21	18	27	12	10	4	4	11	14	20
YFR041C	ERJ5	295	2	1	1	3	5	2	0	0	0	4	13	6	0	13	0	2	10	5	10	3	4	5	2	8	0	3	5	3	12	6	4	1	8	4	1	21	18	5	6	9	3	0	1	8	5	3	2
YFR042W	KEG1	200	8	1	0	1	3	1	0	0	2	1	3	3	3	1	2	0	1	3	4	1	2	1	2	2	2	5	4	8	4	7	10	2	12	3	5	7	7	4	5	9	2	0	2	1	3	3	2
YFR043C	IRC6	237	3	3	0	5	3	5	1	0	1	0	5	13	7	7	2	2	11	2	19	6	2	1	1	0	4	4	10	6	6	2	5	1	5	4	4	10	2	5	2	8	3	2	2	3	2	2	1
YFR044C	DUG1	481	3	9	0	17	6	5	0	0	0	0	9	5	9	26	2	3	14	2	20	7	3	6	1	28	4	5	0	12	18	6	9	1	17	8	3	13	27	12	14	9	11	4	0	11	6	3	11
YFR045W	YFR045W	309	8	7	4	8	4	5	0	0	1	1	9	9	4	3	3	0	12	6	6	3	3	7	1	6	3	1	6	8	8	3	11	1	6	2	4	11	11	10	7	15	2	1	1	5	2	0	4
YFR046C	CNN1	361	4	3	3	2	8	4	1	2	3	4	11	13	6	24	0	0	16	5	25	15	2	5	0	3	3	2	12	8	6	3	11	3	11	3	7	16	4	7	2	7	8	4	6	3	3	6	2
YFR047C	BNA6	295	3	9	3	7	6	1	0	0	0	2	6	9	11	7	5	4	5	2	11	8	4	4	4	13	2	5	2	4	11	2	4	3	15	3	4	8	13	7	4	6	2	3	0	3	2	3	4
YFR048W	RMD8	662	11	1	5	11	22	12	2	2	4	8	16	29	11	32	2	2	16	8	30	15	7	8	3	9	4	13	11	6	23	10	16	2	10	9	8	19	17	14	11	21	17	5	8	8	20	4	10
YFR049W	YMR31	123	4	0	0	6	1	3	0	0	1	1	3	3	0	1	1	1	1	0	2	7	1	1	0	4	0	5	4	0	4	1	3	1	2	0	1	6	4	4	5	1	4	1	1	5	1	5	1
YFR050C	PRE4	266	7	6	5	5	7	3	2	0	0	1	7	13	3	14	0	0	6	4	8	3	0	6	2	11	3	0	3	3	12	6	4	1	3	2	5	7	5	9	6	2	4	5	0	2	5	1	1
YFR051C	RET2	546	9	14	3	19	7	6	1	4	1	6	14	12	15	20	1	0	15	10	20	22	4	6	3	11	8	6	3	17	19	10	6	3	13	6	3	18	10	12	14	9	13	3	1	7	8	3	20
YFR052W	RPN12	274	3	5	1	5	3	1	0	0	0	0	14	11	10	9	0	1	6	4	19	5	0	1	2	1	1	3	7	10	7	5	6	5	12	4	5	13	12	6	6	8	0	2	0	6	4	4	3
YFR053C	HXK1	485	6	8	0	18	16	0	0	0	0	2	13	5	14	22	1	3	13	2	25	10	2	4	0	36	4	5	0	9	24	5	10	0	29	1	3	9	30	13	9	8	21	2	0	2	2	4	10
YFR055W	IRC7	340	6	8	2	9	4	1	2	0	1	5	1	8	5	16	0	4	5	1	15	5	6	4	10	16	2	7	3	4	11	6	10	3	13	4	8	14	7	9	3	8	9	2	2	1	7	1	2
YFR057W	YFR057W	151	4	2	1	1	2	2	2	0	0	0	2	7	3	4	1	1	2	1	3	2	1	1	0	1	1	3	5	2	2	4	5	1	0	1	3	4	7	2	4	11	3	0	0	2	10	4	2
YGL001C	ERG26	349	8	5	4	10	5	2	0	0	0	4	6	14	7	21	1	4	5	5	11	2	4	3	2	17	4	6	5	4	17	3	5	2	9	1	6	14	12	8	4	12	13	1	0	5	5	1	2
YGL002W	ERP6	216	4	0	2	1	6	3	0	2	0	1	1	7	6	6	1	2	6	3	15	2	3	2	1	5	3	1	4	5	3	2	7	1	8	3	3	9	6	6	6	8	1	1	0	1	2	1	4
YGL003C	CDH1	566	12	7	4	8	14	11	7	1	0	3	12	20	9	25	1	5	12	5	20	5	7	8	3	14	3	14	12	5	9	7	14	2	10	8	8	16	13	11	3	14	16	4	3	6	15	9	13
YGL004C	RPN14	417	3	6	4	9	6	4	1	2	3	0	10	22	11	19	3	3	8	3	20	8	13	8	2	8	5	6	9	6	16	5	11	3	6	2	5	12	12	5	8	14	5	2	2	2	10	5	4
YGL005C	COG7	279	7	1	1	3	6	4	0	1	0	0	7	11	1	23	0	1	8	2	14	10	1	1	2	2	1	2	6	1	9	4	12	1	11	4	4	12	6	5	3	7	1	1	0	0	10	6	3
YGL006W	PMC1	1173	18	17	11	30	27	15	1	1	2	8	26	47	16	57	5	12	32	11	48	16	11	20	6	29	5	8	24	20	36	14	50	7	28	10	10	54	29	28	25	36	15	7	7	10	29	7	13
YGL006W-A	YGL006W-A	36	1	1	0	0	0	1	0	1	0	0	0	1	0	0	0	0	1	0	0	0	0	2	0	0	1	4	1	2	2	1	1	0	2	0	0	2	0	2	2	1	1	2	0	0	1	1	0
YGL007C-A	YGL007C-A	28	0	0	0	0	0	1	0	0	0	0	1	2	0	1	0	0	0	0	0	0	0	0	0	0	0	0	1	1	2	1	2	1	0	0	0	1	0	1	1	1	1	1	0	0	2	0	1
YGL008C	PMA1	918	2	14	0	74	29	0	0	0	0	4	22	4	24	35	0	9	26	1	54	0	0	2	1	73	7	7	2	21	41	8	16	0	62	0	0	9	39	24	32	6	31	1	0	4	5	1	14
YGL009C	LEU1	779	13	19	1	28	23	2	0	0	0	8	12	17	17	38	3	8	24	2	51	4	4	8	1	50	10	7	7	15	33	8	17	2	25	2	4	36	24	15	18	15	22	3	2	13	7	3	12
YGL010W	YGL010W	174	4	0	1	1	5	3	0	0	1	0	1	4	1	4	0	2	4	4	4	2	2	2	1	6	4	3	4	3	5	4	8	4	9	4	6	3	5	5	5	11	2	2	0	2	1	3	2
YGL011C	SCL1	252	7	3	4	14	7	2	0	0	0	2	7	4	6	8	1	2	6	2	13	5	2	1	0	11	1	3	4	6	8	3	3	1	5	2	1	11	7	6	3	7	5	2	1	2	4	0	3
YGL012W	ERG4	473	4	11	2	7	8	3	0	0	0	1	5	11	9	6	3	9	8	7	9	8	7	1	8	14	7	8	1	10	17	7	7	1	25	9	3	10	20	15	19	20	14	2	1	6	2	0	3
YGL013C	PDR1	1068	13	8	6	15	22	9	6	2	0	4	45	54	20	37	12	12	26	13	38	25	7	9	7	19	8	16	21	21	24	17	28	7	27	5	13	49	22	22	27	39	14	9	5	12	30	17	16
YGL014W	PUF4	888	19	7	10	15	11	4	0	1	0	5	23	67	18	30	2	9	33	10	24	14	9	11	4	21	5	24	10	15	27	10	23	4	25	6	8	31	21	26	11	21	30	11	7	28	22	9	7
YGL015C	YGL015C	130	2	1	0	0	3	1	0	0	0	1	5	7	4	3	3	1	4	0	8	2	2	0	1	0	2	2	2	1	3	4	6	0	1	1	3	5	6	3	1	5	1	3	0	4	6	4	1
YGL016W	KAP122	1081	12	5	4	22	14	8	2	0	2	1	29	52	13	37	5	15	56	13	41	25	9	8	2	18	5	12	17	25	46	16	41	5	46	10	16	30	20	27	22	36	11	6	4	13	19	10	11
YGL017W	ATE1	503	8	7	3	7	5	5	5	3	1	2	6	19	10	15	4	11	7	5	27	15	6	9	8	10	6	6	6	8	18	4	9	6	13	6	4	21	17	17	7	15	6	5	7	7	2	3	3
YGL018C	JAC1	184	3	5	0	3	4	3	1	1	0	0	2	5	6	7	1	0	13	6	9	3	2	0	0	2	2	3	0	3	3	5	4	2	9	2	3	7	10	5	4	1	4	3	0	0	4	0	2
YGL019W	CKB1	278	6	1	1	4	6	4	0	0	1	2	2	4	12	10	4	5	7	4	17	19	3	3	5	5	5	3	3	2	3	0	3	0	12	5	1	10	5	7	10	8	4	4	2	3	3	2	5
YGL020C	GET1	235	7	6	3	3	1	2	0	0	0	1	6	6	3	7	0	0	4	5	9	5	2	4	0	2	3	4	4	5	5	2	8	2	12	0	1	16	9	6	3	12	3	1	0	3	1	1	4
YGL021W	ALK1	760	13	0	1	10	18	10	3	1	2	4	19	32	14	33	1	5	24	9	20	10	3	4	9	9	5	16	14	10	21	16	24	5	31	5	10	48	22	15	9	18	9	6	5	7	25	10	19
YGL022W	STT3	718	13	24	9	13	16	9	0	2	1	4	14	5	21	17	0	5	11	3	11	13	9	7	7	23	7	5	7	30	20	11	11	6	32	7	5	18	14	22	27	26	11	7	0	8	5	3	14
YGL023C	PIB2	635	7	4	10	8	8	14	3	4	2	3	31	32	21	19	4	4	12	17	20	20	3	14	5	9	2	16	11	14	7	6	5	2	15	12	2	19	28	8	6	9	5	9	9	5	11	17	11
YGL025C	PGD1	397	15	6	6	11	6	2	1	1	0	1	22	24	7	8	1	1	17	24	10	1	5	7	4	4	2	6	6	4	5	8	5	0	9	9	2	7	11	20	8	0	10	6	6	6	3	9	3
YGL026C	TRP5	707	12	14	1	37	22	2	0	1	0	3	15	11	14	26	1	6	21	6	33	9	3	7	4	52	8	11	3	12	19	11	15	4	24	4	4	18	26	11	15	17	15	4	1	11	5	1	8
YGL027C	CWH41	833	17	7	2	10	18	6	0	1	0	8	16	32	18	34	2	6	24	8	46	25	10	12	5	23	5	13	14	12	26	16	17	3	21	10	11	26	25	19	19	30	15	7	7	8	9	12	5
YGL028C	SCW11	542	8	8	1	17	2	0	0	0	0	1	9	15	5	17	2	4	24	5	21	3	2	7	0	21	1	3	4	11	21	5	9	1	10	1	1	11	7	4	5	10	14	3	1	6	11	9	21
YGL029W	CGR1	120	2	1	1	7	10	2	0	0	0	3	2	2	0	2	0	0	3	1	13	5	1	1	1	0	0	1	1	0	0	0	3	1	4	1	0	11	16	4	1	0	1	0	1	0	1	1	0
YGL030W	RPL30	105	0	2	0	6	3	0	0	0	0	0	4	0	1	1	0	0	4	0	5	0	0	0	0	9	0	0	0	5	2	0	2	0	11	0	0	1	11	2	2	0	2	0	0	0	0	0	4
YGL031C	RPL24A	155	0	4	0	14	14	0	0	0	0	2	4	0	2	1	0	0	7	0	10	0	0	1	0	7	1	1	0	6	1	0	1	0	6	0	0	6	24	1	6	2	4	0	0	0	1	0	3
YGL032C	AGA2	87	2	1	0	1	0	0	0	1	0	0	2	1	0	0	2	1	2	3	3	1	1	1	1	1	1	0	3	1	2	0	3	0	2	1	1	2	1	2	0	5	1	3	1	0	6	2	0
YGL033W	HOP2	218	6	2	0	3	4	0	1	1	1	0	6	11	4	14	2	2	6	4	17	4	1	1	0	0	1	0	7	2	11	5	5	2	6	2	2	17	7	3	2	6	3	0	2	2	7	1	0
YGL035C	MIG1	504	4	0	5	13	21	4	3	0	0	1	17	21	9	10	0	4	33	8	11	8	4	5	3	8	9	8	6	3	9	7	14	1	15	8	2	12	14	14	7	4	18	8	6	9	14	6	12
YGL036W	YGL036W	909	15	5	4	10	6	6	4	1	2	0	34	61	23	30	1	7	29	13	24	15	4	9	4	12	7	14	22	19	39	12	37	7	25	10	13	33	23	13	16	24	18	2	3	11	22	14	16
YGL037C	PNC1	216	2	4	0	3	4	2	0	0	0	1	5	4	8	13	0	2	6	0	7	5	0	1	0	7	6	6	1	6	9	1	4	0	7	2	0	6	12	5	4	1	3	4	0	3	2	1	5
YGL038C	OCH1	480	8	4	3	4	7	7	1	0	0	3	15	16	7	31	0	1	13	8	12	6	2	4	2	9	7	4	9	12	14	6	7	3	17	4	7	25	13	12	6	16	12	6	4	8	17	5	4
YGL039W	YGL039W	348	6	6	2	13	3	1	0	2	0	0	9	13	9	12	6	3	9	2	16	6	5	7	0	9	4	1	3	6	10	7	9	1	5	3	4	20	12	4	7	17	3	3	1	4	6	5	4
YGL040C	HEM2	342	11	5	4	14	6	7	1	0	0	7	4	9	7	17	3	6	5	1	16	3	0	4	3	19	4	5	2	11	13	7	11	2	9	5	0	7	8	6	8	6	8	1	1	10	2	1	3
YGL041C-B	YGL041C-B	60	1	1	0	0	0	0	2	0	0	0	0	1	1	1	1	2	0	0	2	0	0	1	0	0	0	2	2	2	2	2	1	0	2	2	4	1	0	2	3	5	0	0	0	0	0	1	0
YGL041W-A	YGL041W-A	154	1	2	0	2	7	4	0	0	0	1	1	8	4	4	0	0	4	3	10	1	1	2	1	0	3	1	6	3	3	4	5	1	3	3	2	9	7	8	0	2	1	0	2	3	0	1	2
YGL043W	DST1	309	9	10	3	4	5	3	0	0	0	3	12	10	5	14	1	6	9	6	17	5	0	1	0	8	2	8	7	2	6	3	6	3	5	3	0	20	19	4	4	2	6	2	1	2	4	3	5
YGL044C	RNA15	296	4	2	3	8	2	6	1	0	0	1	13	22	5	10	1	3	15	9	10	7	5	1	6	6	0	1	6	4	4	5	10	0	9	4	2	14	1	7	2	10	6	4	4	2	1	6	4
YGL045W	RIM8	542	8	3	3	4	13	9	2	1	0	4	17	16	14	13	2	4	15	7	24	10	9	8	2	7	2	4	22	9	9	4	13	4	6	7	4	25	21	11	8	10	11	5	8	10	7	7	12
YGL047W	ALG13	202	5	0	0	3	3	0	1	1	1	3	5	1	5	5	2	4	7	6	9	4	2	5	5	3	2	2	7	2	7	5	3	2	8	1	1	5	5	4	3	9	5	1	2	0	4	3	0
YGL048C	RPT6	405	7	4	2	13	15	4	0	2	0	6	6	8	8	12	0	4	11	2	31	4	2	3	2	20	3	5	7	15	9	8	9	2	10	5	3	17	19	14	3	7	6	4	0	6	2	0	7
YGL049C	TIF4632	914	13	9	4	22	31	6	1	3	1	5	32	44	18	34	1	4	28	12	62	22	13	10	6	17	9	10	13	8	16	8	25	2	12	3	6	52	37	22	13	14	23	6	7	23	11	4	13
YGL050W	TYW3	273	6	2	2	2	9	3	1	0	0	2	4	9	3	11	2	3	8	1	12	12	1	5	3	9	1	1	10	5	5	4	5	2	6	3	5	13	12	5	4	6	7	0	2	1	6	4	2
YGL051W	MST27	234	4	2	2	7	1	3	4	2	1	4	5	10	3	7	1	1	4	2	10	6	1	1	3	2	0	4	5	8	4	3	7	2	6	2	7	4	8	3	2	7	2	2	3	5	2	1	2
YGL053W	PRM8	237	4	5	0	4	1	2	1	0	1	2	7	5	4	9	2	2	7	2	15	4	3	2	4	2	2	2	7	5	7	4	5	6	2	1	4	4	12	4	4	11	2	2	2	4	4	1	0
YGL054C	ERV14	138	0	2	0	9	2	1	0	0	0	0	5	4	2	3	0	2	2	0	5	1	0	2	0	5	1	3	2	5	3	5	11	0	8	1	2	4	3	4	9	4	2	0	0	1	1	0	0
YGL055W	OLE1	510	3	6	0	26	16	0	0	0	0	6	15	9	16	12	1	3	15	0	23	0	3	3	1	30	14	7	0	13	25	3	9	1	24	1	4	11	27	14	17	8	15	0	0	3	1	1	10
YGL056C	SDS23	527	9	5	4	2	11	4	1	0	0	5	16	27	13	6	1	3	13	11	14	10	2	6	1	11	6	12	12	6	13	7	11	3	19	9	6	16	14	9	7	5	16	6	4	12	20	3	15
YGL057C	GEP7	287	6	2	0	4	5	2	2	1	1	1	10	13	2	13	0	0	8	7	7	5	3	3	0	4	0	4	10	3	6	5	9	1	9	4	7	14	9	5	10	11	6	3	3	3	7	3	4
YGL058W	RAD6	172	5	3	0	4	5	2	0	0	0	1	5	4	10	18	0	1	1	2	8	4	1	0	1	2	0	3	1	1	4	0	4	0	7	0	0	6	3	8	2	5	10	2	2	1	2	0	3
YGL059W	PKP2	491	4	3	2	7	10	3	3	0	2	2	8	20	7	13	2	3	15	4	30	6	2	4	7	7	6	11	7	15	14	10	20	2	16	4	5	24	14	14	4	17	7	3	4	8	10	4	6
YGL060W	YBP2	641	6	10	1	15	6	3	0	5	1	3	15	30	9	21	7	5	12	7	39	13	5	2	3	8	6	8	15	13	25	16	21	8	18	11	8	25	16	18	8	16	12	3	5	5	10	6	8
YGL061C	DUO1	247	6	2	1	4	9	5	0	1	0	0	9	18	1	11	0	1	9	1	6	4	4	1	1	6	2	4	6	3	8	1	9	2	5	2	0	12	9	5	1	3	8	2	0	3	5	7	2
YGL062W	PYC1	1178	29	35	5	33	45	3	0	1	0	17	17	29	33	44	5	7	38	12	64	11	8	18	4	60	10	19	11	22	39	14	22	4	41	14	9	33	32	26	27	20	37	6	1	11	18	2	11
YGL063W	PUS2	370	9	8	7	3	3	2	7	8	2	6	8	8	9	6	8	3	7	11	9	11	8	4	8	6	6	5	3	10	7	7	4	4	12	6	7	5	11	9	3	12	4	4	6	7	2	6	3
YGL064C	MRH4	561	6	7	2	11	17	2	3	1	2	2	14	19	15	11	1	1	10	6	17	10	7	8	2	10	4	6	18	9	18	7	17	6	14	7	9	40	22	12	13	10	11	8	3	14	10	0	13
YGL065C	ALG2	503	10	7	3	10	8	4	0	1	0	2	9	16	7	15	2	4	12	7	29	8	3	4	3	12	3	7	11	9	23	12	21	2	10	6	2	22	15	8	12	25	6	3	3	7	8	1	6
YGL066W	SGF73	657	9	7	5	13	15	7	3	1	0	5	22	40	14	27	2	5	43	30	19	10	9	6	8	21	8	10	8	3	13	10	10	5	8	3	2	34	16	12	5	7	9	9	5	8	13	8	12
YGL067W	NPY1	384	7	4	0	5	9	1	0	1	2	3	7	20	5	15	4	9	6	4	12	11	4	7	3	6	1	5	7	10	12	3	11	3	9	4	3	13	10	4	10	13	7	3	2	5	12	3	3
YGL068W	MNP1	194	6	1	2	10	1	1	0	1	0	2	2	3	4	5	0	0	1	1	13	2	3	3	1	5	0	1	1	4	8	2	6	0	7	1	2	8	15	5	4	1	5	0	0	5	3	1	4
YGL070C	RPB9	122	0	0	2	0	6	2	0	0	2	2	4	3	1	6	5	3	5	1	8	1	1	1	0	2	2	1	1	0	3	0	3	0	4	0	1	4	1	3	1	8	1	2	1	1	4	0	1
YGL071W	AFT1	690	10	3	3	12	11	9	2	0	0	3	26	37	18	26	1	7	25	13	31	8	7	7	3	6	9	29	10	7	17	6	10	6	16	6	4	28	19	7	12	16	17	11	10	8	18	8	15
YGL073W	HSF1	833	10	9	8	11	19	9	2	4	1	4	47	73	19	46	0	0	20	11	32	14	13	5	5	10	9	13	17	7	20	9	21	5	12	5	6	32	10	14	11	20	12	14	10	14	11	15	19
YGL075C	MPS2	387	6	3	4	6	10	6	4	1	2	1	7	18	8	15	1	1	13	7	20	9	5	3	3	6	2	3	12	9	12	4	10	4	8	5	3	17	13	2	10	14	6	3	0	4	9	7	7
YGL076C	RPL7A	244	0	5	0	19	12	0	0	0	0	3	13	1	2	2	0	0	11	1	16	0	0	0	0	15	4	0	0	13	8	3	0	0	17	0	0	3	26	2	8	2	10	0	0	1	0	0	5
YGL077C	HNM1	563	11	10	5	20	6	2	1	0	1	2	13	10	6	11	7	9	3	6	20	3	8	4	1	30	7	7	8	7	30	6	14	2	19	4	9	8	16	15	15	28	10	2	4	6	10	1	16
YGL078C	DBP3	523	10	5	1	17	14	2	0	0	0	4	9	11	14	18	0	3	16	7	32	12	3	2	2	22	4	7	3	7	17	8	16	0	15	6	4	26	43	6	9	8	15	0	1	6	3	3	7
YGL079W	KXD1	218	2	1	1	6	4	1	0	1	0	2	6	9	6	17	1	0	6	4	11	10	2	0	0	3	0	3	6	3	6	5	2	1	4	1	3	8	3	4	5	5	1	3	0	3	7	7	3
YGL080W	FMP37	130	2	0	1	7	0	1	0	2	0	0	1	3	1	3	1	0	5	1	4	3	1	2	0	4	2	0	1	3	3	2	3	1	1	2	3	12	3	3	6	3	2	2	1	1	5	0	0
YGL081W	YGL081W	320	4	2	1	3	7	3	2	3	1	1	6	11	5	17	5	4	5	3	31	4	4	3	2	7	1	7	11	6	15	8	4	1	8	0	4	10	13	2	6	9	3	2	1	3	3	3	2
YGL082W	YGL082W	381	5	6	3	5	11	5	0	2	0	1	16	23	7	11	2	1	22	7	22	5	5	8	5	6	1	6	6	6	7	9	8	3	7	2	5	14	7	7	4	11	3	2	2	4	2	4	4
YGL083W	SCY1	804	10	8	2	6	10	3	3	3	0	2	18	28	12	28	3	5	23	7	30	16	4	6	5	11	5	8	18	12	24	9	37	4	30	7	5	39	30	15	16	30	23	8	6	13	21	10	20
YGL084C	GUP1	560	11	8	3	14	17	8	0	1	0	3	7	20	11	9	4	2	7	2	13	5	3	5	1	12	6	8	12	15	28	17	22	5	15	7	5	20	8	12	23	22	10	5	1	4	12	7	4
YGL085W	LCL3	274	3	1	2	5	9	5	5	0	0	3	6	10	4	11	0	2	5	3	10	1	7	0	3	12	2	3	6	6	5	1	10	2	4	2	3	19	8	5	6	9	5	1	2	4	2	3	2
YGL086W	MAD1	749	11	3	4	4	11	5	4	1	1	5	34	60	12	40	2	5	35	17	53	20	6	3	1	5	2	5	13	8	12	21	33	6	30	6	9	53	28	14	13	9	2	3	1	4	9	4	7
YGL087C	MMS2	137	1	1	1	1	4	1	0	0	0	2	4	4	3	5	1	2	2	0	10	1	1	2	3	3	1	2	2	1	3	1	7	0	2	0	3	5	6	4	2	3	8	2	1	1	2	1	2
YGL089C	MF(ALPHA)2	120	0	6	3	10	3	0	0	0	0	0	4	1	2	5	0	0	4	1	2	5	2	2	1	1	2	1	1	2	5	1	3	2	5	0	0	3	2	3	3	4	6	0	0	0	0	0	1
YGL090W	LIF1	421	6	0	2	5	12	4	4	0	3	2	4	16	9	30	2	4	12	4	30	17	9	2	2	5	1	4	8	9	14	2	10	4	11	3	7	23	15	11	3	9	4	0	0	3	4	6	5
YGL091C	NBP35	328	5	6	0	9	1	2	1	0	1	0	6	7	7	21	3	8	3	2	18	6	7	9	2	12	2	4	11	4	7	4	10	1	8	2	8	12	10	10	3	4	10	1	5	6	6	2	4
YGL092W	NUP145	1317	21	18	7	26	22	14	1	2	0	8	27	74	24	47	5	9	40	13	62	22	20	15	12	37	3	9	24	12	32	16	47	12	34	11	14	55	36	19	16	52	23	9	8	18	41	15	20
YGL093W	SPC105	917	14	6	6	9	20	9	4	4	5	4	21	38	19	53	1	0	22	13	56	30	4	5	13	8	7	9	26	8	24	8	19	7	20	8	15	48	29	27	14	26	10	10	6	13	19	14	12
YGL094C	PAN2	1115	13	9	7	11	31	6	4	5	2	6	31	49	19	48	11	10	22	8	49	17	24	8	5	22	11	14	23	21	32	14	31	9	36	8	17	48	21	21	13	36	20	6	2	20	22	14	17
YGL095C	VPS45	577	8	3	1	7	14	8	0	1	3	5	14	23	11	28	1	4	25	5	30	15	5	5	3	4	2	9	20	4	20	9	24	1	15	7	7	28	17	11	9	19	4	1	1	10	7	8	7
YGL096W	TOS8	276	5	1	1	3	9	3	3	2	0	1	11	20	1	0	0	0	6	9	8	8	2	2	2	9	3	5	10	2	9	4	5	1	0	3	2	11	5	5	8	3	7	4	3	10	5	4	6
YGL097W	SRM1	482	7	11	9	11	13	2	0	1	0	3	10	14	15	22	5	4	13	3	20	9	6	8	6	24	5	10	3	10	7	6	15	1	11	2	5	18	17	11	7	12	12	5	1	5	5	5	4
YGL098W	USE1	245	6	2	0	5	6	4	1	0	0	1	2	5	8	11	0	0	15	6	10	8	6	1	1	4	1	2	3	2	8	2	6	1	11	4	3	11	7	6	2	9	1	1	1	0	6	5	2
YGL099W	LSG1	640	14	7	8	21	24	6	0	0	0	8	12	27	10	33	0	4	23	4	36	13	1	3	7	24	5	6	3	6	19	3	25	2	17	8	6	42	20	10	12	12	15	4	4	10	9	4	6
YGL100W	SEH1	349	8	7	3	7	9	2	0	1	0	3	4	9	11	19	3	5	10	2	14	6	3	4	4	8	2	9	3	6	9	5	12	5	4	4	5	16	6	5	1	8	5	3	0	4	11	3	3
YGL101W	YGL101W	215	5	2	2	0	6	3	1	1	0	1	2	7	7	11	2	4	7	2	14	5	2	1	0	4	2	3	6	4	8	0	5	1	8	2	4	9	10	6	1	6	4	1	0	3	1	2	0
YGL103W	RPL28	149	1	3	0	8	11	0	0	0	0	1	2	1	4	1	0	0	4	0	5	0	0	0	0	18	7	3	0	6	3	0	0	0	9	0	0	6	12	4	5	0	6	1	0	1	1	0	2
YGL104C	VPS73	486	9	7	3	3	7	9	0	1	0	3	7	15	3	9	6	5	12	6	10	3	9	9	3	14	2	6	19	14	29	8	13	1	18	9	6	7	12	14	11	16	9	3	4	3	10	6	4
YGL105W	ARC1	376	7	12	1	13	8	0	0	0	0	3	7	6	15	14	1	2	18	0	23	5	0	3	1	11	5	6	2	4	11	2	7	1	16	0	2	12	35	6	9	5	15	0	0	6	3	2	6
YGL106W	MLC1	149	4	5	1	1	3	2	0	0	0	0	5	1	11	6	0	0	2	4	10	1	2	5	0	4	0	0	1	2	6	3	2	1	7	3	0	1	13	2	6	0	0	1	0	0	1	3	2
YGL107C	RMD9	646	11	5	4	10	16	5	2	4	1	4	19	27	18	19	1	4	16	5	26	15	8	5	2	9	5	8	20	8	19	6	15	1	21	15	8	25	23	12	11	22	12	2	2	7	15	10	9
YGL108C	YGL108C	140	3	3	0	4	2	4	1	1	0	2	1	4	1	4	1	0	7	0	6	9	1	3	1	0	0	3	0	0	2	2	4	0	0	0	2	12	15	4	0	1	3	0	2	1	2	3	0
YGL110C	CUE3	624	8	4	5	12	16	6	2	1	4	8	11	24	8	33	2	1	15	9	46	13	11	4	7	11	2	14	10	10	17	6	29	3	22	8	9	43	16	11	4	17	5	3	4	7	10	7	6
YGL111W	NSA1	463	8	9	1	8	6	6	0	0	1	3	6	14	9	25	0	3	7	6	25	8	10	3	6	8	2	6	14	5	7	7	15	2	9	6	10	34	18	9	5	14	5	5	1	4	7	6	9
YGL112C	TAF6	516	12	5	3	9	8	4	1	1	0	5	6	19	10	24	1	1	18	7	26	8	8	4	4	7	5	5	7	5	20	14	18	1	20	9	4	24	10	5	5	16	12	0	2	8	4	3	7
YGL113W	SLD3	668	8	8	1	7	22	8	3	5	1	8	14	29	15	21	3	4	17	3	35	12	8	4	3	1	3	8	16	9	13	10	22	8	16	4	13	48	25	8	8	14	11	10	4	8	19	12	7
YGL114W	YGL114W	725	14	14	7	14	18	8	2	2	1	1	12	17	8	20	6	5	18	9	14	15	15	10	11	18	3	4	28	14	28	9	23	9	19	6	12	13	9	17	15	24	13	5	6	11	9	8	9
YGL115W	SNF4	322	2	1	2	5	8	5	0	0	2	2	8	6	9	17	2	2	8	6	11	4	5	3	1	6	0	4	5	6	16	5	14	2	10	4	7	10	9	7	5	6	4	1	2	3	5	5	4
YGL116W	CDC20	610	16	7	4	9	19	6	3	0	0	6	13	21	9	25	4	6	18	6	18	10	15	7	4	15	4	10	8	12	23	9	19	0	11	3	4	27	12	11	5	9	13	2	5	7	11	9	13
YGL117W	YGL117W	265	3	2	0	2	5	2	1	1	4	1	7	11	6	17	3	1	6	5	9	2	1	2	3	3	5	5	13	4	7	0	6	3	8	4	5	13	7	7	6	7	6	0	1	1	5	1	2
YGL119W	COQ8	501	13	10	6	6	18	9	1	0	0	2	5	17	5	18	0	6	10	5	24	12	3	7	6	10	1	7	8	3	16	8	17	3	17	3	7	27	19	17	6	16	5	3	2	8	9	0	6
YGL120C	PRP43	767	14	11	6	19	25	8	1	3	0	11	14	14	15	31	2	5	27	6	44	22	6	6	2	24	7	15	9	14	23	12	26	1	19	8	11	28	23	18	15	15	20	3	6	13	5	2	19
YGL121C	GPG1	126	1	2	1	2	3	5	0	0	0	2	2	2	5	4	0	0	2	2	10	4	1	0	1	0	2	1	0	2	1	3	4	1	5	2	4	3	0	4	4	1	2	0	0	2	3	0	1
YGL122C	NAB2	525	16	5	7	13	13	3	0	2	0	9	13	23	3	14	6	15	42	19	27	7	9	6	4	12	5	7	4	7	9	3	7	0	10	5	6	15	16	11	5	15	21	4	5	20	5	3	6
YGL123W	RPS2	254	0	7	0	14	16	0	0	0	0	2	10	0	4	2	0	1	13	0	12	0	2	2	0	24	2	1	0	11	6	1	1	0	19	0	0	2	18	2	6	1	16	0	0	0	0	0	3
YGL124C	MON1	644	11	2	6	4	15	7	1	2	1	0	10	36	12	22	6	7	17	11	27	12	5	6	7	6	5	9	17	6	13	15	23	4	27	5	8	26	20	14	18	19	8	5	5	7	12	9	6
YGL125W	MET13	600	5	10	9	6	12	4	1	0	3	2	22	15	28	16	5	5	17	10	16	14	5	11	1	15	5	12	2	30	20	7	5	4	33	7	4	14	21	14	20	3	6	12	5	14	5	1	14
YGL126W	SCS3	380	7	10	14	8	3	2	3	5	3	12	3	6	9	4	6	4	7	10	2	3	8	12	5	8	16	3	9	4	4	7	2	5	15	13	4	6	2	9	8	7	4	1	6	1	2	2	4
YGL127C	SOH1	127	2	1	2	0	1	1	0	0	0	0	8	4	1	2	2	1	7	3	6	4	1	2	2	0	0	0	0	5	3	1	3	4	2	6	0	2	3	4	4	1	2	3	1	4	2	1	1
YGL128C	CWC23	283	3	1	1	2	5	2	1	4	1	1	10	13	13	11	2	0	10	1	12	3	1	1	1	1	6	9	6	11	7	7	7	5	9	6	3	10	4	1	8	1	3	8	4	3	5	0	0
YGL129C	RSM23	450	12	3	2	5	5	5	1	0	0	3	14	15	8	13	0	1	13	5	10	8	5	2	3	9	4	5	7	8	10	8	17	3	14	4	5	35	16	9	11	10	7	2	5	7	12	1	12
YGL130W	CEG1	459	7	2	4	4	12	6	0	0	2	3	7	16	7	27	3	5	15	6	16	17	5	3	4	11	1	7	6	3	7	5	20	3	11	5	6	23	12	13	10	11	13	3	3	12	7	2	4
YGL131C	SNT2	1403	19	7	5	22	34	17	11	3	3	4	38	65	26	46	23	29	34	11	65	35	14	10	6	18	9	21	30	19	37	13	29	5	18	6	28	86	49	30	17	50	22	8	10	27	30	19	7
YGL133W	ITC1	1264	19	9	9	18	28	16	5	8	0	11	32	56	29	63	4	10	39	14	85	32	13	7	4	20	6	13	30	16	29	13	40	8	26	13	15	76	38	22	17	30	24	5	7	18	20	10	20
YGL134W	PCL10	433	5	3	4	4	7	2	1	1	2	2	9	19	7	25	4	6	6	8	24	13	4	6	4	7	4	6	10	3	10	11	14	2	15	2	6	21	8	8	10	12	7	2	2	3	8	7	7
YGL135W	RPL1B	217	0	1	0	8	8	0	0	0	0	1	13	1	7	5	1	3	8	0	9	0	0	0	0	10	2	0	0	7	1	2	1	0	22	0	0	0	28	6	9	1	7	0	0	2	0	0	8
YGL136C	MRM2	320	4	5	0	6	11	4	2	0	5	2	10	12	8	15	0	3	10	4	11	5	1	3	2	5	1	9	10	2	10	5	8	3	4	5	4	11	10	7	7	8	2	3	2	5	5	1	1
YGL137W	SEC27	889	17	18	2	26	17	6	2	1	0	4	18	34	17	44	1	5	26	2	57	20	9	12	9	33	4	10	8	10	23	12	28	3	20	6	9	29	22	8	21	22	16	3	3	10	15	2	18
YGL138C	YGL138C	345	4	2	3	0	6	5	0	0	1	2	12	18	3	11	2	3	11	8	14	6	7	1	1	1	0	8	10	5	12	5	10	1	5	0	4	18	16	6	9	18	4	4	1	8	7	4	3
YGL139W	FLC3	802	24	12	5	18	15	12	3	0	2	1	22	27	15	25	3	7	20	9	19	9	19	3	3	16	5	7	10	21	27	9	27	2	18	7	16	25	10	24	27	30	10	5	2	10	27	5	8
YGL140C	YGL140C	1219	37	9	11	27	27	12	4	3	6	5	18	50	14	41	8	11	23	12	44	26	21	15	8	21	10	15	24	12	53	11	36	4	36	17	19	37	38	31	25	45	19	6	7	18	16	9	14
YGL141W	HUL5	910	18	9	0	15	18	14	4	1	4	3	26	31	17	43	4	5	16	6	50	17	6	8	7	9	9	8	19	15	16	13	45	7	30	13	12	42	31	17	15	42	12	4	3	12	15	9	10
YGL142C	GPI10	616	16	2	3	8	15	4	1	2	3	2	7	8	9	17	1	3	10	3	17	15	9	4	3	6	7	10	15	10	19	13	27	5	14	11	19	20	15	10	26	39	15	5	5	8	10	9	5
YGL143C	MRF1	413	9	5	4	8	13	8	4	0	1	2	6	9	9	11	2	0	9	6	29	8	4	6	3	9	4	6	1	8	16	5	11	2	10	5	8	20	14	7	4	9	5	3	5	4	6	7	4
YGL144C	ROG1	685	7	6	7	14	9	8	4	1	1	3	11	32	12	31	1	1	17	9	33	12	12	2	1	20	3	14	18	8	26	10	12	3	22	6	13	27	20	11	12	17	11	6	7	14	14	5	6
YGL145W	TIP20	701	8	3	3	14	9	7	1	2	0	1	27	37	10	31	1	4	31	11	29	13	1	2	5	7	4	8	7	12	31	20	26	3	29	10	4	36	19	11	9	23	7	1	6	3	23	7	10
YGL146C	RRT6	311	4	1	6	3	2	6	4	1	0	1	5	16	8	9	1	3	4	4	12	4	6	3	5	3	1	4	11	4	8	4	4	2	12	7	5	9	9	11	10	5	1	0	4	4	2	9	4
YGL147C	RPL9A	191	0	1	1	5	9	0	0	0	0	2	13	0	6	5	0	1	7	0	9	0	0	1	0	12	4	1	0	12	5	0	1	0	9	0	0	3	17	3	3	4	4	0	0	0	1	1	3
YGL148W	ARO2	376	2	10	2	14	19	1	0	1	0	1	9	4	16	4	2	3	8	5	19	6	1	5	3	27	2	6	0	16	8	2	4	1	9	3	1	5	19	11	10	7	9	1	1	10	7	0	10
YGL150C	INO80	1489	24	20	10	34	34	28	2	0	0	18	57	84	42	74	2	7	44	23	91	38	7	7	8	29	8	22	26	22	38	17	27	6	44	19	13	68	59	37	21	33	16	8	6	8	22	13	23
YGL151W	NUT1	1132	15	12	6	16	14	6	0	2	1	5	39	57	16	54	4	7	30	9	54	23	4	11	7	8	7	12	38	19	28	25	40	6	42	11	21	53	25	15	26	38	16	2	4	16	31	10	13
YGL153W	PEX14	341	5	8	6	7	6	4	0	0	0	2	4	16	13	15	0	0	8	6	26	11	1	5	3	5	1	0	6	9	10	0	9	3	3	4	4	25	11	12	2	7	9	2	0	3	3	6	8
YGL154C	LYS5	272	3	1	3	5	6	1	0	0	0	1	6	8	3	12	5	3	5	3	12	8	3	6	1	6	1	1	6	9	5	3	8	3	8	5	2	10	5	6	8	15	8	0	2	0	3	6	2
YGL155W	CDC43	376	5	3	5	6	6	5	3	1	0	1	4	13	9	18	9	8	9	3	14	5	11	7	3	2	5	8	10	4	5	10	13	3	7	5	4	13	9	9	5	17	2	1	1	3	8	7	2
YGL156W	AMS1	1083	14	6	3	24	20	14	1	3	1	9	25	32	17	53	9	8	30	14	44	21	12	11	13	29	9	18	14	14	35	13	29	4	29	3	9	51	33	19	16	43	17	11	5	14	23	6	19
YGL157W	ARI1	347	6	7	4	10	2	0	0	0	0	1	9	11	8	10	3	5	8	1	22	4	4	9	1	9	3	4	3	7	11	8	8	1	6	3	1	22	12	6	9	13	5	1	1	5	2	1	4
YGL158W	RCK1	512	13	8	3	4	10	3	2	0	2	3	18	16	14	23	6	6	9	4	28	9	5	9	4	11	6	6	11	12	9	10	15	1	7	3	5	25	12	8	10	18	7	2	2	5	11	7	9
YGL159W	YGL159W	370	3	1	2	8	6	3	0	0	0	1	18	15	3	13	5	6	7	3	18	10	6	4	1	8	4	6	14	10	14	6	12	5	19	1	5	17	10	8	4	11	2	1	0	3	8	4	4
YGL160W	AIM14	570	4	5	7	5	12	9	0	0	2	3	13	30	8	11	2	6	7	1	22	9	7	1	7	7	3	13	20	11	26	8	12	8	27	4	12	22	11	6	15	22	14	6	2	6	10	6	7
YGL161C	YIP5	310	5	3	3	4	4	5	0	2	0	1	12	15	8	14	0	2	7	6	5	7	4	4	6	6	1	3	8	8	8	3	5	1	11	5	2	4	7	7	7	13	7	2	1	2	0	4	7
YGL162W	SUT1	299	0	4	3	8	6	1	2	2	5	2	3	11	9	12	3	5	5	0	3	5	1	7	0	2	0	4	7	3	17	4	4	4	11	2	3	15	11	5	1	6	10	3	5	5	6	3	8
YGL163C	RAD54	898	13	11	8	21	31	10	6	2	3	9	24	31	20	38	4	13	24	14	41	12	8	6	10	27	7	14	13	18	26	10	27	6	32	8	7	43	30	19	11	17	10	8	12	14	10	7	8
YGL164C	YRB30	440	8	5	6	4	8	7	2	1	2	1	15	11	14	23	0	0	8	6	37	18	9	1	2	7	0	2	14	6	15	8	11	3	10	8	6	23	20	6	6	7	4	0	0	3	3	8	8
YGL166W	CUP2	225	6	3	3	2	5	4	2	2	2	1	8	6	5	9	2	10	4	2	8	5	4	3	3	7	3	5	1	4	6	4	0	2	5	3	3	6	7	5	2	0	5	0	3	4	4	6	3
YGL167C	PMR1	950	18	19	6	17	20	6	2	0	0	7	23	35	21	36	5	9	18	4	42	16	7	3	3	42	4	9	15	25	34	16	34	4	25	11	15	44	19	31	16	27	16	3	4	12	19	4	13
YGL168W	HUR1	110	1	0	1	0	0	0	0	0	0	0	1	7	0	1	0	1	2	0	1	3	1	1	2	1	2	2	9	1	2	2	3	3	1	2	1	7	2	5	4	5	2	0	0	0	6	1	1
YGL169W	SUA5	426	8	3	11	11	9	6	3	2	0	1	6	15	3	21	2	3	4	3	22	4	5	8	1	11	1	8	14	7	12	8	18	0	7	4	10	15	13	5	2	12	9	4	2	14	10	2	7
YGL170C	SPO74	413	6	1	2	4	13	2	0	1	0	2	13	27	6	16	1	2	13	5	29	7	11	3	3	4	4	7	7	2	7	5	10	1	12	1	5	21	11	11	8	18	10	4	2	7	10	4	6
YGL171W	ROK1	564	14	3	6	12	22	4	2	0	1	4	11	18	9	26	0	9	13	6	26	17	4	4	5	17	2	6	15	9	32	3	16	4	13	5	3	38	24	11	8	14	12	1	2	6	7	5	5
YGL172W	NUP49	472	16	8	5	8	1	0	0	0	1	4	17	29	4	14	2	0	22	16	8	6	16	16	8	18	1	4	6	8	10	12	13	5	10	5	2	14	8	7	5	20	7	0	2	8	8	7	6
YGL173C	KEM1	1528	14	18	6	28	28	22	1	3	1	10	22	67	27	66	0	6	46	17	82	31	14	15	6	47	18	25	15	26	54	7	62	3	46	10	18	79	59	36	32	46	39	13	9	30	18	9	20
YGL174W	BUD13	266	7	3	1	5	5	2	2	1	1	0	6	9	10	8	0	0	10	4	12	11	3	3	2	2	2	5	8	2	3	3	2	0	3	5	4	20	19	3	1	6	2	2	0	4	9	4	3
YGL175C	SAE2	345	3	3	3	3	13	3	2	0	2	2	9	19	7	16	1	4	9	7	21	12	5	1	2	3	5	1	4	7	5	5	10	7	6	5	1	21	10	3	6	10	7	2	3	6	5	3	5
YGL176C	YGL176C	554	9	4	0	8	8	6	3	3	1	5	12	26	8	17	2	7	12	7	27	7	10	2	5	11	5	9	16	9	13	6	18	6	7	6	7	27	12	12	9	25	7	3	4	9	11	5	9
YGL178W	MPT5	859	17	8	1	22	9	4	0	2	0	5	42	69	11	22	3	7	39	12	20	5	8	3	3	16	4	21	10	15	36	10	24	4	21	4	14	28	13	22	23	25	17	7	4	16	22	10	15
YGL179C	TOS3	560	14	11	2	5	14	5	2	1	1	2	10	21	10	13	7	3	12	6	24	14	10	2	6	10	3	8	13	10	7	4	17	2	18	6	14	27	9	10	6	14	9	6	3	10	22	9	9
YGL180W	ATG1	897	26	14	4	15	19	11	2	2	0	3	25	40	15	29	3	9	22	14	48	24	12	4	5	11	4	21	16	12	18	15	37	3	33	10	9	43	25	17	10	26	19	3	5	8	20	4	11
YGL181W	GTS1	396	13	6	3	14	14	11	0	0	1	1	3	17	10	20	2	3	18	30	9	4	8	4	4	11	1	6	2	6	4	2	6	1	3	3	5	10	6	10	10	11	7	2	1	5	9	6	5
YGL183C	MND1	219	3	1	0	1	4	2	0	1	1	1	5	5	2	8	2	2	10	6	12	10	3	2	1	1	0	1	6	5	12	4	3	3	3	4	0	26	11	3	3	7	3	1	0	1	4	3	0
YGL184C	STR3	465	2	4	3	10	12	3	0	1	0	4	10	22	9	22	7	3	8	7	16	2	8	8	4	6	2	10	9	7	7	8	13	3	10	8	12	17	15	10	11	7	7	2	6	6	4	2	10
YGL185C	YGL185C	379	12	6	2	5	9	5	3	2	2	1	6	8	8	14	7	4	9	2	23	4	11	3	5	7	3	11	5	11	9	4	12	1	13	5	8	18	12	5	6	13	5	0	4	2	5	4	3
YGL186C	TPN1	579	16	9	5	10	8	4	2	2	0	5	8	12	6	9	8	5	5	4	16	7	15	5	4	23	1	9	10	11	22	8	24	1	12	5	5	18	10	16	16	23	4	3	3	7	9	3	13
YGL187C	COX4	155	1	3	0	3	4	2	0	0	0	2	3	2	3	7	1	3	4	1	7	2	0	0	0	13	2	2	1	3	3	3	7	0	3	1	2	8	2	3	2	1	6	2	1	2	2	1	1
YGL188C-A	YGL188C-A	46	0	0	0	0	1	1	0	0	0	0	2	2	1	1	0	2	1	0	5	1	1	1	1	0	1	1	1	1	0	0	3	0	2	0	0	3	3	1	0	2	1	0	0	0	0	0	0
YGL189C	RPS26A	119	0	5	0	10	16	0	0	0	0	0	8	0	1	3	0	4	1	0	5	0	0	0	0	3	3	0	0	2	4	0	2	0	2	0	0	2	13	2	1	0	6	0	0	3	0	0	5
YGL190C	CDC55	526	11	2	6	7	12	5	1	1	0	3	16	38	12	26	1	4	12	4	25	6	8	6	1	10	5	10	13	11	13	3	16	0	9	4	4	26	12	9	9	20	7	1	1	4	5	11	7
YGL191W	COX13	129	4	2	1	6	2	3	0	0	0	1	2	4	4	4	0	1	1	1	5	4	0	1	0	2	2	5	0	3	1	1	4	0	2	0	0	6	6	4	2	6	6	1	0	3	3	0	1
YGL192W	IME4	600	11	4	1	7	10	5	2	1	4	4	16	23	9	24	6	7	18	23	22	12	10	5	2	14	5	14	9	14	21	10	17	2	14	12	6	31	14	9	4	17	8	1	5	8	9	4	10
YGL193C	YGL193C	103	1	2	1	1	2	0	1	1	2	1	0	4	1	2	1	4	1	0	2	0	1	0	0	0	1	1	5	0	1	3	2	0	1	2	4	3	2	4	1	5	4	4	0	3	1	2	0
YGL194C	HOS2	452	7	3	3	3	8	4	2	1	3	0	10	18	16	20	6	2	8	1	26	5	11	5	2	12	5	11	9	8	12	13	14	1	6	4	10	16	8	10	8	16	11	4	3	4	10	2	3
YGL194C-A	YGL194C-A	80	0	1	0	1	1	0	0	2	0	1	2	3	1	2	0	2	1	1	2	2	1	0	1	0	0	0	4	2	4	3	6	1	1	1	0	3	2	3	0	2	1	0	1	0	0	0	1
[truncated: 3,889 more rows]
[truncated: 140 more columns]
