# Supplementary material for: Trm9-Catalyzed tRNA Modifications Regulate Global Protein Expression by Codon-Biased Translation
Source: PLoS Genet. 2015 Dec 15;11(12):e1005706. doi: 10.1371/journal.pgen.1005706 (PMC4689569; doi:10.1371/journal.pgen.1005706)
Supplement: S6 Table — (XLSX) [file pgen.1005706.s014.xlsx]

## Sheet: Sheet1
Table S6
		tK UUU (AAA)	tQ UUG (CAA)	tE UUC (GAA)	tR UCU (AGA)	tG UCC (GGA)	tV UAC, tS UGA, tP UGG, tT UCU, tA UGC	Codons with increased occupancy in mutant OR *decreased translational efficiency in mutant	Codons with decreased occupancy in mutant OR *increased translational efficiency in mutant	Exposure	Phenotype	Notes	Exposure Time
	Wild-type	mcm5s2U	mcm5s2U	mcm5s2U	mcm5U	mcm5U	ncm5U	NA	NA	NA	NA		NA
	ncs2Δ (Nedialkova 2015)	mcm5U	mcm5U	mcm5U	mcm5U	mcm5U	ncm5U	CAA > AAA	none	untreated, diamide, rapamycin, paromomycin	diamide, rapamycin, paromomycin, robust growth but less then wt		30 min
	elp6Δ (Nedialkova 2015)	s2U	s2U	U	U	U	U	CAA > AAA	AGA, GGG, GGA	untreated, diamide, rapamycin, paromomycin	diamide, rapamycin, paromomycin, robust growth but less then wt		30 min
	ncs2Δ, elp6Δ (Nedialkova 2015)	U	U	U	U	U	U	CAA > AAA	AGA, GGG, GGA	untreated, diamide, rapamycin, paromomycin	diamide, rapamycin, paromomycin, robust growth but less then wt	Strain should not be viable or at least slow growing.	30 min
	ncs2Δ (Zinshteyn 2013)	mcm5U	mcm5U	mcm5U	mcm5U	mcm5U	ncm5U	GAA > CAA > AAA	AAG noted, others though	untreated	NA		NA
	ncs6Δ - 1 (Zinshteyn 2013)	mcm5U	mcm5U	mcm5U	mcm5U	mcm5U	ncm5U	CAA > AAA > CAG	NA	untreated	NA		NA
	ncs6Δ - 2 (Zinshteyn 2013)	mcm5U	mcm5U	mcm5U	mcm5U	mcm5U	ncm5U	GAA > CAA > AAA > GAG	NA	untreated	NA		NA
	elp3Δ (Zinshteyn 2013)	s2U	s2U	U	U	U	U	CAA > GAA > CAG > GAG	NA	untreated	NA		NA
	trm9Δ (present work)	cm5s2U	cm5s2U	cm5s2U	cm5U	cm5U	ncm5U	*AGA (proteomics)	NA	untreated, MMS	NA
	trm9Δ (Begley 2007)	cm5s2U	cm5s2U	cm5s2U	cm5U	cm5U	ncm5U	*AGA, GAA,CAA (codon reporters)	*GAG, TTG	untreated, MMS, HU	MMSS and HUS		30-240 min, 210 min
	ncs6Δ (Bjork 2007)	mcm5U	mcm5U	mcm5U	mcm5U	mcm5U	ncm5U	NA	NA	untrreated	slow growth		NA
	elp3Δ (Bjork 2007)	s2U	s2U	U	U	U	U	NA	NA	untrreated	none		NA
	ncs6Δ, elp3Δ (Bjork 2007)	U	U	U	U	U	U	AAA, CAA (rescued by tRNA overexpression)	NA	untrreated	Inviable but rescued by overexpression of tK	How is Nedialkova 2015 strain viable?	NA
