# Supplementary material for: Trm9-Catalyzed tRNA Modifications Regulate Global Protein Expression by Codon-Biased Translation
Source: PLoS Genet. 2015 Dec 15;11(12):e1005706. doi: 10.1371/journal.pgen.1005706 (PMC4689569; doi:10.1371/journal.pgen.1005706)
Supplement: S7 Table — (XLSX) [file pgen.1005706.s015.xlsx]

## Sheet: Sheet1
Table S7: Proteomic analysis in trm9Δ cells of genes conferring resistance to MMS exposure. The genes listed here are those identified by Begley et al. (Mol Cancer Res 1: 103-112, 2002) as sensitive to MMS in phenotypic screening of a yeast knockout library.
Accession #	Gene Symbol	Subcellular Localization	SGD Process	SGD Description	YPD Name/Description	AGA/GAA Enrichment	Change in protein level in trm9Δ cells
							Normal	MMS
YPL106C	SSE1	Cytoplasmic	calmodulin signaling	HSP70 family	Heat shock protein of the HSP70 family, multicopy suppressor of mutants with hyperactivated ras/cAMP pathway	Yes	Down	Down
YGR180C	RNR4	Nuclear	DNA replication	ribonucleotide reductase	Ribonucleotide reductase small subunit	Yes	Down	Down
YLL024C	SSA2	Cytoplasmic	ER and mitochondrial translocation	cytosolic HSP70	Cytoplasmic chaperone; member of the HSP70 family	Yes	Down	Down
YAL005C	SSA1	Cytoplasmic Nuclear	ER and mitochondrial translocation	cytosolic HSP70	Cytoplasmic chaperone and heat shock protein of the HSP70 family	Yes	Down	Down
YDR385W	EFT2	Cytoplasmic	protein synthesis	translation elongation factor eEF2	Translation elongation factor EF-2, identical to Eft1p, contains diphthamide which is not essential for its activity	Yes	Down	Down
YKL054C			unknown	unknown	Protein of unknown function, glutamine rich	Yes	---	Down
YCL050C	APA1		purine metabolism	ATP adenylyltransferase I	ATP adenylyltransferase I	Yes	---	Down
YLR150W	MPT4		unknown	unknown; suppressor of tom1 and pop2 mutations	Protein with specific affinity for guanine-rich quadruplex nucleic acids; multicopy suppressor of pop2 and tom1	Yes	---	Down
YNL301C	RP28B	Cytoplasmic	protein synthesis	ribosomal protein L18B	Ribosomal protein L18 (rp28; rat L18), identical to Rpl18Ap	Yes	---	Down
YHL034C	SBP1	Nuclear	RNA processing	single stranded nucleic acid binding protein	Single-stranded nucleic acid-binding protein associated with small nucleolar RNAs (snoRNAs), has two RNA recognition (RRM) domains, one of them highly degenerate	Yes	---	Down
YOR027W	STI1		protein folding	component of Hsp70-Hsp90 complexes	Stress-induced protein required for optimal growth at high and low temperature, has tetratricopeptide (TPR) repeats	Yes	Down	---
YLR058C	SHM2	Cytoskeletal	one-carbon interconversion	serine hydroxymethyltransferase	Serine hydroxymethyltransferase (glycine hydroxymethyltransferase), cytosolic isoform, interconverts serine and glycine	Yes	Down	Up
YOR051C		Nuclear	unknown	unknown	Protein of unknown function	Yes	Down	ND
YBR248C	HIS7		histidine biosynthesis	glutamine amidotransferase:cyclase	Glutamine amidotransferase	No	---	Down
YCL037C	SRO9	Cytoplasmic	cytoskeleton	actin filament organization	Suppressor of ypt6 null and rho3 mutations	No	---	Down
YML032C	RAD52	Nuclear	DNA repair and recombination	Rad51p cofactor	Protein required for recombination and repair of X-ray damage, has a late function in meiotic recombination	No	---	Down
YOR080W			unknown	unknown	Protein of unknown function; contains an F-box, tetratricopeptide (TPR) repeats and leucine-rich (LRR) repeats	No	---	Down
YER062C	HOR2		glycerol metabolism	DL-glycerol-3-phosphatase	DL-glycerol phosphate phosphatase	No	---	Down
YAL060W	FUN49		unknown	unknown; similar to alcohol/sorbitol dehydrogenase	Protein with similarity to alcohol/sorbitol dehydrogenase, member of the zinc-containing alcohol dehydrogenase family	No	---	Down
YGR208W	SER2		glycine, serine, and threonine metabolism	phosphoserine phosphatase	Phosphoserine phosphatase; involved in synthesis of serine from 3-phosphoglycerate	No	---	Down
YOR303W	CPA1	Cytoplasmic	arginine biosynthesis	carbamoyl phosphate synthetase, arginine specific	Carbamoylphosphate synthase of the arginine biosynthetic pathway, amidotransferase small subunit	No	---	Down
YKL080W	VMA5		vacuolar acidification	vacuolar H+-ATPase V1 sector subunit	Vacuolar H(+)-ATPase (V-ATPase) hydrophilic subunit (subunit C), 42 kDa subunit of V1 sector	No	Down	Down
YLR043C	TRX1		DNA replication	thioredoxin I	Thioredoxin I	No	Down	Down
YEL071W			pyruvate metabolism	D-lactate dehydrogenase	D-lactate dehydrogenase	No	Down	Down
YER055C	HIS1		histidine biosynthesis	ATP phosphoribosyltransferase	ATP phosphoribosyltransferase, first step in histidine biosynthesis pathway	No	Down	Down
YER081W			serine biosynthesis	3-phosphoglycerate dehydrogenase	3-phosphoglycerate dehydrogenase; involved in synthesis of serine from 3-phosphoglycerate	No	Down	Down
YGR124W	ASN2	Cytoplasmic	asparagine biosynthesis	asparagine synthetase	Asparagine synthetase (L-aspartate	No	Down	Down
YHR049W			unknown	unknown	Protein of unknown function	No	Down	Down
YHR179W	OYE2		unknown	NAPDH dehydrogenase (old yellow enzyme)	NAPDH dehydrogenase (old yellow enzyme), isoform 2	No	Down	Down
YKL067W	YNK1		nucleotide metabolism	nucleoside diphosphate kinase	Nucleoside diphosphate kinase, responsible for synthesis of all nucleoside triphosphates except ATP	No	Down	Down
YLR027C	AAT2	Cytoplasmic Peroxisome	aspartate metabolism	aspartate aminotranferase,	Aspartate aminotransferase (2-oxoglutarate aminotransferase), cytosolic and peroxisomal	No	Down	Down
YCL045C			unknown	unknown	Protein of unknown function	No	ND	Down
YOR037W	CYC2	Mitochondrial	mitochondrial protein targeting	cytochrome c import factor	Cytochrome-c mitochondrial import factor; affects import of Cyc1p and Cyc7p, but Cyc1p is affected more	No	ND	Down
YPL259C	APM1	Other vesicles secretory/endocytosis pathway	secretion	AP-1 complex subunit	Medium subunit of the clathrin-associated protein (AP) complex	No	ND	Down
YNL307C	MCK1		meiosis	protein kinase	Serine/threonine/tyrosine protein kinase, positive regulator of meiosis and spore formation	No	Up	Down
YLL021W	SPA2	Cytoskeletal	cytoskeleton	cortical actin patch component	Protein involved in cell polarity and cell fusion during mating	Yes	---	---
YAL035W	FUN12	Cytoplasmic	unknown	unknown; similar to Bacillus subtilis IF2	Translation initiation factor 2 (eIF2)	Yes	---	---
YER048C	CAJ1		unknown	unknown; similar to E. coli DnaJ	Homolog of E. coli DnaJ, has a leucine zipper	Yes	---	---
YMR012W		Cytoplasmic	protein synthesis	translation initiation factor eIF3 subunit	Translation initiation factor eIF3, p135 subunit	Yes	---	---
YEL037C	RAD23	Nuclear	DNA repair, nucleotide excision	ubiquitin-like protein	Nucleotide excision repair protein with a ubiquitin-like domain; homologous to the human XP-C complementing genes hHR23B and hHR23A	Yes	ND	---
YCL061C			unknown	unknown	Protein of unknown function	Yes	ND	---
YGR130C			unknown	unknown; similar to Entamoeba histolytica myosin heavy chain	Protein with similarity to Entamoeba histolytica myosin heavy chain PIR	Yes	ND	---
YKL075C			unknown	unknown	Protein of unknown function	Yes	ND	---
YGR148C	RPL24B	Cytoplasmic	protein synthesis	ribosomal protein L24B	Ribosomal protein L24B (yeast L30; rp29; YL21; rat L24), nearly identical to Rpl24Ap	Yes	---	---
YHR051W	COX6	Mitochondrial	oxidative phosphorylation	cytochrome-c oxidase subunit VI	Cytochrome-c oxidase chain VI	Yes	ND	---
YDR432W	NPL3	Cytoplasmic Nuclearnucleolus Nuclear	mRNA export; protein import	nuclear shuttling protein	Protein involved in 18S and 25S rRNA processing, export of RNA from the nucleus, import of proteins into the nucleus; associated with U1 snRNP; has 2 RNA recognition (RRM) domains	Yes	---	---
YBR244W			mitochondrial morphology; glutathione metabolism (putative)	glutathione peroxidase (putative)	Glutathione peroxidase	No	---	---
YCL014W	BUD3	bud neck	cell polarity	bud site selection	Protein localized at the neck filament ring required for axial budding, may provide a memory of the previous bud site	No	---	---
YER083C			unknown	unknown	Protein of unknown function	No	---	---
YHR047C	AAP1		protein degradation	arginine/alanine aminopeptidase	Alanine/arginine aminopeptidase, highly related to aminopeptidase Ape2p (yscII) and other zinc metalloproteases	No	---	---
YHR161C			endocytosis and secretion	clathrin assembly protein	Protein homologous to clathrin assembly polypeptide AP180; interacts with Pan1p	No	---	---
YLL040C	VPS13		vacuolar protein targeting	component of peripheral membrane protein complex	Protein involved in vacuolar sorting	No	---	---
YML008C	ERG6	Endoplasmic Reticulum MicrosomalFraction LipedParticles	sterol metabolism	S-adenosyl-methionine delta-24-sterol-c-methyltransferase	S-adenosylmethionine delta-24-sterol-C-methyltransferase, carries out methylation of zymosterol as part of the ergosterol biosynthesis pathway	No	---	---
YML028W	TSA1		oxidative stress response	thiol-specific	Thioredoxin peroxidase, abundant thiol-specific antioxidant protein that prevents formation of sulfur-containing radicals	No	---	---
YML078W		Mitochondrial	protein folding	peptidyl-prolyl cis-trans isomerase	Cyclophilin (peptidylprolyl isomerase) of mitochondria	No	---	---
YMR207C	HFA1		unknown	unknown; similar to acetyl-coenzyme A carboxylase	Protein of unknown function	No	---	---
YPL180W			unknown	unknown	Protein of unknown function	No	---	---
YDR128W			unknown	unknown	Protein of unknown function, has WD (WD-40) repeats	No	---	---
YER061C	CEM1	Mitochondrial	fatty acid metabolism	beta-keto-acyl-ACP synthase, mitochondrial	Beta-ketoacyl-ACP synthase, mitochondrial (3-oxoacyl-[Acyl-carrier-protein] synthase)	No	---	---
YHL038C	CBP2	Mitochondrial	mRNA splicing, COB mRNA	pre-mRNA binding protein	Protein required for splicing of the COB aI5 intron and for efficient splicing of 21S mitochondrial rRNA (LSU) intron	No	---	---
YHR163W	SOL3		tRNA splicing, putative	unknown	Weak multicopy suppressor of los1-1	No	---	---
YKL009W	MRT4		mRNA decay	unknown	Protein involved in mRNA turnover	No	---	---
YLR420W	URA4		pyrimidine biosynthesis	dihydrooratase	Dihydroorotase, third step in pyrimidine biosynthesis pathway	No	---	---
YML056C			unknown	unknown; similar to inosine-5'-monophosphate dehydrogenase	Protein with similarity to inosine-5'-monophosphate dehydrogenase	No	---	---
YMR278W			unknown	unknown; similar to phosphomannomutase	Protein with simiarity to phosphomannomutase	No	---	---
YOR323C	PRO2		proline biosynthesis	gamma-glutamyl phosphate reductase	Gamma-glutamyl phosphate reductase (phosphoglutamate dehydrogenase), proline biosynthetic enzyme	No	---	---
YPL127C	HHO1	Nuclear	chromatin structure	histone H1	Histone H1	No	---	---
YOR332W	VMA4		vacuolar acidification	vacuolar H+-ATPase V1 domain 27 KD subunit	Vacuolar H(+)-ATPase (V-ATPase) hydrophilic subunit (subunit E), 27 kDa subunit of V1 sector	No	---	---
YBR233W			unknown	interacts with Pab1p	Protein that confers resistance to the antimalarial drug mefloquine when overproduced	No	---	---
YCR005C	CIT2	Peroxisome	glyoxylate cycle	peroxisomal citrate synthase	Citrate synthase, peroxisomal (nonmitochondrial), converts acetyl-CoA and oxaloacetate into citrate plus CoA	No	---	---
YDR137W	RGP1		unknown	unknown	Protein required for proper mitotic growth	No	---	---
YER017C	YTA10	Mitochondrial	protein degradation	mitochondrial metalloprotease	Mitochondrial protein involved with Yta12p in proteolytic and chaperonin activities in the inner membrane; member of the AAA family of ATPases	No	---	---
YER049W			unknown	unknown	Protein of unknown function	No	---	---
YER051W			unknown	unknown	Protein of unknown function	No	---	---
YER080W			unknown	unknown	Protein of unknown function	No	---	---
YGR135W	PRE9	Endoplasmic Reticulum Nuclear	protein degradation	20S proteasome subunit Y13 (alpha3)	Proteasome subunit alpha3_sc	No	---	---
YGR207C	ETF-BETA		unknown	electron-transferring flavoprotein, beta chain (putative)	Electron-transferring flavoprotein, beta chain	No	---	---
YHL021C			unknown	unknown	Protein of unknown function	No	---	---
YHR124W	NDT80	Nuclear	meiosis	transcription factor	Meiosis-specific protein required for exit from pachytene	No	---	---
YLR089C		Mitochondrial	unknown	unknown; similar to alanine aminotransferase	Putative mitochondrial alanine aminotransferase	No	---	---
YLR178C	TFS1	Cytoplasmic	cell cycle	suppresses cdc25 mutations	CDC25-dependent nutrient- and ammonia-response cell cycle regulator, suppressor of CDC25 mutations	No	---	---
YLR180W	SAM1		methionine metabolism	S-adenosylmethionine synthetase	S-adenosylmethionine synthetase 1	No	---	---
YLR451W	LEU3	Nuclear	leucine biosynthesis	transcription factor	Transcription factor regulating genes of branched chain amino acid biosynthesis pathways, acts as both a repressor and an inducer	No	---	---
YML086C	ALO		D-erythroascorbic acid biosynthesis	D-arabinono-1,4-lactone oxidase	D-arabinino-1,4-lactone oxidase (L-galactono-gamma-lactone oxidase)	No	---	---
YMR246W	FAA4	Cytoplasmic LipedParticles	fatty acid metabolism	long-chain-fatty-acid--CoA ligase	Acyl-CoA synthase (long-chain fatty acid CoA ligase); contributes to activation of imported myristate	No	---	---
YOR011W			unknown	ATP-binding cassette (ABC) superfamily	Member of ATP-binding cassette (ABC) superfamily of ATP-driven membrane transporters	No	---	---
YOR064C			unknown	unknown; similar to human retinoblastoma binding protein 2	Protein with similarity to human retinoblastoma binding protein 2	No	---	---
YPL262W	FUM1	Cytoplasmic Mitochondrial	TCA cycle	fumarate hydratase	Fumarate hydratase; mitochondrial and cytoplasmic fumarase, converts L-malate to fumarate as part of the TCA cycle	No	---	---
YBR221C	PDB1	Mitochondrial	glycolysis	pyruvate dehydrogenase	Pyruvate dehydrogenase complex, E1-beta subunit	No	Down	---
YER086W	ILV1	Mitochondrial	isoleucine and valine biosynthesis	threonine deaminase	Serine and threonine dehydratase (anabolic), first step in isoleucine biosynthesis pathway	No	Down	---
YOL081W	IRA2	plasma membrane	signaling, Ras pathway	GTPase-activating protein for Ras1p and Ras2p	GTPase-activating protein for Ras1p and Ras2p	No	Down	---
YDR418W	RPL12B	Cytoplasmic	protein synthesis	ribosomal protein L12B	Ribosomal protein L12 (yeast L15; YL23; E. coli L11; rat L12a), identical to Rpl12Ap	No	Down	---
YER052C	HOM3		Met. and Thr. biosynthesis	aspartate kinase	Aspartate kinase (L-aspartate 4-P-transferase); first step in the common pathway for methionine and threonine biosynthesis	No	Down	---
YLR134W	PDC5	Cytoplasmic	glycolysis	pyruvate decarboxylase	Pyruvate decarboxylase isozyme 2	No	Down	---
YHR010W	RPL27A	Cytoplasmic	protein synthesis	ribosomal protein L27A	Ribosomal protein L27 (yeast L27; mammalian L27), identical to Rpl27Bp	No	Down	---
YKL001C	MET14		sulfate assimilation	adenylylsulfate kinase	Adenosine-5'-phosphosulfate 3'-phosphotransferase; (adenylylsulfate kinase), part of the sulfate assimilation pathway	No	Down	---
YCR009C	RVS161	bud neck Cytoskeletal Cytoplasmic	cytoskeleton	actin-binding protein	Protein required for viability after N, C, or S starvation, for internalization step of endocytosis, and for cell fusion during mating; roles in endocytosis and in cell fusion are independent of one another	No	ND	---
YHR158C		Cytoplasmic Cytoskeletal	unknown	null mutant has mating defect	Protein involved in cell fusion and morphology; contains six Kelch repeats	No	ND	---
YLR087C		plasma membrane	unknown	unknown	Protein of unknown function	No	ND	---
YLR113W	HOG1	Cytoplasmic Nuclear	signaling, high osmolarity pathway	MAPK (mitogen-activated protein kinase)	MAP kinase (MAPK) central to the high-osmolarity signal transduction pathway	No	ND	---
YMR284W	HDF1		DNA repair	DNA binding; Ku70 homolog	Component of DNA end-joining repair pathway; acts in complex with Yku80p	No	ND	---
YOR091W		Cyoplasmic Cytoplasmic	unknown	unknown	Protein of unknown function	No	ND	---
YPL167C	REV3	Nuclear	DNA repair	polymerase zeta subunit	DNA polymerase zeta, involved in mutagenic translesion DNA repair synthesis	No	ND	---
YGR167W	CLC1	Cytoplasmic Other vesicles secretory/endocytosis pathway	endocytosis and secretion	clathrin light chain	Clathrin light chain; involved in the internalization step of endocytosis	No	ND	---
YEL025C			unknown	unknown	Protein of unknown function	No	ND	---
YER019W			unknown	unknown; similar to mammalian neutral	Protein with moderate similarity to mammalian neutral sphingomyelinases, has motifs typical of ATP/GTP-binding sites	No	ND	---
YGR217W	CCH1	plasma membrane unspecified membrane	transport	(putative) Ca(2+) channel protein	Putative voltage-gated calcium channel	No	ND	---
YHL035C		unspecified membrane	unknown	unknown; ATP-binding cassette (ABC) superfamily	Member of the ATP-binding cassette (ABC) superfamily	No	ND	---
YLR059C	YNT20		RNA processing	RNA exonuclease	Probable mitochondrial 3'-to-5' oligoribonuclease, suppressor of rna12/yme2 and yme1 rna12/yme2 mutations	No	ND	---
YLR149C			unknown	unknown	Protein of unknown function	No	ND	---
YMR163C			unknown	unknown	Protein of unknown function	No	ND	---
YOR014W	RTS1	Cytoplasmic	stress response	protein phosphatase 2A B-type regulatory subunit	Protein serine/threonine phosphatase 2A (PP2A), B' regulatory subunit, involved in regulation of stress-related responses and the cell cycle	No	ND	---
YOR093C			unknown	unknown	Protein of unknown function	No	ND	---
YER024W			unknown	unknown; similar to Yat1p	Protein with similarity to Yat1p	No	ND	---
YAL027W			unknown	unknown	Protein of unknown function	No	ND	---
YAR042W		Nuclear	unknown	unknown; similar to mammalian oxysterol-binding protein	Protein of unknown function with similarity to mammalian oxysterol-binding proteins	No	ND	---
YDR096W	GIS1	Nuclear	unknown	unknown	Protein of unknown function; has C2H2-type zinc finger domain	No	ND	---
YHR076W			unknown	unknown	Protein of unknown function	No	ND	---
YHR105W			unknown	unknown; similar to Grd19p and bacterial helix-turn-helix	Protein with similarity to Grd19p and bacterial helix-turn-helix regulator protein of the argR group	No	ND	---
YHR117W	TOM71		mitochondrial protein targeting	outer membrane translocase component	Protein with similarity to Tom70p/Mas70p, has tetratricopeptide (TPR) repeats	No	ND	---
YHR136C			cell cycle	protein kinase inhibitor	Putative inhibitor of Pho80p-Pho85p cyclin-dependent protein kinase, may block phosphorylation of novel factors other than Pho4p	No	ND	---
YLR017W	MEU1	Cytoplasmic	glucose derepression	regulator of ADH2 expression	Protein that regulates ADH2 gene expression	No	ND	---
YMR266W		unspecified membrane	unknown	unknown	Possible membrane transporter involved in tunicamycin sensitivity	No	ND	---
YNL257C	SIP3		glucose derepression	(putative) transcriptional activator	Protein that interacts with Snf1p, contains a PH (pleckstrin homology) domain	No	ND	---
YNL273W			unknown	topoisomerase I interacting factor	Topoisomerase I interacting factor	No	ND	---
YOR054C			unknown	unknown	Protein with similarity to Sis2p	No	ND	---
YOR296W			unknown	unknown; may be involved in bud site selection (YPD)	Protein that may be involved in bud-site selection	No	ND	---
YOR324C			unknown	unknown	Protein of unknown function	No	ND	---
YPL164C			unknown	unknown; similar to Mlh1p	Insertion and deletion mismatch repair protein	No	ND	---
YLR179C			unknown	unknown; similar to Tfs1p	Protein with similarity to Cdc25p-dependent nutrient- and ammonia-response protein Tfs1p	No	Up	---
YOR374W		Mitochondrial	ethanol utilization	mitochondrial aldehyde dehydrogenase	Mitochondrial aldehyde dehydrogenase	No	Up	---
YBR245C		Nuclear	unknown	unknown; similar to Drosophila nucleosome remodeling	Protein with strong similarity to Drosophila nucleosome remodeling factor ISWI (Imitator SWI)	Yes	---	Up
YOR375C	GDH1	Cytoplasmic	glutamate biosynthesis	glutamate dehydrogenase	Glutamate dehydrogenase (NADP+), combines ammonia and alpha-ketoglutarate to form glutamate	Yes	---	Up
YPL225W			unknown	unknown	Protein of unknown function	Yes	---	Up
YHR183W	GND1	Cytoplasmic	pentose phosphate cycle	6-phosphogluconate dehydrogenase, decarboxylating	6-Phosphogluconate dehydrogenase, decarboxylating, converts 6-phosphogluconate + NADP to ribulose-5-phosphate + NADPH + CO2	No	---	Up
YLR044C	PDC1	Cytoplasmic	glycolysis	pyruvate decarboxylase	Pyruvate decarboxylase isozyme 1	No	---	Up
YGR209C	TRX2		DNA replication	thioredoxin II	Thioredoxin II	No	---	Up
YHR104W			unknown	induced by osmotic stress	Aldose reductase with NADPH specificity; induced by osmotic stress	No	---	Up
YPL154C	PEP4	Lysosome/vacule	protein degradation	vacuolar aspartyl protease	Proteinase A (PrA/yscA/saccharopepsin); aspartyl protease required for activation of various degradative enzymes	No	---	Up
YMR297W	PRC1	Lysosome/vacule	sporulation	carboxypeptidase Y	Carboxypeptidase Y (CPY/yscY), serine-type protease	No	Down	Up
YAL026C	DRS2	Golgi unspecified membrane plasma membrane	transport	Ca(2+) transporting ATPase	Membrane-spanning Ca-ATPase (P-type) required for ribosome assembly, member of the cation transporting (E1-E2) P-type ATPase superfamily	No	ND	Up
YOR043W	WHI2		cell size	unknown	Protein involved in growth regulation	No	ND	Up
YKL056C		Cyoplasmic Cytoplasmic	unknown	unknown	Protein with similarity to translationally-controlled tumor protein (TCTP) of animal cells and higher plants	No	Up	Up
YMR250W			unknown	unknown; similar to glutamate decarboxylase	Protein with similarity to glutamate decarboxylase	No	Up	Up
YKL085W	MDH1	Mitochondrial	TCA cycle	malate dehydrogenase	Malate dehydrogenase, mitochondrial	No	Up	Up
YMR198W	CIK1	Centrisome/SpindleBody	cytoskeleton	spindle pole body associated protein	Coiled-coil protein of spindle pole body involved in spindle formation and the congression (nuclear migration) step of karyogamy	Yes	---	ND
YOR058C	ASE1	Nuclear	mitosis	spindle midzone component	Microtubule-associated protein localized to the spindle midzone, required for anaphase spindle elongation	Yes	---	ND
YOL027C			unknown	unknown	Protein of unknown function	Yes	---	ND
YBR203W			unknown	unknown	Protein of unknown function, contains an F-box	Yes	---	ND
YDR369C	XRS2		DNA repair and recombinations	required for ds break repair	Protein required for DNA-repair and meiotic recombination	No	---	ND
YEL013W			vacuolar protein targeting	vacuolar protein	Vacuolar protein involved in vacuolar inheritance and protein targeting from the cytoplasm to vacuole	No	---	ND
YEL031W		Endoplasmic Reticulum unspecified membrane	transport	(putative) Ca(2+) ATPase	Putative Ca2+-transporting ATPases, member of the P-type ATPase superfamily	No	---	ND
YKL048C	ELM1	bud neck Cytoskeletal	pseudohyphal growth	protein kinase	Serine/threonine protein kinase regulating pseudohyphal growth	No	---	ND
YLR102C			cell cycle	anaphase-promoting complex subunit	Component of the anaphase-promoting complex (APC) required for Clb2p degradation and for the metaphase-anaphase transition	No	---	ND
YMR032W		Cytoskeletal	cytokinesis	unknown	Protein involved in cytokinesis, has an SH3 domain	No	---	ND
YMR291W			unknown	unknown	Serine/threonine protein kinase of unknown function	No	---	ND
YPL194W		Nuclear	cell cycle, checkpoint	unknown	DNA damage checkpoint protein; delays the cell cycle at the G1/S boundary in response to UV irradiation, member of the RAD24 epistasis group	No	---	ND
YGR170W	PSD2	Golgi Lysosome/vacule	phospholipid metabolism	phosphatidylserine decarboxylase 2	Phosphatidylserine decarboxylase; Golgi and vacuolar isozyme, converts phosphatidyl-L-serine to phosphatidylethanolamine	No	---	ND
YGR184C	UBR1		protein degradation, ubiquitin-mediated	ubiquitin-protein ligase	Ubiquitin-protein ligase (N-recognin or E3 enzyme), involved in selection of substrates for the N-end rule pathway	No	---	ND
YHR046C			unknown	unknown; similar to inositol monophosphatase of E. coli,	Protein with similarity to inositol monophosphatase of E. coli, Aspergillus nidulans, and Neurospora crassa	No	---	ND
YHR206W	SKN7	Nuclear	oxidative stress	transcription factor	Transcription factor involved in oxidative stress response and G1 cell cycle control; has homology to response regulator proteins of bacterial two-component systems	No	---	ND
YKL064W	MNR2	unspecified membrane	manganese resistance	unknown	Manganese resistance protein, member of the metal ion transporter family of membrane transporters	No	---	ND
YLL013C			unknown	unknown; similar to Drosophila pumilio protein	Protein with similarity to Drosophila pumilio protein	No	---	ND
YLR144C		Cytoskeletal	cytoskeleton	cortical actin assembly	Protein involved in cortical actin assembly	No	---	ND
YML059C			unknown	unknown	Protein of unknown function	No	---	ND
YMR038C		Cytoplasmic	oxidative stress response	copper chaperone for superoxide dismutase Sod1p	Copper chaperone for superoxide dismutase Sod1p	No	---	ND
YOR007C			unknown	unknown	Protein of unknown function, has tetratricopeptide (TPR) repeats	No	---	ND
YOR086C			unknown	unknown	Protein of unknown function	No	---	ND
YAL019W	FUN30	Nuclear	unknown	unknown; similar to SNF2 transcriptional regulator	Protein of the Snf2p family with a DNA-dependent ATPase domain, involved in resistance to UV radiation	No	---	ND
YAR002W	FUN16		nuclear protein targeting	nuclear pore protein	Protein of unknown function	No	---	ND
YBR175W			unknown	unknown	Protein of unknown function, has several WD (WD-40) repeats	No	---	ND
YBR208C	DUR1,2	Cytoplasmic	nitrogen, amino acid, nucleotide metabolism	urea amidolyase	Urea amidolyase, contains urea carboxylase and allophanate hydrolase activities	No	---	ND
YBR214W			unknown	unknown; nuclear protein; similar to S. pombe sds23	Nuclear protein with similarity to S. pombe sds23/moc1 protein	No	---	ND
YBR222C	FAT2	Peroxisome	transport	peroxisomal (putative) fatty acid transporter	Peroxisomal AMP-binding protein	No	---	ND
YDR065W			unknown	unknown	Protein of unknown function, induced during sporulation	No	---	ND
YER057C		Cytoplasmic	heat shock response	heat-induced protein	Protein that inhibits cell growth; contributes to cell death at high temperature	No	---	ND
YER070W	RNR1	Cytoplasmic Nuclear	DNA replication	ribonucleotide reductase	Ribonucleotide reductase (ribonucleoside-diphosphate reductase) large subunit; converts deoxyribonucleoside diphosphate to ribonucleoside diphosphate	No	---	ND
YGR173W			unknown	unknown; similar to human GTP-binding protein PIR:A55014	Protein with similarity to human GTP-binding protein PIR	No	---	ND
YHL030W		Extracellular/ExcludingCellWall	cell wall biogenesis	unknown	Protein possibly involved in cell wall structure or biosynthesis	No	---	ND
YHR106W			pyrimidine biosynthesis	thioredoxin reductase	Mitochondrial thioredoxin reductase, has strong similarity to cytoplasmic thioredoxin reductase Trr1p	No	---	ND
YHR137W		Cytoplasmic	aromatic amino acid metabolism	aromatic amino acid aminotransferase II	Aromatic amino acid aminotransferase II	No	---	ND
YKL007W	CAP1	Cytoskeletal	cytoskeleton	actin capping protein subunit	Actin-capping protein, alpha subunit	No	---	ND
YLR014C	PPR1	Nuclear	pyrimidine biosynthesis	transcription factor	Transcription factor regulating pyrimidine pathway, contains a Zn[2]-Cys[6] fungal-type binuclear cluster domain in the N-terminal region	No	---	ND
YLR096W	KIN2	plasma membrane	unknown	protein kinase	Serine/threonine protein kinase, related to Kin1p and S. pombe KIN1	No	---	ND
YLR142W	PUT1	Mitochondrial	proline utilization	proline oxidase	Proline oxidase (proline dehydrogenase), first step in synthesis of glutamate from proline	No	---	ND
YMR261C	TPS3		trehalose utilization	alpha,alpha-trehalose-phosphate synthase	Component of the trehalose-6-phosphate synthase/phosphatase complex, alternative third subunit with Tls1p	No	---	ND
YNL264C		Cytoplasmic	drug resistance	unknown	Protein involved in lipid biosynthesis and multidrug resistance	No	---	ND
YNL278W			unknown	unknown	Protein of unknown function	No	---	ND
YNL297C			unknown	unknown	Protein of unknown function	No	---	ND
YOR005C	DNL4	Nuclear	DNA repair	DNA ligase IV homologue	ATP-dependent DNA ligase IV; involved in non-homologous DNA end joining	No	---	ND
YPL202C			unknown	unknown; similar to Rcs1p	Protein with similarity to Rcs1p	No	---	ND
YPL104W	MSD1	Mitochondrial	protein synthesis	tRNA synthetase, mitochondrial, aspartyl	Aspartyl-tRNA synthetase, mitochondrial	No	---	ND
YHR013C	ARD1	Cytoplasmic	protein processing	protein N-acetyltransferase subunit	Protein N-acetyltransferase subunit; mating functions are reduced in mutants due to derepression of silent mating type loci	No	Down	ND
YDR410C	STE14	Endoplasmic Reticulum	mating	a-factor farnesyltransferase	Farnesyl cysteine	No	Down	ND
YOR061W	CKA2	Nuclear	cell cycle	casein kinase II	Casein kinase II (Protein kinase CK2), catalytic (alpha-prime) subunit	No	Down	ND
YKL077W			unknown	unknown	Protein of unknown function	No	Up	ND
